# Supplementary material for: Diversification of the ant odorant receptor gene family and positive selection on candidate cuticular hydrocarbon receptors
Source: BMC Res Notes. 2015 Aug 27;8:380. doi: 10.1186/s13104-015-1371-x (PMC4549895; doi:10.1186/s13104-015-1371-x)
Supplement: Additional file 1: — Dataset of candidate odorant receptor genes from the genome assemblies of Acromyrmex echinatior and Atta cephalotes identified in this study. [file 13104_2015_1371_MOESM1_ESM.xls]

## Sheet: Acromyrmex echinatior ORs
Genes	Suffix	protein seq length	Exon_structure	scaffold	Begin	End	Strand	Subfamily	Protein_seq	cDNA_seq
Aech\Orco		482	8E|0002000	367	46724	40398	-	Orco	MMKMKQQGLVADLMPNIRIMKMFGHFVFNYYDDNSSKYLHKIFCCANLFLLLLQFGLCAVNLIIESADVDDLTANTITLLFFTHSIVKVVYFAIRSKYFYRTWAIWNNPNSHPLFAESNARYHAIALKKMRLLLFLVGVTTVLTAVAWTTLTFFEHPIRKLVDPITNETTIIQLPQLLVRSFYPFDASRGITHILILIYQFYWVFFMLVNANSLDVLFCSWLLFACEQLQHLKQIMKPLMELSATLDTVVPNSSELFKAGSADHLRESNENNQPPPPSAAAQGDNMLDLDLRNIYSNRQDFTATFRPTAGMTFNGGVGPNGLTKKQEMLVRSAIKYWVERHKHIVRLVTAVGDAYGFALLLHMLTTTITLTLLAYQATKVSGINVYAASTIGYVLYTFG…	ATGATGAAGATGAAGCAACAGGGCCTAGTGGCCGATCTCATGCCCAACATAAGGATCATGAAGATGTTTGGACATTTCGTATTCAACTATTATGACGACAATTCGTCCAAATACTTGCATAAAATATTTTGCTGTGCGAATCTATTTCTGCTGCTGTTACAATTCGGCCTGTGCGCGGTGAATCTGATCATCGAAAGCGCCGACGTCGATGATCTCACGGCCAACACGATTACTCTCCTTTTCTTCACGCACAGTATCGTCAAGGTCGTTTACTTTGCTATCAGGAGCAAGTACTTTTACAGAACGTGGGCGATATGGAACAATCCGAATTCACATCCGCTCTTTGCCGAGAGCAATGCGAGATACCACGCGATTGCTCTGAAGAAGATGAGGCTGCTG…
AecOr2		399	5E|2000	314	42618	44561	+	A	MDFQNVNPLNVRLNMISGNLLPMTADNSSFPIFWKIYSILIWLLEILQTCVLIPGCFFVPKEKALKDGIIGIVVGMEVICTIIRICTCRGRMKQLIQKLNDVLNVDDEMMRSIVIETIKSMECPLKFYCSAGVMSIIAWSSQPFMLVFQRNSFFYIDYKMPVVYTKEPITTSMFVFGSVIVMMSSVYIFTKKVGADSYIINLLLLVTAQYKYIALKLSMIFQDKFLQNDHSKSDTEKCYLNRDDYAEKEIKVLCRHHNTVIQIMLMLRKLLSLNISLIYVISVFRFCCISLMINSIPSETLWEICSVIMYGIGGVVQLYIICSCMQQLLDASVNITEYAFHEKWYQYGKNMKRTFMFMIMANNLEIKLSTFEKYNLSLSSFMTILNQSYSIAILLLKTN	ATGGATTTCCAAAATGTGAATCCTCTGAATGTTCGATTGAATATGATATCAGGTAATTTGTTACCAATGACCGCTGACAATTCGTCGTTTCCGATATTTTGGAAAATATACAGCATTCTGATATGGTTGCTCGAAATACTTCAAACATGTGTGTTAATTCCTGGGTGTTTTTTTGTGCCGAAAGAGAAAGCTCTAAAAGATGGTATAATCGGTATTGTGGTTGGCATGGAAGTTATTTGTACAATTATACGAATTTGCACATGTAGAGGACGAATGAAACAATTAATTCAAAAATTGAATGATGTTCTGAACGTAGATGACGAGATGATGAGAAGTATAGTGATAGAGACTATAAAGTCGATGGAATGTCCTCTTAAATTTTACTGCTCGGCAGGAGTG…
AecOr3	CTE	260	1E|	760	9941	10720	+	A	MDFQNVNPLNVKLNRFSGNLLPMTSDDSLFPVAWRIYSAIIWLIEIIQTSAVVTGILIVPRNKALQDATVGLIVTIEVFFLLRQMHVHRDLVTQLIQKLNEILCSEDKTMKIIVRSTLKPVKIPLKFYCIVGTGSIFVWCCMSFTIIFKKNYFLYEDYRLPIVLSKQPFSMEMFLLGNCIATIASVYMFIKKVALDVYMINLVLLVTAQYRYIAVKLTTIFRENVPQNQSNKYEKKYSTVDSLTVLTKMKALCRHHNAVV	ATGGATTTTCAAAATGTAAATCCATTAAATGTTAAATTAAACAGATTCTCAGGCAACTTGTTACCAATGACTAGCGACGATTCTCTATTTCCTGTAGCGTGGAGAATATATAGTGCCATTATATGGTTGATCGAAATAATTCAAACTAGCGCAGTAGTTACCGGAATCTTGATTGTGCCAAGAAATAAGGCTTTGCAGGATGCAACGGTTGGCTTAATTGTCACCATAGAAGTATTTTTCTTATTAAGGCAAATGCATGTGCACAGAGACCTTGTAACTCAATTGATTCAAAAATTGAATGAAATTCTATGCTCTGAGGATAAGACGATGAAAATCATTGTAAGGTCAACCTTGAAGCCAGTAAAGATTCCGTTGAAATTTTACTGTATTGTTGGTACT…
AecOr4	CTE	326	3E|20	322	56466	66002	+	A	MNFQNVNSLNVRLNLLSGNLLPMINRDSSFSSFWKIYSIFVWILEFILIIAMIPGCIYVSMEKALKDGLLTIVIFIEILFAVLRICIRKNLAYKLIRKLNEILHIADEAMKNVVIATLKPIKIPLNFYLFSGVVAIIGWSSMHFVLIFEKNLFCYEDYRMPAAFSKQPFSFRIFLLGDLFILICMIYMFVKKVSVEVYMMHLVLMVTAQYRYIAMKIAMVLQEKNEEKFRTGHSPERYWKKEKEIKALCQHHNDVIYLTLLLKELLSLNFSLMYVMSVFRFCFIGIMFSSVTSTTFGEAISIAMYTSGASVQLYILCSCVQQLLDA	ATGAACTTTCAAAATGTGAATTCCTTAAATGTTCGGTTAAATTTGCTCTCGGGCAATCTTTTACCGATGATCAACCGCGACTCATCCTTTTCATCCTTTTGGAAAATATATAGCATTTTTGTGTGGATATTAGAGTTCATTTTGATAATCGCAATGATACCTGGGTGCATCTACGTGTCAATGGAGAAAGCTCTTAAGGATGGCCTTCTCACCATTGTAATCTTCATAGAAATACTCTTTGCGGTTCTACGAATTTGCATTCGTAAAAATTTGGCATACAAATTAATCCGAAAGTTGAATGAAATACTGCATATTGCTGATGAAGCTATGAAGAACGTTGTAATAGCGACTTTAAAACCGATAAAGATTCCACTCAATTTTTACTTGTTTTCTGGCGTG…
AecOr5		396	5E|2000	103	33141	70289	+	A	MDFQNVNSLNVRLNLFSGNLLPMVNHDSSFSFFWKLYSALFWIIQFIMTIAMVPGCIYVPIEKALKDSTVCFIVFIEMFFLILRIRARKNLIYQLIQKLNKILQTADEIMKDVVTTTLKPVKTPLNFYLSAGVISIIAWGCLPFVLIFEKNLFCYEDYRIPAAFTKQPFSLKIFVLGSLFVIISAVCIFLKKASVDVYMVHLVLMITAQYRYIAVKMAVIFQDEGRDDESQKIHFSELDRKKEKEIRTLCRHHNDVIYISLLLKELLSLNFSLIYVNSVFRFCFIGIMLSSIVSTTIWEAILIIVYSLGAIVQLYILCSCVQQLLDASGKVTDKAFHENWYLLRPAIKRIFILIIMANNLECCKIATFENFNLSLPSFMMILNQSYSIALLFLRMK	ATGGACTTCCAAAACGTGAATTCCTTAAACGTTCGATTGAACTTGTTTTCGGGCAACCTTCTACCGATGGTCAACCACGATTCATCCTTTTCATTCTTTTGGAAGCTATACAGTGCTCTTTTTTGGATAATACAATTCATTATGACGATCGCAATGGTACCCGGGTGTATTTACGTGCCAATAGAGAAGGCTTTAAAAGATAGCACGGTCTGCTTCATAGTCTTTATAGAAATGTTTTTTCTTATCTTGCGAATTCGCGCTCGTAAGAATTTGATATATCAATTAATCCAAAAACTGAATAAAATATTGCAAACGGCCGATGAAATTATGAAAGACGTTGTGACAACGACTTTAAAGCCGGTAAAGACTCCGCTCAATTTCTATTTATCCGCTGGCGTG…
AecOr6		396	5E|2000	103	109339	128114	+	A	MDFQNLNPFNVRLNLLSGNLLPMTDNSSFPVLWKIYSAIVWLFELVYTVTLMAAFFVVPKEKSLNDGVLAFITVLESGLIVVRIHTTQTTLLQQIIRKMNEILNIDNKNIKNIVITNLKPMETPFKLYFVCGTFAVFVWFCLAFSLVFEKDTFYYVDFKSPAVYSKEPFSINIFLLGSVIITISNVYIFLKKVSVDVYTIHLISLVTAQYQYIASKLVLLFQNSNQQDNSGFSENNFGVQNFSLKKEIKNLCQQHNTIIHTMLMLKKLLSLNIFLIYVNNVFRFCFLGIMAVKISVSFIEGFMVFVYACGTITQFYILCASFQKLSEASSEITDKAFHENWYQFNLSIQRIFLMIIASNNINIKLSLFERFNLSLPSFMSVLNQSYSIALLILRMN	ATGGACTTCCAAAACCTGAATCCCTTCAACGTTCGGTTAAATCTTCTTTCGGGTAATCTGTTACCGATGACCGACAATTCGTCATTTCCAGTATTATGGAAGATATATAGCGCTATCGTGTGGCTATTTGAATTGGTTTACACAGTCACATTAATGGCTGCCTTCTTTGTAGTACCAAAAGAGAAATCATTGAACGATGGCGTACTTGCCTTCATCACCGTATTAGAATCAGGTTTGATAGTAGTGCGAATACATACAACACAGACAACATTGCTACAACAAATTATACGAAAAATGAATGAAATTTTGAACATCGATAACAAAAATATAAAGAATATCGTAATAACAAATTTGAAACCTATGGAGACTCCATTTAAATTATATTTTGTATGTGGCACA…
AecOr7		399	5E|2000	496	12916	2968	-	A	MDFQNVNPLNVRLNIISGNLLPITSDGSSFHITWRIYTIIIWIIELFQTCATICGFVLVANRETLQNAGTVSIVLSIEVFILLTRMYASKDLASQLIQKLNSVMHSGDETMKNIVHSTLKPLEIPLEFYCIAGTGSVIVWCSMPLILIFKKKSFFYEDFGMMAAFSKQPFSTKVFVLGNLIETVASAYIFLKKVALNVYMINLVLLLTAQYRYIAIKLAAIFHYNTSQNEGHEFQKENYSVNLLVEKKIRKLCLHHNTIILTTLILKKFLSFNMSLIYLNNIFLFCFVDIVFINAITSGAFFEGSVLIVYLCGALIQLYILCFCVHQLLEASKELTDKAFHEKWYQFGPSLKHIFRMIMVSNNLKTKLSISEKFNLSLPSFLAILNQSYSIAILLLKVK	ATGGACTTCCAAAATGTAAATCCCTTAAATGTTCGTTTGAATATCATCTCAGGCAATTTATTACCTATAACTAGCGATGGTTCATCGTTTCATATAACATGGAGAATATACACTATTATCATATGGATAATTGAATTGTTCCAAACCTGTGCAACGATCTGCGGGTTTGTATTAGTGGCAAATCGTGAGACTTTGCAGAATGCTGGAACAGTTAGTATCGTATTGAGCATCGAAGTGTTCATTTTGCTTACGCGTATGTACGCAAGCAAAGACCTAGCAAGTCAATTAATCCAAAAGCTGAATAGCGTCATGCACTCTGGAGATGAGACTATGAAAAACATTGTACATTCAACTCTGAAACCATTAGAGATTCCACTTGAATTTTATTGCATAGCTGGA…
AecOr8	CTE	256	1E|	372	31902	32669	+	A	MDFKNANFLNNRVNLISGNLLPIVSDNSRFSVIWRIHSAAVWLIELIHTIALIVGMIFAPKEKSLKDGTIAVVIILEASFMLTRLYLRKKLMEEIIEKMNDILQSADEIMKDIVKSAIKPIIMPFIIYGVTGVVTVATWTIQPILLVFEKSTFYYVDYNLPTAFNSEPFSSSVLIFSTIFMTIGSSYLFLKKFGVDVYMMHLVLMLTAQYRYTAVKLTILFRDLQNYDETKKKYSMEDRRTERKLRKLCIHQNNVL	ATGGATTTTAAAAATGCCAATTTCTTAAACAATCGAGTGAACTTGATATCGGGGAATTTATTACCGATAGTATCCGATAATTCGCGATTTTCAGTAATCTGGCGCATTCATAGCGCTGCCGTATGGTTAATAGAACTGATTCATACAATCGCGTTGATTGTCGGGATGATCTTTGCACCGAAAGAGAAGAGTCTGAAGGATGGGACTATCGCCGTCGTAATTATCCTGGAGGCATCTTTTATGCTTACGCGTCTTTATTTACGTAAGAAGCTGATGGAGGAAATAATCGAAAAGATGAACGATATCTTGCAAAGTGCGGATGAAATTATGAAGGATATTGTAAAATCGGCTATAAAGCCCATAATCATGCCGTTCATAATATATGGAGTGACTGGTGTA…
AecOr9		397	5E|2000	176	243086	174557	-	A	MDFKNVNFLNYRMNTLSGNFLPIATNNSRFSVFWRTYSIVVWLIQLSHTIALIFGIILAPTENSLKDGILSVVVTIEAFFMLTRLHTRKKLIKEMIQKMNDILQSTDEIMKDTIKSAIKPIILPFVIYGVTSVISVTIYHAMQPIVLTFEKFTFFYVDYNLSTAFSTKLFSNRILILSIILKTIGSVYLFLKKFGVDVYMMHLVLMLTAQYRYVAIKLTMLFRDLHNYNDKSRKEHYPIEDRWTEGELRKLCLHQNTVLNMSFILKKLLSVNFSLLYINNVFRFCFIGILLSAIPSMTFVEGISVTSFAIGSLTQFFLLCSSVQSLSDASTEITDRAFDEGWYQFGPSMKRIFILLIMSNNLECRIAEIGKFNLSLPSFMTIMNQSYSVALLFLKAN	ATGGATTTTAAAAATGTGAATTTTTTAAATTATCGAATGAACACACTCTCGGGAAATTTCTTACCTATAGCAACCAATAATTCGCGGTTTTCAGTTTTCTGGCGTACTTATAGCATCGTTGTTTGGTTAATACAATTGAGTCATACAATCGCTTTGATTTTCGGGATTATCTTGGCACCGACGGAGAATAGTCTGAAGGACGGCATTCTCTCCGTCGTGGTCACAATAGAGGCATTTTTTATGCTTACGCGTCTTCATACACGCAAGAAGTTGATAAAGGAAATGATTCAGAAGATGAATGATATCTTGCAAAGCACGGACGAAATTATGAAAGATACCATAAAGTCGGCCATAAAGCCTATAATATTGCCGTTCGTAATATATGGCGTGACCAGCGTA…
AecOr10		396	5E|2000	272	71076	54129	-	A	MNFENVNLLNSRVNMLSGNLLPIASDNLRFSVIWRTYSAAIWLIQLTHTIALIFGIIMASKENGLKGSTHTILLTIEALFMLTRLYSHKRLMEEMIQKMNTILQNTDEIMKDIIKSAIKPIIVPFIIYGVISMISIIIYHAKQPIILVFEKFIFFYVNCNLLATFSSEPFSNNAMISSTVLKIVGTIYLFLKKFGMDVYMMHLVLMLTAQYRYTATKLAILFRDLQIYNESRKEHYPMENRRIERELRKLCLHQNIVLNMSFILKKLLSVNFSLLYINNVLRFCFIGIILSTVPLMNIAEGISVTIFGIGTLTQFFVLCSSVQTLSDASTKITDKAFDEGWYQLGPSLKRIFILLIISNNLECKIAAIGKFNLSLPSFMTIINQSYSIALLFLKAR	ATGAATTTCGAAAATGTGAATCTATTAAACAGTCGAGTGAATATGCTCTCGGGGAATTTATTACCGATAGCATCTGATAATTTGCGGTTTTCAGTAATCTGGCGTACTTATAGTGCCGCTATATGGCTAATACAATTAACTCATACAATCGCATTGATTTTCGGAATCATCATGGCATCAAAGGAGAATGGTCTGAAAGGCAGTACTCACACCATCTTGCTCACAATAGAGGCATTATTCATGCTTACACGTCTTTATTCACACAAGAGGCTGATGGAGGAAATGATTCAGAAGATGAACACTATCTTGCAAAACACAGACGAAATTATGAAGGATATCATAAAGTCAGCAATAAAACCCATAATAGTACCATTCATAATATACGGAGTGATTAGCATG…
AecOr11	CTE	312	2E|2	144	168082	169317	+	A	MNFRNVNSLNVRLNLLSGNLLPMINHDSSFSFFWKTYSVFMWIIYFIFIIAIISGCIYVPMEKALKDGLHAIVVFMEILFSILRICTRRNLAYQLIQKLNEILHIADEIMKNVVLATLEPVKVPLNFYLSSGVVAIIGWSCMHFVLIFEKNLFYYEDYRMPAVFSKQPFSFRIFLLGDLFILIVTIFMFVKKVSVEVYTMHLVLMVTAQYRYIALKIAMICQEKNRDDKSRTGHSLKHYWKKEKEIKALCRHHNDVIYLTLLLKELLSLNFSLMYVMSVFRFCFIGIMFSSVSNNLLPLIVLLFSPSSSLFF	ATGAATTTTCGAAACGTTAATTCCTTAAATGTCCGTTTAAACTTGCTCTCGGGCAATCTTTTACCGATGATCAATCACGACTCATCCTTTTCATTTTTTTGGAAAACATATAGCGTTTTTATGTGGATAATATATTTTATTTTTATAATCGCGATAATATCTGGGTGCATCTACGTGCCAATGGAAAAAGCTCTTAAGGATGGCCTTCACGCCATTGTGGTCTTCATGGAAATACTCTTTTCGATTCTGCGAATTTGCACTCGTAGAAATTTAGCATACCAATTAATTCAAAAGTTGAATGAAATACTACATATTGCCGATGAAATTATGAAGAATGTTGTGCTAGCGACTTTAGAGCCGGTAAAGGTTCCACTCAATTTTTACTTGTCCTCTGGCGTA…
AecOr12	I	363	N/A	371	32417	8063	-	A	MDFQSVNPLNVRLNALSGNLLPLRSNDSRFPITWKIYSALIWLIEIIQTIALIPGLILVPRKKALKDGTVLCVVTIEMFFMAVRIYSRRQLLNQLIQKLNDILRFSDETMKNVVMTTLRPMENPLKFYWLSGWLGVFVWACLPFLFIFKKIFFFYEDYRMPAVFSKQPFSLDVFLLGSVLILIGNMYVFVKKVGMDVYMIHLVLLITAQYRYIAIKLAVIFRDGNSLSKLDESHQKYCSGINRWVKKEMIALCRHHSNIVHLSSMLKKLLSLNFSMIYVNSVLRFCFIGIMLSTVQQMTNKAFHEKWYQFGPSVKRTFMLMILGNNLECKLSMCDKFNLSLPSFMTILNQSYSIALLLLRVHE	N/A
AecOr13		438	6E|21000	351	262271	256026	-	B	MTRGTTSNRLEQFEKLNIVHLSYLKYVGLWTLDSNSSAFLRCSYHVYNKSVLAIMLVFMITLFADICMSFDDLSIVTDDGCIFAGIIVVFFKVMIFQTRHEKIIRLLRKIIDNCIELCKFPIGVEDEILDKYLLLCRVTFYGFSVLGFFLVIALLFVVPVENGELPVRAQYPFDTTVYPWHGIGFFVEACTVSIGVIAIIMMDGLLTNLCNLFLVQLEILNAHFKNCGSNEWYDGTPSDIDKQNRSSTIDENSCYGAFSTTEASWKKDNYDPDAIRCGSFAKPFGRSIRNHQRLLAIIDDFNEVFSAGMFVQMLSSTSMICLTGFQAALVIGQSSNTLKFAVYLMAALSQLFYFCWLGNEVKYQSASLTQSQWLSKWNDDISAKPGRLLILSIIFSRKA…	ATGACGCGAGGAACGACTAGCAATCGTTTGGAACAGTTCGAGAAGTTGAACATTGTGCATCTCAGTTACCTGAAGTATGTTGGTTTATGGACTCTCGACTCGAATTCGTCCGCGTTCCTAAGATGCTCATATCACGTATACAACAAATCTGTCTTAGCAATTATGCTTGTCTTCATGATAACTCTATTCGCTGACATTTGCATGAGTTTTGACGACTTGTCAATCGTTACGGACGATGGATGCATCTTTGCTGGGATCATCGTCGTCTTCTTCAAGGTGATGATCTTCCAAACTCGTCATGAGAAAATCATACGATTGCTCCGCAAAATTATCGACAATTGTATTGAACTCTGCAAGTTTCCCATTGGCGTCGAAGATGAAATCCTGGACAAATACCTG…
AecOr14	PSE(S)	414	N/A	17	709731	700995	-	C	MTLGSSDKKKMIERGTITPNFHLRVSLTIVYFLGTWPPVTGKFRLPYLLYTICSFTFILGILLSSEIANVLMNWGDMSKLTAVMTLLMTNCTHASKVVVLLRRQARIQTLLDTADSPTFSRYDKEYEDLLISYTWKGIFHHAIYQSFGGIAVFCWGFTPIADFVAGRSRQLPMQGWYPYNTTATPAFEITAAHQGIAIIIACFHNVAMDTLMTGLITVACCQLAILERNIISIDNKASIHGMQNDNDKNKPLERRTLAYQLLKRCAMHSNIIFHXRIFTNEIQNIFGTVIFFQFLSNCMIICLIAFNVSQMNVYIPAVLIGMLTYMCCMTYQIFIFCWHGNELHLHSMRLVTAAYSNNWFSNTERFKRGLQIMMIRAHRPLTLSAGRVMLLSLDTFMQI…	N/A
AecOr15		384	6E|21000	1043	33054	29518	-	D	MDILPINFKALRFCGVWKERKDDNICVRFLRFCYRYTIFFLIYEFTIFDVIEVIRTRDHVQELTEGLFLGLTFLTLCVKYMNFLLRESELSDLLDSLRVKMCQPRNSIEKLIIEQHSRRAKWSSILFMMISYMTGFGFMITPALGLLKGGERVLPLKTYIPYSVSNSLLYLATYLQQFLTLFYGIMLNVTFDCLVYGFTIQVCAQIELMCCRLTDSFKNSGRISSGQNRETSASIVECVKHHLLVSNLVKKIRELFIWTIMIFFFFSLLIVCTSIFLISKKKLLSFEFLSMFLYLSGMLLQLFYYCWYGNELELKSKDIATAVYSCDWTMVTPRERRSLMLIMISSQKGIMFSYHGIFALSLNTFTWICRTSYSAYNLLQQASN	ATGGACATTCTACCAATAAACTTTAAGGCTCTGCGTTTTTGCGGCGTATGGAAAGAGCGCAAAGACGACAACATATGCGTCAGATTTTTGCGCTTTTGTTACAGGTACACAATTTTTTTCTTGATATATGAGTTTACGATATTCGATGTGATAGAGGTGATTCGCACGCGCGACCACGTTCAAGAATTGACCGAAGGGCTTTTTCTGGGACTGACTTTCTTAACACTCTGCGTGAAATATATGAATTTTTTGCTACGAGAGAGCGAACTGTCGGATTTGTTGGATTCCCTGCGTGTAAAAATGTGTCAGCCTAGGAATTCCATAGAAAAGCTAATAATAGAACAGCACAGTCGTAGAGCTAAATGGAGCAGCATACTGTTCATGATGATATCGTATATG…
AecOr16		384	6E|21000	1043	38073	35979	-	D	MDILPVNFKALRFCGAWKEREDNNMCVGFLRLCYRYTIFLLIYEFTILDVIEIIRTRDHIQELTEGLFMGLTFLTLCVKYANFLLRGNELSDLLNCLRVKRCQPRNSIEKLIIEEHSRRAKWSTMSFLMISYVTGLGFIITPALGIFKGGERVLPLKTYIPYSVSNLLPYLATYLQQFLAVFYAVMLNVNFDCLVYGFTIQACAQIDLMCFRLTDSLKNIGDISSGRKPETNASIEECVKHHLLVSNLVKKIRELFIWTVMIFFFFSLLIVCTSIFLISKKKLLSFEFLSMFLYLSGMLLQLFYYCWYGNELELKSKGIATIVYSCNWTMATPQERRSLMLIMISSQKGIIFSYHGVFALSLNTFAWICRTSYSAYNLLQGASN	ATGGATATTCTACCAGTAAACTTTAAAGCTCTGCGTTTTTGTGGCGCATGGAAAGAACGGGAGGACAATAATATGTGCGTTGGTTTTTTGCGCCTTTGTTACAGGTATACGATTTTTCTCTTAATATATGAATTTACGATACTCGATGTGATAGAGATAATTCGCACACGCGACCACATTCAAGAATTGACCGAAGGACTCTTCATGGGGTTGACTTTCTTAACACTGTGTGTTAAGTACGCGAATTTTTTATTACGAGGGAACGAGCTGTCGGATTTATTGAATTGCCTACGCGTAAAAAGATGCCAACCAAGAAATTCCATAGAAAAGCTAATAATAGAAGAGCACAGCCGCAGAGCTAAGTGGAGTACTATGTCGTTCTTGATGATATCGTACGTG…
AecOr17		383	6E|21000	1043	41691	39221	-	D	MDILPLNFRVLWFCGAWSEKKDNNGLFIRFLSFCYRYAIVILIYEFTISEVIELVRTHDNIEGITEGLFLALTYVALCFKYGNFLVRQNEVSMLLDCFRKETCQPRNSEERMILIKYDRKAKWCVKTFMSISQATCIALILAPIVGPQNTDRPLPFKTYLPYSISGLYPYLATYLQHVGAIFYGVLLNVSFDSLVYGFTLHVCGQIELLCYRLSKIYKDHSKQYQIDTDKGTIISECVRHQLYVHEIVRRIQSLFVWTVTILFIFSMVTLCTSIFQMSKKRLLSVGFLSLTLYLGCMLFQVFFYCWYGNELQLKSKGIGDAIYSSNWTVATTRDRRSLLFVMATSQKGLKLSYYGIFSLALDTFTWILKTSYSTFNVLQQTSM	ATGGATATATTGCCATTGAATTTCCGAGTTCTCTGGTTCTGTGGTGCATGGAGCGAAAAGAAAGATAATAACGGTCTTTTTATTCGTTTTTTAAGTTTCTGCTATAGGTATGCCATTGTTATTTTAATATATGAATTTACGATATCAGAAGTAATTGAGCTTGTAAGAACGCACGATAATATCGAAGGTATAACTGAAGGACTTTTCTTAGCGTTAACTTATGTAGCTTTATGCTTTAAATATGGGAACTTCTTAGTTCGACAAAACGAAGTATCCATGTTGTTGGACTGTTTTCGAAAAGAAACATGTCAGCCAAGGAATTCCGAAGAAAGGATGATCCTTATTAAGTACGATCGCAAAGCTAAATGGTGTGTCAAGACTTTCATGAGTATATCTCAA…
AecOr18		383	6E|21000	1043	46434	42483	-	D	MDLLPVNFYVLRFCGVWKEHKNSNLVIRFISFCYRYTIAAIIYHFMIFEMAELIRMRNDVEDLTESLFLVLTFMSLCLKYLNVLMRQCELRALLDCFRANLCQPRNSMEESILKQYDFKAKRIACAFMFISQISGFLIIIGPLMTQNERQLPMKMYVPYSMVELLPYLLTYLEQVAVIFYGISLNVAFDSLVYGFIIHTCGQIELLCYRLSETFRFLQENNKEKEHDVIEKFAIAECVRHHVSVCNIMHRIQSLFMWIITILFFFSLITLCSSVYQMSKKNFFSVEFFIFLVYLGAMLFQVFLYCWYGNELDLKNKSIAHAIYASNWTIISAKQRKSLSFMMMMSQGGRMLSFYGICSLILSTFTWILKTSYSSFNLLQQATI	ATGGACTTACTGCCGGTGAATTTTTACGTTCTTCGTTTCTGCGGCGTATGGAAAGAACATAAGAATAGCAACTTGGTAATACGCTTTATCAGCTTCTGCTACAGATATACAATTGCTGCTATAATATATCATTTTATGATATTTGAGATGGCTGAGCTTATACGTATGAGAAATGATGTAGAAGATTTAACAGAAAGTCTATTCCTCGTTCTAACTTTTATGTCTTTGTGCCTGAAGTATTTAAACGTTTTGATGAGACAGTGTGAATTGCGTGCTTTGCTTGATTGCTTTCGCGCTAATCTTTGTCAGCCAAGAAATTCGATGGAGGAATCGATATTGAAACAATACGACTTTAAAGCTAAAAGGATAGCCTGTGCCTTCATGTTCATTTCGCAAATA…
AecOr19		369	5E|2200	192	2568914	2571909	+	E	MNVLTFTFKILTICGCWPPNSWTTRYKRIMYDVYTVLIVLLINTFTLSQLMDLILTVDNADDFSENFYVMLAMFVSCCKMFSLLRNRNNIAMLIDILMKKPCRPTEHDEIEIRQKFDKIVLTNTLCYATLVELTCAFALGTSVFKDYRKHNLAFRAWLPFNYSSPMLFRIAYFHQSISLTAGSILHLACDSLICGLLMHICSQLEILECRLKKTINKPHIFRECVIQHTCIFEFALIVNEKFRLTITVQFLVSMLVVCFNLHQLTQTSVLSAKYVQIVLYMFCMLTQISFYCWYGNEVKLKSRQMVNNIFEMQWFVLDYHVQKDLSIIMMRSIVPIEFTSAYVISMNLQSFVSLLKTSYSAFNILQQMR	ATGAACGTTTTGACGTTTACATTTAAAATTCTTACTATTTGTGGATGTTGGCCACCAAATTCATGGACGACACGATACAAACGTATAATGTATGATGTATATACGGTCCTCATAGTTTTGTTAATAAATACATTTACATTATCGCAATTGATGGATTTAATTCTGACTGTGGACAATGCCGATGATTTCTCCGAGAATTTCTATGTGATGCTTGCTATGTTCGTATCATGCTGTAAGATGTTCAGTTTATTGAGAAATCGTAACAACATTGCGATGCTGATTGATATTCTGATGAAAAAACCATGTAGGCCTACTGAACATGATGAAATAGAAATTCGACAGAAATTTGATAAGATTGTACTAACAAACACGCTTTGCTACGCGACTTTAGTGGAACTA…
AecOr20		371	5E|2200	192	2573080	2575291	+	E	MSLLEFTFKILSSCGCWIPNSWMSPHRRLIYHVYTIFILLLVNTFTLSQFLDIILIVDNSEDFMDNFYMLLAMIVSCFKMFSLLINRNNIAMLTNILINKPCKACDTVEIEIQHKYDKLIETNTLYYMILVELTCASTAVASLLTDYKKEKLTFRAWLPFDYSSTMLFNFTYFHQLISLTVGSVLHVACDGLICGLLLHICCQLEILSCRLKNIVHNPKVLHDCVIQHNLLFKFAFLLNKKFRFTITFQFIVSTLVVCFTLYQLTKTSGKFVELGMYMSCMLIQIFLYCWYANEVKLKSLQLVNDLFEIEWLTLRQDIKKDLLTIALRSRMPIEFSSAYIIPMNLDSFVGLLKTSYSTYNILQQTQNDEVN	ATGAGTTTATTAGAATTTACATTTAAAATTTTATCAAGTTGCGGTTGTTGGATACCGAATTCTTGGATGTCTCCACATCGACGATTAATATATCATGTGTATACTATTTTTATACTTTTACTGGTAAATACATTTACATTGTCGCAATTCTTGGATATAATTCTGATCGTTGACAATTCGGAAGATTTCATGGATAACTTTTACATGCTGCTTGCCATGATCGTTTCTTGTTTCAAAATGTTTAGTCTGTTAATAAATCGTAATAATATCGCCATGCTTACAAATATTCTTATCAATAAACCGTGCAAAGCATGTGATACAGTGGAAATAGAAATACAACATAAATACGATAAGCTAATTGAGACAAATACTCTGTATTATATGATCCTAGTTGAATTA…
AecOr21	I	301	N/A	192	2576863	2579261	+	E	MQVLNFTFRILMICGCWIPDSCTTPCKRLVYHFYTILILLLIHTFMLSQLMDLILTVDNPDDFTDNFYMLLAMVVSCCKMFTLLMNRSNIAILIDILVRKPCKPIQSDEIKIQQKFDKHVQTNTLFYAVWVETTCLCIAVTSLLTEFRKGRLTFRAWLPFDYSSSSLFHIVYMHQLISLTAGSILHVACDGLLCGLLMHVCCQIEIIECRLQKVAHDQDILRKSVLQHNYVFKLXSRQLINSIFEIEWFELNKQTKQYLLMIMRRSSRPIELTSAYVISMNLDSFVGLLKTSYSAYNVLKQM	N/A
AecOr22		371	5E|2200	192	2580400	2582375	+	E	MFLLAFTFKILTICGCGRLDSWPTPYKRLVYHVYTIFVMLLIYTFMLSQLMDLIIIVDNSNDFTDNFYVLLAMIVSCCKMLALLMNRSNIEMLIKTLMRKPFRPVEPDEMKIRQKFEKLIQSNTLYYTILVETTCLSVAVTSLLTEFKKGNLTFRAWLPFDYSSSQLFLFVYAHQLISFTMGSVHHVACDSLICGFLVHICCQIEILEHRLRKSARDPNILRECVLQHNNIFKFARIVNEKFRITIFIQFVVSTLVMCFNLYQFTKSTALRTKYMQLIMYTCSMLSQIFLYCWYGNEVKLRSRQLINNIFEMEWFKFNETAQKTLLMVMRRAVVPIEFTSACVISMNLDSFVSLLKTSYSAYNILKQTQSS	ATGTTTTTACTGGCCTTTACGTTCAAAATATTGACGATTTGCGGTTGTGGACGACTGGATTCTTGGCCGACTCCATACAAACGGTTAGTTTATCATGTATATACTATTTTCGTAATGTTACTAATATACACATTTATGCTATCGCAATTGATGGATCTTATTATAATCGTGGATAATTCCAACGATTTCACCGATAACTTCTACGTGCTACTCGCTATGATCGTTTCTTGCTGTAAGATGCTCGCTCTGTTGATGAATCGTAGCAACATTGAGATGTTAATCAAAACTCTTATGAGAAAACCATTTCGACCGGTTGAACCCGACGAGATGAAGATTCGACAGAAATTCGAAAAACTCATACAGTCAAATACGCTTTACTATACTATCCTAGTCGAGACA…
AecOr23		370	5E|2200	192	2583340	2589381	+	E	MRVLDSTFKFLTICGCWRPDSWTSSCKRVIYHTHTFFVLALINTFTLSQLLDIILTVDNADDFTDNFYMLLAMIVSCCKMLSMLINRKNIALLTNILTERPCRPLEPEEMEIHNKFDKGVQANTIHYAILVETTCVCITLTSLLTDFRRRTLTFRAWLPYDYSSPILFYITYAHQLISLIIGSVLHVACDGLICGLLVHICCQIKILESRLRRIAYEPGILSECILQHNRIFDFAITVNEKFRFTIAIQFMVSTLVVCFNLYQLTRSTTTNAKYVQLILYMCSMLTQIFFYCWYGNEVKLKSQQLVSNIFNMEWYMLDQNVKKTFLLIMRRSTMPIEFTSAYIISMNLDSFVGILKMSYSTYNLLQQIEK	ATGCGAGTATTAGATTCGACTTTTAAATTTCTAACTATTTGTGGTTGCTGGCGACCGGATTCTTGGACATCGTCATGTAAACGTGTAATCTACCATACGCACACATTTTTCGTGCTTGCGTTAATAAACACATTTACTTTATCGCAATTACTGGATATTATTCTTACTGTGGATAATGCGGACGATTTCACTGATAATTTCTACATGTTACTTGCAATGATTGTATCTTGTTGTAAAATGCTTAGTATGTTGATAAATCGCAAAAATATTGCTTTGTTAACAAACATTCTCACGGAAAGACCGTGTAGACCATTGGAACCGGAAGAAATGGAAATTCATAACAAATTTGATAAGGGCGTACAAGCAAATACAATACATTATGCAATTTTGGTTGAAACA…
AecOr24		370	5E|2200	192	2587077	2589381	+	E	MYILKYTFNLLTIFGCWRPYSWSSLCKRIIYHVYTSIVILIVNTFMLSVLMDVIWTINNGEDFLDNFFPPIATLISSCKVFILLMNRKNIIMLINILRQKLHRPSSSTEMEILNNFDKSIQINTLRFIYLGIITIIWILLSSLYINFKNKKLMYKAWLPFDYYSSTVLFYLTSAHQMISLTIAMFVNIGCDTLICGLLVHICCQIEILTYRLKNIIFCSDFLRVCLHQHYHIFRFALIVNEKFGMTIAIQFILSTMMICFNLYQISKTTVKANYIQLILVIFCLLTQIFFYCWYGNEVKIKSYQIIDDIFEMEWLILDDNIKKSLMMMMMRALVPIQINCVYVIPMNLESFMSILKMSYSTYNLLQQIEK	ATGTACATCCTTAAATATACTTTTAATCTTTTAACAATATTTGGGTGCTGGCGACCTTATTCCTGGTCGTCGCTATGTAAACGCATTATATATCACGTATATACAAGTATAGTAATTCTAATAGTAAATACTTTTATGCTATCAGTATTGATGGATGTAATCTGGACTATAAATAACGGGGAAGATTTTCTCGATAATTTTTTTCCACCAATCGCGACTCTTATTTCTTCTTGTAAAGTGTTCATTTTATTGATGAATCGTAAAAACATTATTATGTTAATCAATATATTGAGACAGAAATTACATAGACCGTCGAGCTCGACAGAAATGGAGATTTTGAATAATTTCGATAAAAGCATACAAATAAATACTTTACGCTTTATATATTTGGGAATAATA…
AecOr25		369	5E|2200	192	2592038	2595165	+	E	MHILKLNFKLLTIFGCWRPDSWSSLHKRVTYYMYTSIIIIILNTFVLSQLMDVILTVNNADDFSENFFILIAMFISCCKLFILLMNRKNIIMLIGILMKKPCRPSRLTEIEILYKFDKSIQINTRRFICLGTVTCLCVVLTSLSVNFKIKKLTYRAWLPFDYSSTLLFYLMYAHQLICLIAGGFLNIGCDTLICGLLVHICCQIEILTYRLKNIVSYSNVLRDCVYQHYHIFRLAFIVNAKFRLTIAIQFVTSTLVVCFSLYQLSTATTKAKYIEMILYISCMLTEIFFYCWYGNELKIKSHQMIDNIFEIEWLALDENRKKSLMIIMSRAIIPIQITCAYIVPMDLNSFMSLLKTSYSTYNLLQQIRQ	ATGCACATTCTTAAACTTAATTTCAAACTTTTGACGATATTTGGATGCTGGCGACCGGATTCTTGGTCGTCGTTACATAAACGCGTAACATACTACATGTATACCAGTATAATAATTATAATATTAAATACCTTTGTGCTATCTCAACTGATGGACGTAATTCTAACTGTAAACAATGCCGATGATTTTTCCGAAAATTTCTTTATATTAATTGCCATGTTTATTTCTTGTTGTAAATTGTTCATTTTATTGATGAATCGCAAAAACATTATTATGTTAATAGGCATTCTAATGAAAAAACCTTGTAGACCATCAAGATTGACTGAAATTGAGATTCTATATAAATTCGATAAAAGCATACAAATTAACACTCGACGTTTCATATGTCTGGGAACAGTA…
AecOr26		368	5E|2200	192	2596493	2599002	+	E	MRMLKFTFKLLTIFGCWRPDSWLSLHKRIAYYVYTSIIILLLHTFMLSQLMDLILTVDNTDNFSDNFFVLLAMFISCCKLLILLTNRKNIIMLIDTLMERPYRPSKSTEMEILYKFDKDIEINTRRFVYLGAVTMSCIILSSLSMNFKNRKLTYRAWLPFDYSSTILFYLMYIHQLISLATAAFINVGCDTLICGLLVHICCQIEILTCRLKKIISYSNVLRSCVHQHYHIIRLAYIVNTKFRLIIIIQFITSTLIICFSLYQISKTTTKAKYIEMTLYISSMLTQIFFYCWYGNEVKIKSHQMIDNIFEMEWLTLDKSKKKSLIIIMRRTIVPIQITCAYIIPMNLDSFMGILKTSYSTYNLLEKIR	ATGCGTATGCTTAAATTTACTTTTAAACTTTTAACGATATTTGGTTGTTGGCGACCTGATTCTTGGTTGTCGTTACATAAACGTATAGCATATTACGTATATACAAGTATAATAATTTTATTACTACATACCTTTATGCTTTCGCAATTGATGGACTTAATATTAACCGTTGATAATACCGATAATTTTTCGGATAATTTTTTTGTATTACTTGCCATGTTTATTTCTTGCTGTAAATTATTAATTTTGCTAACGAATCGCAAAAACATTATTATGTTAATCGACACGCTGATGGAGAGACCATATAGACCGTCGAAATCAACTGAAATGGAGATTTTATATAAATTTGATAAAGACATAGAAATTAATACTCGGCGCTTTGTTTACCTGGGAGCTGTA…
AecOr27		369	5E|2200	192	2599943	2601962	+	E	MHVLQLTFKILTIVGCWRPQSCSSLYLRIIYDAYTVFMIILLYTFLISQFLDIIWNVDNAEDFTENLYATMASVVSCSKMLSLLVNRKNINMLINVFIEKPYRPLEIDEMRIRYKFDRLIYINTLYYTILVETTCACITMTSLFTMFRKGNLTYRAWLPYDYYSSNIIFCLTYAHQLISLTAGSLVNVACDSLICGLLMHICCQIEILECRLSKVSNDDGTLRDCVRHHDSILQYALKLNNKFRMTIAMQFVVSTLVVCSNLYQMTKSTSLNASYLPLILYMSCMLTQIFIYCWYGNEVKLKSIQLLDNVFAMDWMTMNRNLKRNLLIIMSRAAIPIEFTSAYVLSMNLDSFVGLLKTSYSAYNILKQV	ATGCATGTCTTGCAATTAACCTTTAAGATTCTGACGATTGTTGGATGTTGGCGACCACAATCATGCTCATCACTTTATTTACGTATAATATACGATGCATACACAGTTTTTATGATTATATTATTATATACTTTTTTGATATCGCAATTTTTGGACATTATCTGGAATGTTGACAATGCCGAAGATTTTACCGAAAATTTATACGCCACGATGGCATCGGTTGTTTCGTGCTCTAAAATGCTCAGTTTATTAGTGAATCGAAAGAATATTAATATGTTAATCAATGTATTCATCGAAAAACCATACAGACCATTGGAGATAGACGAAATGAGAATTCGATATAAATTCGATAGACTTATATATATCAACACACTCTACTATACGATTTTGGTGGAAACA…
AecOr28		367	5E|2200	192	2603090	2605623	+	E	MQVLKFTLKILMVVGCWPPNSWTSLCKRTMYNAYTTSVILLLFTFMLSQLMDIVLNVDNADDFTDTFYIMLGMIISCCKMVGLLINRNNIGILTNILTQKPFIPLEADEIEIRQKFDKTIQTNTLWYTILVETTCACVMLTSLFTDFRKGNLTYREWTPYNYTSEVIFYIIYARQLISSTIGSMVNVACDSLICGLLLHICCQLEILECRLKKSFLDQNNLRECVRQHDCIFKFALMVNEKFKIIIAIQFIVSTLVVCSNLYQLAKMTLTAQCFPLILYTCSMFTQILIYCWYGNEVKLKSVQLTINIFGMEWLTMKQNRKQSLLIIMNRSLIPIEFSSAYILTMNLNSFVSLLKTSYSAYSILQQM	ATGCAGGTTCTTAAATTTACATTAAAAATTCTTATGGTTGTGGGATGTTGGCCACCAAATTCATGGACCTCATTGTGTAAACGTACTATGTATAACGCATATACCACTTCAGTAATATTGTTGCTTTTCACCTTCATGCTGTCACAACTTATGGATATCGTTTTGAACGTCGACAATGCCGATGATTTTACGGATACTTTCTACATCATGCTCGGAATGATTATTTCCTGTTGTAAAATGGTCGGTCTTTTGATAAATCGCAACAATATAGGAATATTAACTAATATTCTTACTCAGAAACCGTTTATCCCATTAGAGGCTGACGAAATAGAAATTCGCCAAAAATTCGACAAAACAATACAAACGAATACATTATGGTACACAATTTTGGTCGAGACG…
AecOr29	NTE	366	5E|2200	192	2607612	2609774	+	E	RRKKEFPLKILTIAGCRPPVSWSSLWKRTVYNVYTIFVCLLLLTFMLPQLMDIILNVNNADDFTDTFYIMLAMVIACCKMLSLLLNRKNIEILTDALVEKPFRPLEPDEIEIRQKYNNIIRINSIIYTVFVEITCGCMNLTSLLTDFRQGNLAYREWIPFEWSDTVYYFTYFRQLMSLTAASIVNVACDIIICGLLLHIYCQIEILEYRVRKSLRSRGDLGECVRQHGHIYKFAYTLNEKFRIIIAVQFIASMLVVCSNLYRLAKTSLSPKYIPLMLYTICMCSQILIYCWYGNEIKLKSIQFSDEIFGMDWITARQKVRENLIMIMNRSLIPIEFSSAHITVNLDSFVKLLKMSYSIYNILKQTK	AGACGGAAAAAAGAATTTCCACTGAAAATCCTGACAATAGCAGGATGTCGGCCACCAGTCTCCTGGTCTTCATTATGGAAACGGACAGTGTATAATGTATATACAATTTTTGTGTGCTTACTATTGCTCACTTTCATGTTGCCACAACTCATGGATATTATCCTGAATGTTAATAATGCGGACGATTTCACGGATACTTTTTATATAATGCTAGCCATGGTCATTGCTTGCTGCAAGATGCTGAGTTTATTGCTAAATCGCAAGAATATCGAGATATTAACTGACGCATTAGTTGAGAAACCATTTAGACCTTTGGAACCAGATGAAATTGAGATTCGACAAAAATATAATAATATAATACGGATCAATTCCATAATCTACACGGTTTTTGTTGAGATA…
AecOr30	PNC	223	N/A	192	2610700	2611862	+	E	WNVLKFTFIIVTIAGXWRSFSWTSFRKHTLYNAYTLLVISFMYSFTFNLWILXNVDKPDDFTNTIYMMLAIFAACYKIFNLWINHESFAELIQNLIEGTFKPLVPVEIEIRRNLARILQCVILIVFICASHFVISLLTSFKKRQLILRGWMPYDYSSFVLFCLTYTHQYIGVISAFVNVACDSLIVGLLLHLCYQIMILQYYFKNLITXQNTLNDCIRQHHHIIEF	N/A
AecOr31		369	5E|2200	192	2615051	2617532	+	E	MNSLKFTLAILTIAGCWQPFSSTSLIKHALYDAYTLLIISIMYSFTFSQFMDIVLNVDNPNDFTNTLYAMLTMFAADYKILDLFVNHESFAELIQNLTEGTFKPFLLVEIEIQRKFDKIIQNMTKCYTILIMITYTGHVLRSLLTNFKKGQLAFRGWIPYDYSSFVLFCLTYAHQYVGLVFACLVSVACDGLIVGLLLHVCCQITILQYRLKGLINGQNTLRDCVRQHCHIIEFANATNERFRRIIAFQFIASTFVVCSNLYQLTRTELIVDFIAFFAYTMSVLVQIFIYCWFGNKLKLMSLQLVDSIFEIEWIALDHKTRKSLLIIMIRTMKPIEFNSAYIFNMNLDSFVALLKTSYSAYNLLSQIQE	ATGAACTCACTAAAATTCACACTCGCGATTCTCACAATCGCTGGATGCTGGCAACCTTTCTCGTCGACTTCGCTGATCAAACATGCGTTATATGATGCTTATACATTATTAATAATTAGTATCATGTACAGCTTTACATTTTCACAATTTATGGATATTGTCCTGAACGTTGATAATCCAAATGATTTTACTAATACTCTATACGCGATGTTGACCATGTTTGCTGCAGACTATAAAATACTCGATCTGTTTGTGAATCATGAGAGTTTCGCGGAATTAATTCAAAATCTTACGGAAGGAACATTTAAACCATTTCTACTTGTTGAAATCGAAATTCAACGAAAATTCGACAAGATAATACAGAACATGACAAAGTGCTATACCATATTGATTATGATC…
AecOr32		369	5E|2200	192	2622962	2625314	+	E	MQVMQFPLKILTIAGCRPPVSWSSLWKRTVYNVYTIFVCLLLLTFMLPQLMDIILNVNNADDFTDTFYIMLAMVIACCKMLSLLLNRKNIEILTDALVEKPFRPLEPDEIEIRQKYNNIIRTNSIIYTVLIETTCGCMNLTSLFTDFRQGNLAYREWILFEWSDTVYYFTYFRQLMSLTAASIVNVACDIMICGLLLHIYCQIEILECRVRKSLRSRGDLGECVRQHDHIYKFAYTMNEKFKIIIAVQFIASMLVVCSNLYRLARTTLSSKYIPLMLYTFCMCLQILIYCWCGNEVKLKSIQFSDEIFGMDWITAHQKVRENLIMIMNRSLIPIEFSSAHILTVNLDSFVKLLKMSYSVYNILKQTKEE	ATGCAAGTTATGCAATTTCCACTGAAAATCCTGACAATAGCAGGATGCCGGCCACCAGTCTCCTGGTCTTCATTATGGAAACGGACAGTGTATAATGTATATACAATTTTTGTGTGCTTACTATTGCTCACTTTCATGTTGCCACAACTCATGGATATTATCCTGAATGTTAATAATGCGGACGATTTCACGGATACTTTTTATATAATGCTAGCCATGGTCATTGCTTGCTGCAAGATGCTGAGTTTATTGCTAAATCGCAAGAATATCGAGATATTAACTGACGCATTAGTTGAGAAACCATTTAGACCTTTGGAACCAGATGAAATTGAGATTCGACAAAAATATAATAATATAATACGGACCAATTCTATAATCTACACGGTTCTTATTGAGACA…
AecOr33		369	5E|2200	192	2630816	2634002	+	E	MNSLKFIFAILTIAGCWRPFSSTSLIKHALYDAYTLLVISIMYSFTFSQFMDVVLNVDNPDDFTNTLYTMLTMFAADYKIFDLFVNHESFAKLIQNLTEGTFKPLLLVEIEIQRKFDKIIQNLAKCYTILIMITYIGHVLISLLINFKKRQLTFRGWIPYNYSSFMLFCLTYAHQYVGVILACLVSVACDSLIIGLLLHVCCQIMILQYRLKSLINDQNTLRDCVRQHRHIIKFAYAINKRFTRIIAFQFVASTFVICSNLYQLTRTKLIADFIAFFAYTLCILVQIFIYCWFGNKLKLMSLQLVDSIFEIEWIPLDLKTKKSLLVIMTRAMKPIEFNSAYILNMNLDSFVALLKTSYSAYNLLSQVQE	ATGAACTCGCTAAAATTCATATTTGCAATTCTCACAATCGCTGGATGCTGGCGACCATTCTCGTCGACTTCGCTGATCAAACATGCATTATATGACGCCTATACATTATTAGTAATTAGTATCATGTACAGCTTTACATTCTCACAGTTTATGGATGTTGTCCTAAACGTTGATAATCCAGATGATTTTACTAATACTCTATACACAATGTTGACTATGTTCGCTGCAGACTATAAAATATTCGATCTGTTTGTGAATCACGAGAGTTTCGCGAAGTTAATACAAAATCTTACGGAAGGAACATTTAAACCATTGCTACTTGTTGAAATCGAAATTCAACGAAAATTCGACAAGATAATACAGAACCTCGCAAAGTGCTATACCATACTGATTATGATC…
AecOr34		369	5E|2200	192	2636372	2639157	+	E	MHILKLTRTICMITGCFRPQSWTSLFKWIIYDIYRLYVISMMYTFTFSQIMDIVINVDNPNDFTNNLNMMLNMSASCYKFYIASSSYKNIVTLINYLTEEPFKPLDLGEIKIRRQYDKIIRNNTLRYAIMIATAWTFMTLMSLFTNFRHRRLTYRGWIPYDYSSYTKFCLTYGQQLLSTFHGASINVACDTLLCGLLMHICCQIEILEYRLKKHLCNQFNLGYCVRHHNRIFEFAQMVNTRFTQIIGFQFMASTMVTCSNLYQLTKSTLNADHFALIMYTCATLIQIFVYCWFGNKVKLKSLHLTNSIFQMEWPVVENSIKKDILIIMKRAMIPIEITTVHILIINLDSFVALLKTSYSVYNLLARIQE	ATGCACATTCTGAAATTAACACGTACAATTTGTATGATCACTGGATGCTTCCGACCACAATCATGGACGTCTTTGTTTAAATGGATAATTTACGATATCTACAGATTGTACGTAATTAGCATGATGTATACTTTCACATTCTCGCAAATTATGGACATTGTTATAAATGTTGATAATCCTAATGACTTCACTAATAATTTGAATATGATGTTAAATATGTCAGCTTCGTGTTATAAGTTTTATATCGCCTCTTCAAGTTATAAAAACATTGTTACATTAATTAATTATCTTACTGAAGAACCATTTAAACCATTAGATTTGGGTGAAATAAAAATTCGACGACAATATGATAAAATAATACGAAACAATACTTTGCGCTACGCGATCATGATTGCGACA…
AecOr35		370	5E|2200	192	2641676	2644496	+	E	MHILKLTRTIVIVAGCFRPLSWTSLFKQTVYNIYRLYVISMLYFFSMWQFMDIVLNVDNPYDFTNNLNMLLTSSAACYKMFIVWLNYEKIAALINCLIEEPFKPLNLGETKIQRKYDKIIRNNTLRYTSLIGTTCSFIAFMSLFTDFRHKRLTYREWVPYNYSSYMTYYFTYAQQMISTFHCASVNVACDTLLCGLLMHICCQLEILEYRLKNISNNEFTLGFCVRHHNRILEYAQLVNMRFTKIVGFQFMASTMVICCNLYQLTGSTLSANHIPLIMYTCCMLTQIFIYCWFGNKVKFKSLQLTDNIFHIEWPILDNSIKKSLLVIMKRVIIPIEISTVYILTINLDSFVALLKTSYSVYNLLVRVQEY	ATGCACATTTTGAAATTGACACGTACAATCGTTATAGTTGCTGGATGCTTTCGACCACTTTCGTGGACATCTCTGTTTAAACAGACAGTATATAATATTTACAGGTTATATGTAATTAGCATGTTATATTTTTTTTCAATGTGGCAATTTATGGATATTGTTTTAAATGTTGATAATCCTTACGACTTCACTAATAATTTAAATATGCTTTTGACTTCATCTGCTGCATGCTATAAAATGTTTATCGTGTGGTTAAATTATGAAAAGATTGCAGCGTTAATTAATTGTCTTATTGAAGAGCCATTCAAACCATTAAATTTGGGTGAGACAAAAATTCAGCGAAAATACGATAAAATAATACGAAACAATACGTTACGTTACACGAGCTTGATCGGAACA…
AecOr36		368	5E|2200	192	2648540	2650877	+	E	MNILKLTYLTIIISGCFRPQSWTSLFKKIVYNIYRLYVMAMLYTFTILQIMDIVLCVDNADDFTNNINMMLTTLASCYKIFIFSINYENFVTLINYLTEEPFKPLDSDEMKIQRQYDKIIRNNTLRYTILVTITCAFVILSSLFTDFRHKKLKYREWIPFNYSSYMVFCFTYAQQMVTACHSAIVNVAIDSLMCGFLIYICCQIEILEYRLKKFLNNQLILGYCICHHNRIFEFAQIVNIKFTKIIGFQFMASMMIFCSNLYQLTKSTLNADHFSLILYTGCMLTQIFIYCWFGNKVKLKSLQLVDNIFQMEWSIMDNSVKKSLLIIMKRAMIPIEISTVYILTMNLDSFVTLLKTSYSVYNLLTQVQ	ATGAATATTCTGAAATTGACATATTTAACCATTATAATATCTGGATGTTTTCGACCGCAATCGTGGACATCTTTATTTAAAAAGATAGTTTATAATATCTATAGATTGTACGTAATGGCTATGTTATATACATTTACAATATTGCAAATTATGGACATTGTTTTATGTGTCGACAATGCTGACGATTTCACAAACAATATAAATATGATGCTAACTACATTAGCTTCATGCTACAAAATATTTATTTTTAGTATAAATTATGAGAATTTTGTAACGTTAATTAATTATCTTACTGAAGAACCGTTTAAACCATTAGATTCGGATGAAATGAAAATTCAACGACAATATGATAAAATAATACGAAACAACACATTACGATACACAATATTGGTAACGATA…
AecOr37		370	5E|2200	192	2652711	2655034	+	E	MHTLKLTFLIVMFVGCFRPLSWTSLFMRVIYNLYRLFIVTILYIFAFLQFMDIMINVDNPDDFTNILYMALNVSVSGFKLLIMWLNYNNVTTLITVLNKEPFKPLDLSELKIRQKFDKIIRSNTLRYSVLIASSWTFMSLMSLLTDFKHRKLTYREWVPYDYSSYMMFCITYAHQILSTFYCASVNVACDTLICGFLMHVYCQIEILEYRLKKILNDQSILDYCVRHHNSIFQFACSVNAKFSQIIGLQFIISTLIICSNLYQLSQSSLNADSIGLIGFTCCMLTEIFLYCWFGHKIKSKSVQVADSIFQIKWPLLNNNVKTNLLIIMKRATVPIEFTTAHIISLNLDSFVALLKTSYSAYSLLVQVQEK	ATGCATACCTTAAAGTTGACATTTTTAATCGTTATGTTTGTTGGGTGCTTTCGACCGCTATCGTGGACATCGCTATTTATGCGTGTTATTTACAATCTCTACAGATTATTTATAGTTACAATTTTATATATTTTTGCTTTTTTACAATTTATGGATATTATGATAAACGTCGATAATCCTGACGATTTTACTAACATTTTATATATGGCGTTAAATGTGTCCGTTTCTGGTTTTAAATTACTGATAATGTGGCTAAATTATAACAATGTTACGACATTAATTACTGTACTTAACAAAGAACCATTTAAACCGTTAGATCTAAGCGAATTGAAAATTCGTCAAAAATTTGATAAAATAATACGGTCTAACACATTACGTTACTCAGTTTTGATTGCGTCA…
AecOr38		371	5E|2200	192	2657789	2660200	+	E	MPVLKFTLTILAVAGCWRPTSWTSLFRHMIYNAYTASMIITLYTFAMTQIMELILRADNADTIGDALFNALISLLACYKAIVIRINHDSITMLIDNLVEKPFKPVDLSENMIREKFDKRITNNTLYYLILVLITAIYMILLSIFTNFKNGTLMYRAWLPFDSSISALFYLAYAHQIFSLIFIGLIHPTCDNLVCGLLLHICCQIEILEYRLSNIANDQENLRSCVRHHIYIFEYAYILNDKFGKIIPSEFLMITVVMCYNLIHMAFRASNTVSYIQDVMVIATTLAPIFYYCWFGNEIKLKSLQLSDSIYNMEWTMFSNNMKKGLLMIMNRATIPIEFTSADIMPVNLDSFVKVLKTSYSLFNVMIQSQKQ	ATGCCTGTCTTGAAATTTACGCTCACGATTTTAGCGGTCGCAGGATGCTGGCGACCAACATCATGGACATCGCTGTTTAGACACATGATATATAACGCTTATACAGCGTCAATGATTATAACATTATACACCTTTGCAATGACTCAAATTATGGAGTTGATATTGAGAGCCGACAACGCTGACACAATTGGCGACGCTTTGTTCAATGCTTTGATTTCGCTTTTGGCATGCTACAAGGCAATTGTTATACGGATAAATCATGATAGTATTACAATGTTAATTGATAATCTTGTCGAGAAGCCATTTAAACCAGTGGATCTGAGCGAAAACATGATTCGGGAGAAGTTTGATAAGAGAATAACGAATAATACATTATATTATTTAATTCTCGTTTTGATA…
AecOr39		373	5E|2200	192	2662931	2665017	+	E	MIMLKFTLTLCAVSGCWQPLTWTSLFKYMMYNSYRILLICLLCTFTISQVVNIILNINNFDEISDNIYMTLTVFIAAYKITTMWVIKKYVITIINVLKEKPFKPSESCEVIIRQKYDKTIKKYAVWYYGLVQVTVICIILNAIFMDFMEGNLTYKAWVPFDYTLPIIFLLIFTHQIIGMSICAAVNVACDSLITGLLQEICCQFEILEYRLTKILHEKHILHDCVRHHNRIYEYARIVNRRFAKIIALQFAVSMLVVCANLYKLAAISLLMINGSLVTLILYTACMLSQIFLYCWFGNELKLRSTKVANSIYNIKWQELDNENKKSLLLIMRRSMIPIEFKSAVVITLNLDSFVVLLKTSYSAYNILKRAQQG	ATGATCATGCTGAAATTTACACTTACACTCTGCGCAGTCAGCGGATGCTGGCAGCCGCTTACATGGACATCGCTATTTAAATATATGATGTATAACAGTTATAGAATATTGTTAATTTGTTTGTTATGTACATTTACAATATCACAAGTTGTGAATATTATACTAAATATTAATAACTTTGACGAAATAAGCGATAATATATACATGACGTTGACGGTATTCATCGCAGCTTATAAAATAACTACTATGTGGGTAATTAAGAAGTATGTCATAACAATAATCAATGTTCTTAAGGAGAAGCCTTTCAAACCGTCGGAATCATGCGAAGTAATAATTCGACAAAAATATGACAAAACGATAAAGAAATACGCAGTATGGTATTATGGCCTCGTTCAAGTA…
AecOr40		372	5E|2200	192	2669222	2671925	+	E	MIVLQFTLVLCTVCGCWQPLTWTSQSKYIMYNSYRILLICIASAFTISQIMNIALNINNFDEISDNIYMTLAVFIATYKIVTMWIIKEHVVTIVNVLKEEPFKPSESCEIIIRQRYDKTIRKYALCYYGLVQVTVICIILNAIFMDFMKGNLTFKAWVPFDCTSPIIFFFVFTHQIIGMSICATVNVACDSLISGLLQEICCQLEILEYRLKISYDQHSLCNCIRYHGRIYEYAHMVNRRFAKIIALQFAVSMLVVCANLYKLASISIVMINGSLVTLIMYTACMLSQIFLYCWFGNELKLKSIGVANSIYNMKWHVFDNKNKKALLLIMRRSMVPIEFNSAVIITLNLDSFVSLLKSSYSAYNLLKHSLQD	ATGATCGTGCTGCAGTTTACACTTGTACTTTGTACGGTCTGCGGATGTTGGCAACCGCTTACATGGACATCGCAGTCAAAATATATAATGTATAATAGTTATAGAATATTGCTGATTTGCATAGCAAGTGCATTTACAATATCGCAAATTATGAACATTGCATTAAATATTAACAATTTTGATGAAATAAGCGATAATATATATATGACATTGGCGGTATTTATCGCGACTTATAAAATAGTTACTATGTGGATAATTAAAGAACATGTCGTAACGATAGTCAATGTTCTTAAGGAGGAACCTTTTAAACCATCGGAATCATGCGAAATAATAATTCGACAAAGATATGACAAAACGATAAGGAAATATGCATTGTGCTATTACGGCCTTGTGCAGGTA…
AecOr41		367	5E|2200	192	2673902	2676234	+	E	MLKFSLMLCAFAGCWQPITWTSLFKHIIYKTYAIFLISSLYLFLISQFINITLNVGNSDEFTDALYMMLTIFIAGYKQVYMWVDRKNFMIIINILNEKPFAPYETHEIMIQEKFEKLVQNNMRRYLIIVLMSIASIVMMSVSTDFMKRNLTYKAWVPFDYSSPVIYFVVYIHQLIAMSTSGIVNVACESLLCGFLLHICCQFEILEYRLTKLPHDQNSLRDCVRHHNRIFEYAYTVNNMFAKIIAVQFAVSMLVVCSNLYRIAMARDYVSFIPLIMYTSAILVQIFIYCWFGNEVKLKSLQLINSIYNIEWLALSNSNKKDLLLIMKRAMTPIEFTSGYIITMNLESFVVLLKMSYSVFNLLHQTNE	ATGCTGAAATTTTCACTCATGCTCTGTGCGTTCGCTGGATGCTGGCAACCGATTACATGGACATCGCTGTTTAAACATATAATTTATAAGACTTATGCAATATTTCTGATCTCTTCATTATATTTATTTTTGATTTCTCAATTTATAAACATTACATTAAACGTCGGCAACTCTGATGAATTTACCGATGCTTTATACATGATGTTGACGATATTCATAGCAGGCTACAAACAGGTTTATATGTGGGTAGATCGTAAGAATTTTATGATAATAATAAATATTCTTAACGAAAAACCTTTTGCACCATATGAAACACATGAAATAATGATTCAAGAAAAATTTGAGAAACTGGTACAAAACAATATGCGGAGATATTTAATCATCGTCTTGATGTCAATC…
AecOr42		369	5E|2200	192	2678359	2681853	+	E	MQVLKFTLLVCAFAGCWQPISWTSLFKHTIYKIYAMFLVSSLYIFSISQFMNIVLNVENSDEFTDSLYMMLTVFVAGYKQVYMWIDRKNVMVIINVLNEKPFAACETQELRIQQKFEKMVQNSTLRYLILIMATIISIVLTSVFTELSNRNLTYKAWVPFNYSYPALYFLVYTHQLIGMATSGIVNVACESVICGLLLHICCQLEILEYRLTKMTHGEDVLRNCVSHHNRIFEYAYTINNMFAKIIGLQFAVSMLVVCSNLYRIAMATDYVTFISLILYTGAILTQIFIYCWFGNEVKAKSLQLMNNIYNIQWLSLSNSSKKGLLIVMRRAMNPIEFSSAYIITMNLESFVALLKMSYSAFNLLHQTQD	ATGCAAGTGCTGAAATTTACACTCTTAGTCTGCGCATTTGCTGGATGCTGGCAACCGATTTCATGGACATCATTATTTAAACATACAATTTATAAAATATATGCAATGTTTCTTGTCTCTTCATTATATATATTTTCGATATCTCAATTTATGAACATTGTACTGAACGTCGAAAATTCTGACGAGTTCACTGATTCCTTATACATGATGTTGACCGTATTCGTCGCAGGCTATAAACAAGTTTATATGTGGATAGATCGCAAAAATGTTATGGTTATAATCAACGTTCTTAATGAAAAACCTTTTGCAGCATGTGAAACACAAGAATTAAGAATTCAACAGAAATTTGAGAAAATGGTACAGAATAGCACGTTACGATATTTGATTCTCATTATGGCG…
AecOr43		370	5E|2200	192	2684457	2686481	+	E	MHVLKFTLTICTIAGFWQPPSWTSLLNHIIYKTYAMFLVLSLNIFAISQFMDIILNVDNSDELTDSLYMMLTVFVAGYKNICLWVDRKNVRMLVNVLREKPFKPNEFHEITIRQQFDKRIQNVAMRYLTLVGSAVVVVIISSIFMDLSKGNLTYRAWIPFDYSTPIAFTFVYTNQMIGMSCSGLVNVACESLVCGFLLHICCQFEILEYRLKNINQNQNILRECINHHNYIVKYAHTINDKFAKIIAVQFAVSMMVVCSNLYRMAMATEYMKIVPLMMYTGCMLAQIFIYCWFGNEVKLKSLQLANSVYNINWLELSSSSKKSLLIIMKRSTFPIEFSSAYIITMNLESFVALLKMSYSSFNLLHQTQEQ	ATGCACGTGCTGAAATTTACCCTCACTATCTGTACAATTGCTGGATTTTGGCAACCGCCTTCATGGACATCCTTGTTGAATCATATAATTTACAAAACTTACGCAATGTTTCTGGTCCTTTCATTAAATATATTTGCAATATCCCAATTTATGGACATCATACTGAATGTCGATAATTCTGACGAACTCACCGATTCATTATACATGATGTTGACCGTATTTGTCGCGGGTTATAAAAATATTTGTTTGTGGGTAGATCGTAAAAATGTCAGAATGCTAGTCAACGTTCTCCGCGAAAAACCTTTTAAACCAAATGAATTTCACGAAATAACAATTCGACAGCAATTTGATAAAAGGATACAGAATGTTGCGATGCGGTATTTAACCCTCGTAGGTTCA…
AecOr44		384	5E|2200	130	115702	53442	-	E	MHPLSLSFALLTYTGYWRPINLTFIKYWAYITYSIVMNFLLYSFTFCGLVDCFITEDLETFIEKFSLFLSVLGVSCKVMNLTLRRHEIIGLTDMLLQDICVPRNDREMDIQRRFNRSAKIITICCEILNESAVFFATVAQFRYFISTRTLPLSDWVPYDISSTTAFWATMLHQTIGLIICANASVAHETLISGFMIQTCAQLDILCYRARMLPSSLREAQKCSISKEDFKAREQRLIRELIHHHRFVYRFAERINAVFTLMIFVQFTISSTVLCLSIYKMLTKNLLSLEFAWSSSYLGCMLMQIYLYCWFGNEVTLKSTEIGNAIYEMEWPMLPIDLMKILLLIITRSKRPIKITSGYMITLCNDSFMKIIKISYSAYNVLQGS	ATGCACCCTCTTTCGTTATCGTTCGCGCTATTAACATATACCGGATACTGGCGACCCATTAACTTGACATTTATCAAGTATTGGGCGTACATCACTTATTCTATCGTAATGAATTTTCTACTTTATTCATTCACATTTTGCGGTTTAGTTGACTGCTTCATAACAGAGGATCTCGAGACGTTCATCGAGAAATTCTCGCTATTTCTGTCGGTACTCGGCGTTAGTTGCAAAGTGATGAATCTGACGTTACGTCGGCATGAGATCATCGGTCTTACTGATATGCTGTTGCAAGACATCTGCGTACCCCGGAACGATCGTGAAATGGATATTCAGCGACGCTTCAATCGTAGCGCAAAAATAATTACCATATGCTGCGAAATACTGAACGAGTCAGCCGTC…
AecOr45		383	5E|2200	130	156964	160830	+	E	MHTLPLSFALLTYAGYWRPVNLTSIKYWAYTVYSVAMNFLLHSFTFCGLIDCFISEDLKTFIEKFSLFLSVLGVSCKVTNLAIRRHEIINLTDMLLDNICVPRNAHELNIQRRFDRNAKIITICCEILNESAAFFSIAQFQHFVNTRTLPLYDWVPYDISSTTIFWATLLHQTIIIMICANTSVAHETLISGFMIQICAQLDILCHRARILPDLLQEARKCSISKEDFKMRERQLIREIVHHHRYVYRFAERINAVFTLMIFVQFTISSTVLCLCIYQMLTTNLLSVEFAYSSSYLGSMLIQIYLYCWFGNEVTLKSTEIGNAVYEMDWPMLPVDLMKTLLIIITRSVKPIKITSGYIITLSNESFMKIIKISYSAYNVLQGS	ATGCACACTCTTCCGCTGTCATTCGCACTATTGACATACGCCGGATACTGGCGACCTGTTAACTTGACATCCATCAAATATTGGGCGTATACTGTTTATTCCGTTGCCATGAATTTTTTACTTCATTCGTTCACATTTTGCGGTTTAATCGACTGTTTTATAAGCGAAGATCTTAAGACGTTCATCGAGAAATTCTCGCTATTCCTATCAGTACTTGGCGTTAGCTGCAAAGTGACAAACCTGGCGATACGTCGACACGAGATTATCAATCTTACCGATATGTTGTTGGATAATATCTGCGTACCCCGAAACGCTCACGAATTGAATATTCAGCGACGCTTCGATCGCAATGCAAAGATAATCACCATATGCTGCGAAATACTGAATGAGTCAGCTGCC…
AecOr46		379	5E|2200	135	1102806C	1105600	-	E	MQILSFNFFLYTITGLWRPIEWSSKCSKLLYSVYTFFTLYLFTYFFLTHFLYVVFVVDNLVNLASCCSIFLGTITLFCKAIIIVIRRDRIINLIKILQEEPCKACNEEEINIHIKFDHLIRSRSMPYIILCTISLIGTIIGGILYILEGVIPYGFVWVPWECTSFFLFYFTSLQEIAAVTIGIIVNIATETTVLGFCLQTCARFEILNHRLQRMIKGEKEDMRKSSVNNTSRLSKYVSFHLCIIRLAEMINDVFSPVIFIQFCISILVLCSAAYYLSSNITLLNVINFTAYVFCLFVQIYVYCWAGNEVTLKSVELGEEIYHMDWILMTRSEQLDLLMIMKRSTKPIKFTSSFLVTLSLESYSNLLKTTFSAFNLLQQL	ATGCAGATACTCTCTTTCAATTTCTTCTTATATACCATAACTGGTTTGTGGCGACCAATTGAATGGTCTTCGAAATGCTCTAAGTTGCTATATAGTGTGTACACTTTCTTCACGCTGTATCTATTTACGTATTTCTTTCTGACTCATTTCTTGTATGTCGTCTTTGTTGTCGACAACCTGGTAAACTTGGCCTCGTGTTGCTCTATTTTCCTAGGGACAATTACCCTATTTTGCAAAGCGATTATTATTGTAATCCGTCGCGATCGGATTATCAATTTGATAAAAATACTGCAAGAGGAACCTTGTAAAGCTTGTAACGAGGAGGAGATTAATATCCATATTAAATTCGATCATTTAATCAGATCACGTTCCATGCCTTATATAATCTTATGTACGATC…
AecOr47	PSE(F)	382	N/A	135	1118101	1115885	-	E	MQILSLNFLFYTIGDVWRPIKWSSKCSMCLYSAFTLSTIYLLNFSVLTQLIDIVFVVDNMNDFATNSLMLLSAIAAFCKAITAVFRRSEIISLIKTLQEKPFKACNEEEIIIQMKYDCLIRQNSAYRSYTISYMILALFSATGAVIGEVLTALQGELPYRIWVPYDYTPILLFWLTSLHEMLALIFGTFVNIATETLLLGFCLQICAQLELFTRRLQRIVEPDKNKEACNLLTNVPKRNRLSEHVYYLRIIRFAEMVNEIFSEVLFVQFFASILILCSSVYYLSSHLTVTDFTKYFXFCMFVQIFVYCWAGNEVILKSTGLSEAACQIDWILMTISERKDLLMIMKRSIRPIKFTSSFLVTLSLDSYANILKTSYSAFNVLRS	N/A
AecOr48		366	5E|2200	135	1126968	1123479	-	E	MQILSLNFFIYTIGGIWRPIEWSSNGAKLLYNIFTFMIISSEYFLLLTQFMDIIFVVNNVDDFATNTLMFLSIVAVCCKITVVVVRRKAIINLVQILLKAPYKPQDEDEIAIQAKFDKFIRSCSIKYSLLATSSVTGTTIGSVLNVMQGHLPYRIWLPYNYTVSTTFWIISIHQIVTLIFATVINVGTETLVFGLILQTCAQFEILESRLHKLIINKTIKYLGRESSLNYYRYAKAVNVTFNQVLFVQFFSSILVLCTSVYYLSMHIKELSAAASLLVYTICMFVQIFVYCWSGNEVMLKSTSIADAIYRMNWPLLSINEKKGLLMIMIRSTIPVKFTSSFLITLSIQSYSNILKTSYSAFNILQK	ATGCAAATACTTTCTCTAAATTTTTTTATATATACCATTGGCGGTATATGGCGACCTATTGAGTGGTCATCAAATGGTGCCAAACTTCTGTATAACATATTTACCTTTATGATAATATCTTCGGAATACTTTTTACTGTTAACTCAATTTATGGATATAATTTTTGTTGTCAATAATGTCGATGATTTTGCTACTAATACTCTAATGTTTTTGAGCATTGTTGCCGTTTGTTGTAAAATTACTGTTGTTGTGGTACGTCGGAAGGCGATAATCAATTTAGTGCAAATATTGTTGAAAGCACCATATAAACCTCAAGATGAGGATGAAATAGCTATACAAGCAAAATTTGATAAATTTATCAGATCATGCTCGATAAAATATTCACTTTTAGCAACAAGT…
AecOr49		370	5E|2200	135	1130868	1128414	-	E	MQILSLNFLIYTIGGIWRPVEWSSNGAKLLYNIFTFIIISSEYFFVLTQFLDIVFVVNNVDDFATNTLLFLSIVAVCCKSTVIVVRRNAIINLVQALLKAPYKPRDENEIAIQTKFDRFIRSCSIKYSLLATSSLTGGTIGSVLNVMQGHLPYRIWLPCNYNVSTIFWTISIHQMVTTIFATMINVGTETLIFGLILQTCAQFEILESRLHKLIINKTVKYLGHASCLLNENKAGLYAKTVNVIFNQVLFVQFFSSILVLCTSVYYLSIHIEDLSAIASFLVYTICMFVQIYFYCWSGNEVIFKSTSIANAIYNMNWPLLSINEKRGLLMIMIRSTIPVKFTSSFLITLSLQSYSNILKMSYSAFSVLQK	ATGCAAATACTTTCTCTAAATTTTTTAATATACACCATTGGCGGTATATGGCGACCTGTTGAGTGGTCATCAAATGGTGCTAAGCTGCTGTATAATATATTTACCTTTATTATAATATCTTCGGAATATTTTTTCGTGTTAACTCAATTTTTGGACATAGTTTTCGTTGTCAATAATGTCGATGATTTTGCCACTAATACTCTATTATTTTTGAGCATTGTTGCTGTTTGTTGTAAATCCACTGTCATTGTGGTACGTCGGAATGCGATTATTAACTTAGTGCAAGCATTGCTGAAAGCACCATACAAACCTCGAGACGAAAATGAAATAGCAATACAAACAAAATTTGATAGATTTATCAGATCATGCTCGATAAAATATTCACTTTTAGCAACAAGT…
AecOr50		381	5E|2200	135	1137639	1133757	-	E	MQMLSLNFFIYTVGGIWRPVEWSSNGAKLLYNVFTFIIISSEYFLVLTQFMDIVLIVDNIDDFATNTLMFLTIVAVCCKATVIVVRRNAIINLVQILLKAPYKPRDEDEVAIQTKFDKFIRSCSIKYSLLATSSVTGTTIGSVLNVMQGHLPYRIWLPCNYNVITFWIISVHQILTIIFATIINVGTETLVFGLILQTCAQLEIFKSRLHKFIIKKTVTYLGHARSLSNEDKTWISECIRHHLSIYKYAKTVNIIFNQVLFVQFFSSILVLCTSVYYLSMHIKELSAAASLLVYTICMFVQIFVYCWSGNEVMLKSMSIADAIYRMNWPLLSINEKKGLLMIMIRSTIPVKFTSSFLITLSLQSYSNILKTSYSAFNVLQK	ATGCAAATGCTTTCTTTAAATTTTTTTATATACACCGTTGGCGGTATATGGCGACCAGTTGAGTGGTCATCAAATGGTGCCAAGCTGCTGTACAATGTATTTACCTTTATTATAATATCTTCGGAATACTTTTTGGTGTTAACTCAATTTATGGATATAGTTCTTATTGTCGACAATATCGATGATTTTGCTACTAATACTCTAATGTTCCTAACTATTGTTGCCGTATGTTGTAAAGCGACTGTCATTGTGGTACGTCGAAATGCGATCATCAACTTAGTGCAAATATTATTGAAAGCACCATATAAACCTCGAGATGAGGATGAAGTAGCTATACAAACAAAATTTGATAAATTCATTAGATCATGCTCGATAAAATATTCACTTTTAGCAACAAGT…
AecOr51		389	5E|2200	135	1142104	1138910	-	E	MQMFSLNFFMYTICGIWRPIEWSSNGANFLYNVFTYIILFLEYFLMLTQFLDFLFVIDNVDDFVANSIMFVSVAAVVCKATVVVIRRNAIISLIQVLLKGPCQPQDEDEIAIQTKFDKFIRLCSMKYLLLAIISLTGVIIGSVLNIMQGQLPCRIWLPLDYNVSLMFWIISIQQVIAIIAGTIINVGTETLIFGLILETCAQLEIFENRLHKLINYKTVKYLENALCSLNEDKTEISKCIRHHLDIYKYAKTVNVIFNQVLFVQFFGSILILCTCIYYLSTHITELSEIGTLLVYIICMFVQIYVYCWSGNEVMLKSMSIGETIYCMDWPLLSITEKKELLMIMIRSTIPIKFTSSFMITLSIQSYSNILKTSYSAFNVLQKQNINNIT	ATGCAAATGTTTTCTTTAAATTTTTTTATGTATACTATTTGTGGTATATGGCGACCGATCGAATGGTCATCAAATGGTGCCAATTTTCTGTATAATGTATTTACTTATATTATATTATTCTTGGAATATTTTTTGATGTTAACTCAATTCCTCGATTTTCTATTTGTTATCGATAATGTTGATGATTTCGTTGCTAATTCTATAATGTTCGTGAGTGTTGCTGCTGTCGTATGTAAAGCGACTGTTGTTGTAATACGTCGCAATGCGATAATTAGCTTGATACAAGTATTGTTGAAGGGTCCATGTCAGCCTCAAGATGAGGACGAAATAGCAATACAAACAAAATTTGATAAGTTCATCAGATTATGTTCAATGAAATATTTGCTTCTGGCAATAATC…
AecOr52		382	5E|2200	135	1146121	1143406	-	E	MQILSLNFLIHSFCGIWRPNEWSSNGAKLMYNIFTFIVIFSEYFLVLTQFMDIVLIVDNIDDFATNTLMFLTIVAVCCKATVIVVRRNAITNLVQVLMKTPCKPCDEDEVAIQTKYDMFIRSCSIKYSLLATSSVTGTTIGSVLNIMQGHLPYRIWLPYNYNVSTMFWATSVHQIITVIFSAMINIGTDTLVFGLILHTCAQLKIFESRVHKLMINRTIRYLENTFSPSNKNKTGISECIRHHLSIYKYAKTVNVIFNQVLFVQFFASILVLCTSVYYLSIHITELSGTATFLVYTVGMFVQIYIYCWSGNEVILKSMSVGDAIYCMDWPLLSVNEKKELLMVMIRSTIPIKFTSSFLITLSLQSYSNILKTSYSAFNVLQK	ATGCAAATACTTTCTCTAAATTTTTTAATACATAGTTTTTGTGGGATATGGCGACCTAATGAGTGGTCATCAAACGGTGCAAAACTGATGTATAACATATTTACCTTTATTGTAATATTCTCGGAATACTTTTTGGTGTTAACTCAATTTATGGATATAGTTCTTATTGTCGATAATATCGACGATTTTGCCACTAATACTCTAATGTTCCTAACTATTGTTGCTGTATGTTGTAAAGCGACTGTTATTGTGGTACGTCGAAATGCAATCACGAACTTGGTGCAAGTATTGATGAAAACACCATGTAAACCTTGTGACGAGGACGAAGTGGCGATACAAACAAAATATGATATGTTTATCAGATCGTGTTCAATAAAATATTCACTTTTAGCAACAAGT…
AecOr53		382	5E|2200	135	1150656	1148036	-	E	MQILSLNFLIYNLCGMWRPNEWSSNGAKLLYNVFTFMVIFSEYFLVVTQFMDIILIVDNIDDFATNTLMFLTIVAVCCKATIVVIRRNAINNLIQLLMETPCKPRDEDEIAIKTKFDTFIRSCLIKYMLLSMSSLTGVTIGSVVNIMQGYLPYRIWLPFNYTIPLAFWTISIHQIITLIFATMINVSTDILVFGLFLHTCAQFEIFESRLHKLVIYKTINYLGNAVSSLNKDKTEISECIRHHLSIYKYAKTVNVIFNQVLFVQFFASILVLCTSVYYLSIHIRNFSGILPFLVYTIGMFVQIYIYCWSGNEVILKSMSVGDAVYCMDWPLLSVNEKKQLLMVMVRSTIPIKFTSSFLITVSLQSYSSILKLSYSAFNILQK	ATGCAAATACTTTCTCTAAATTTTTTAATATATAACCTTTGTGGTATGTGGCGACCTAATGAGTGGTCATCAAATGGTGCAAAACTGCTGTATAATGTATTTACCTTTATGGTAATATTCTCGGAGTACTTTTTGGTGGTAACCCAATTTATGGATATAATTCTTATTGTCGATAATATTGATGATTTTGCCACTAATACTCTAATGTTCTTGACCATTGTTGCCGTATGTTGTAAAGCTACTATCGTTGTGATACGTCGGAATGCGATCAACAATTTGATACAATTATTGATGGAAACACCGTGTAAACCTCGTGACGAGGATGAAATAGCAATAAAAACGAAATTTGATACATTCATCAGATCATGTTTGATAAAATACATGCTTTTGTCGATGAGC…
AecOr54		388	5E|2200	135	1156834	1153356	-	E	MQMFSLNFLMYTIGGVWMPIEWSSNIAKLLYNVFTTVVLVLLYFLMITQFMDIILVVDNIDDFATNTLMFLTIVAVTCKATIVVVRRKAIINLVQILLTAPCKPRNEDEMTIQTKFDKFIKSCSIKYSLLATSSVTGVTVRSVLNAMQGQLPYRVWLPYDFNVSPIFWITSVQQIITVIFVTIINVGTETLVFGLFLQTCAQFEIFESRLQKLVTNKTNKLMKNKIKYLEHSSPSSNEEKAIISKYIHHHLKIYKYARTVNVIFNQVLFVQFFGSILVLCTSVYYLSAHSTLSETATLIVYTICMFVQIYVYCWSGNEVILKSMSVGDAIYHMNWPSLSVNERKELLMIMLRSTLPMKFTSSFLITLSLQSYSSILKISYSAFNVLQK	ATGCAAATGTTTTCTTTAAATTTTTTAATGTATACCATCGGTGGAGTATGGATGCCAATTGAATGGTCATCGAACATCGCTAAGCTACTGTACAATGTGTTTACCACTGTTGTACTAGTTTTGTTATACTTTTTGATGATAACTCAATTCATGGATATCATTCTTGTTGTCGATAATATTGATGATTTCGCAACAAATACTTTAATGTTCTTAACTATTGTTGCTGTTACTTGTAAAGCAACAATCGTTGTAGTACGTCGGAAGGCGATCATTAACTTGGTGCAAATATTATTGACGGCACCTTGTAAACCTCGAAACGAGGACGAAATGACGATACAAACTAAATTTGATAAATTTATCAAATCATGCTCGATAAAATATTCACTTTTAGCAACAAGT…
AecOr55		383	5E|2200	135	1161804	1159360	-	E	MQILPLNFLLYTISGLWRPIKWSSKCSKLLYSMFTFSTIYLLSYLMLTHLLYIIFVIDNVEDFASTSPFFFSTISLIFKAITAVIYRDRIVNTVEILQNEPCKACDKDETDIQMKFDHTIRSYSIYYLLLCTFSAVGAVTAGILDVLEGQLPYNMWIPWNCTSFLLFLFTSLQEIVSLIVATIVNIATETIVLGFCLQLCAQFEILEHRLQRMVKRREEEIFPKSSLNKVSRKISKLSKHISHHLCIIRLAGTINGIYSKVFFVQFFVSILVLCSIVYHLSSHLTLTDVATLIVYTFSMFVQIFVYCWAGNEVMLKSTGLSDIAYHMDWMLMTISEQKDLLMIMKRCTKPIKFTSSFLVTLSLESYGNLLKMSFSAFNVLQQF	ATGCAGATACTGCCTCTCAATTTCTTATTGTATACTATAAGTGGTTTATGGCGACCAATCAAGTGGTCTTCAAAATGCTCCAAGTTACTGTACAGTATGTTCACTTTTTCCACGATATATTTATTGTCATATTTAATGTTGACTCACTTGCTGTATATCATCTTTGTTATCGATAATGTGGAAGATTTCGCATCGACTTCCCCATTTTTCTTCTCAACAATCAGCTTAATATTCAAAGCGATTACTGCTGTTATCTATCGCGATCGAATTGTCAATACAGTTGAAATTCTGCAAAATGAACCATGCAAAGCCTGTGATAAAGATGAGACTGATATCCAGATGAAATTCGATCATACAATCAGATCGTATTCCATATATTACTTACTTTTATGTACGTTT…
AecOr399	CTE	318	3E|22	65	171221	9104	-	E	MHTLPLSFALLTYTGYWRPVNFTSIKYWTYTIYSIVMNFLLYSFTFCGLVDCFIFKDLETFIEKFSLFLTVFGVSCKVINLAVRRDEIIDLTNMLLKDICIPRNDQETDIQRRFDRNAKIITIYCEILNESAAFFATVAQLRYFISTRTLPLYDWVPYDISSTTAFWATMLHQTIALILCANASVAHETLISGFMIQICSQLDILCYRARTLPESLREAWKYSNSKEDFKMRKRQLIHEIIYHHRYVYRFAERINTVFTLMIFVQFSISSTVLCLSIYKMLTKNLLSLDFAYNLSYLGCMLMQIYLYCWFGNEVTLKV	ATGCATACTCTTCCGTTATCGTTCGCGTTATTAACGTACACCGGATACTGGCGACCTGTTAATTTTACATCCATCAAGTATTGGACGTACACTATTTATTCTATTGTAATGAATTTCCTACTTTATTCATTCACATTTTGTGGTTTAGTCGACTGTTTTATATTCAAGGATCTCGAAACTTTCATCGAGAAATTTTCACTGTTTCTGACAGTATTCGGTGTTAGTTGCAAAGTGATAAACCTAGCGGTACGTCGGGATGAAATTATTGATCTCACCAATATGCTACTGAAGGACATTTGCATACCCAGGAACGATCAAGAAACGGATATTCAGCGACGCTTCGATCGCAATGCGAAAATAATCACCATATATTGTGAGATACTGAACGAATCTGCTGCC…
AecOr56	CTE	285	2E|0	416	151884	168553	+	F	MIDKQLQAYRTYQRFLQTLLSICGCWYMPTKSGKSTYYWSICTLLAMITYTITNLNMSYNLRHDLRNMMKAIGITTAGVSAILKVTSFMIHRGSLINYHRTLNNLFEEELMQNEKIRMIIFSPLRTMYTMAYVYFTVMTALVLTHFAPSYIIIIRHFLLHFHLTTNYTLPLTKGFGYFWTVPDNFLYHFHLLYETSMVILSCTTATSVDSMFGFYVYQFTSTIRAMTFKLTNPPLTETFSNLLRICVAKHQRLLQCRQTLEYVYGPIIFWHIIINAVHLCALIYD	ATGATTGACAAACAATTACAAGCATATCGCACATACCAACGTTTCCTCCAAACTCTACTCAGCATTTGTGGTTGTTGGTACATGCCTACAAAATCTGGCAAGTCTACATATTACTGGTCAATTTGTACGCTTTTAGCGATGATCACATATACGATAACAAACTTAAATATGAGCTATAATCTTAGACATGATTTGAGAAATATGATGAAAGCCATAGGTATAACAACAGCTGGAGTTAGCGCCATTCTCAAGGTGACAAGCTTCATGATACATCGCGGTTCTTTGATAAATTATCACCGGACACTGAATAATCTTTTTGAGGAGGAACTAATGCAAAATGAAAAAATCAGAATGATAATATTTTCGCCTTTGCGCACAATGTACACAATGGCATATGTA…
AecOr57		390	5E|0000	490	302273	293038	-	F	MIHKQLKAYRKYQQFLQNLLILCGCWYMPTKSGKSIYYWSIYVFVAMILYTMMSLHMCYILRHNLKVMMKFVGITITGLGAVLKVVTFMINRDSLINYHRTLNNLFEEELMKNEKIQTIIFSSLRTIYTLAYTYFAILVVVIFAFFGSTYIFIIHNLLYLHLTTNYTLPLSRGIGWFWPIPHNFLYHLHLFYETSLIILSTMTACGVDSAFGFYVYQFSSTIRAMTFALTNPLSTEKFSDILRTCVVKHQKLLQCRNTLEHIYGPIIFWHIVTNAVLLCSLMYDLISLPDYNFYNVSASLVYAVIKLLQTFIYAWHGTVLTSAGEDFRKGIYFGKWPNSSLDHHVRTNVILIMMQKPMTINAFFSAVDVIMFTNSVNATMSYFFLLQSIE	ATGATTCATAAACAGTTGAAAGCGTATCGCAAGTATCAACAATTCCTTCAAAATCTGCTTATTCTCTGTGGTTGTTGGTACATGCCCACAAAATCCGGCAAATCTATATATTACTGGTCAATCTATGTATTCGTAGCAATGATTCTGTATACAATGATGAGCTTGCATATGTGTTACATCCTTAGACATAACTTGAAAGTTATGATGAAATTCGTTGGCATAACAATAACTGGACTTGGCGCCGTTCTCAAGGTGGTAACCTTCATGATAAATCGTGACTCTCTGATAAATTATCATCGGACACTGAATAATCTTTTCGAGGAGGAGCTAATGAAGAATGAAAAAATCCAGACGATAATATTTTCATCCCTACGCACAATATATACCCTGGCATATACA…
AecOr58	PSE	387	N/A	490	288226	278593	-	F	MIHKQLKAYRTYQQFLQNVLTFCGCWYMSTKSSKLNYYWSVYFXMMILYTTVSLHMCYILRHNLKVMMKFVGITISALSAIFKVVIFMINRNSLINYHRTLNNLFEEELKNEKIQTIIFSSLRTIYTLAYTYFAVLIGMIFAYFGSPYIFVIHSLFYVHLTXTNYILPLSRGMGWFWPIPHNFLYHLHLFCETGIVILSTMTACGVDSAFGFYVYQFYSTIRAMTFAITNPLSTEKFSDILRTCVLKHQKLLQCRNTLEQVYGPIIFWHIVTNAVLLCALMYDVTSLSEFTFYDVSSSIVYVMVKLLQTFIYAWYGTFLTNAGEDFRKGIYFGKWPYSSLDRHVRTNVILIMMQKPMTXYAFFSPVNVMMFTKSVNATMSYFFLLQSIDQ	N/A
AecOr59		392	5E|0000	604	192498	189501	-	F	MIDKRLQTYRTYQRFTRILLTICGCWYMPTKSDKSMHYYSICVLLTMIMMTMVTLHTSYIHRHNLGNMMKNVGFAITGLSAILKVVSFTINRGSLINYHRILNGLFEEELMRNDKIRTIIFSSLHTMYILTYGYFALTTTLLLLYFAPSYLLIIRGLLHFHLSTNYTLPISRGYGHFWTVPDNFLYHLHLVFETTLTGLSGLMACSVDSFFGFYVYQFTSTMRAMNFRLTNPLPTEKFLDLLRMCVAKHQRLLRCRDTLEHVYGPIVFWHIVTNAILLCGLMYDAMPFSDFKRISMFLTYAVVKFVQTFTYAWYGTVLTNASEDFRNGIYFGEWFNSSLDHHVRTNVILIMMQKPITINAIYSPVNITIFTNFVNATMSYFFLLQSIGDKDG	ATGATTGATAAACGATTGCAAACGTACCGCACGTACCAACGTTTCACTCGAATTCTGCTCACCATCTGTGGCTGTTGGTATATGCCCACGAAATCAGACAAATCCATGCACTATTACTCAATTTGTGTGCTCTTGACGATGATCATGATGACAATGGTAACCTTGCATACGAGCTATATCCATAGGCATAATTTGGGGAATATGATGAAAAACGTAGGCTTTGCAATAACTGGACTTAGCGCTATTCTCAAGGTGGTAAGCTTCACGATAAATCGCGGCTCTCTGATAAATTACCATCGAATACTGAATGGTCTTTTCGAGGAGGAACTTATGCGGAATGATAAAATCCGGACAATAATATTTTCATCTCTACATACGATGTACATTCTGACGTATGGA…
AecOr60		390	5E|0000	671	359137	356310	-	F	MIDKRLKAYRTYKRFFRTLLIINGCWYMPTKSNKLMYYWSICVFLSMIIYTMISLHMSYVVRHNIKIMVKFVGVALSGFSAIIKVLSFKINRDSLINYHRTLNDLFKEELMQNEKVQTVIFSSLRAISTLAYIYFVFLIGIIVAYSRSSYIYIIQNLLYFHLPTNYTLPLSRGFGWFWTVPDNFLYHIHMFYETGLITLSCMMACGIDSAFGFYVYQISSTIRAMMFAFTNPLSTEKFSDLLRTCAVKHQKLLQCRNTLEHVYGPIVFWHIVSNAVLLCFLIYDFISLSVFNLENVSSSLSYAGVKLLQTFMYTWYGTFLTNAGEEFRKEIYFSKWLNSNLDCHVRTNVILMMMQKPMTINAVFSPINVTMFTNFVNTTMSYFFLLQSME	ATGATTGATAAACGATTAAAAGCATATCGCACGTATAAACGTTTCTTTCGAACTTTGCTTATCATCAATGGTTGTTGGTATATGCCCACAAAATCCAACAAATTAATGTATTATTGGTCAATTTGTGTGTTCTTATCAATGATTATTTATACAATGATAAGCTTGCATATGAGCTATGTCGTCAGACATAACATAAAGATCATGGTGAAATTCGTTGGAGTAGCCCTATCAGGATTTAGCGCCATTATTAAGGTGCTAAGTTTCAAAATAAATCGCGACTCTTTGATAAATTATCATCGGACACTGAATGATCTTTTCAAGGAGGAGCTTATGCAGAATGAAAAAGTGCAGACAGTAATATTTTCGTCTCTGCGTGCAATATCTACTCTAGCATACATA…
AecOr61		396	5E|0000	671	367366	362809	-	F	MINKRLKAYRTYQRFLRSLLTITGCWHIPTKFGKSMYYWSVCVLLLMIIYSMLSLRMIYIARHNMRIMMKYVNFVISGLSTVLKVASFIINRESLINYHRTLNDLFEEELMQNEKISTIIFSSLRTIYTMAYTYFAILAVMMFAYYKSSYICIIHNFLHFHSSMNCTLPISGGFGLFSINSDNFLYYLRLFYEPGLMTLSSIITCAVDSTFGFYVYQFSSVLRAMISTLMNPLSTEKFSDLLKTCAVKHQKLLQCRNSLEHIYGPIVFWHVVTNAMLICVSIYDFTSLSVFNFRNLSSTVIYAAIKLLQTYMYAWYGTFLTNAGEDFRNGIYFSKWPNSNLDRHVRTNIILMMIQKPMTVNAIFSPIDVIMFINMVNAAISYFFLFKSINIWNKDG	ATGATTAATAAACGGTTGAAAGCGTATCGCACGTATCAACGTTTCCTTCGATCTTTGCTTACCATCACTGGGTGTTGGCACATACCAACAAAGTTCGGCAAATCAATGTACTATTGGTCAGTTTGTGTATTATTGTTAATGATTATTTACTCAATGCTAAGCTTGCGTATGATCTATATCGCCAGACATAACATGAGGATCATGATGAAATACGTTAACTTCGTAATATCAGGATTGAGCACCGTTCTCAAGGTGGCAAGCTTCATAATAAATCGTGAGTCTTTGATAAATTATCATCGGACGCTCAATGATCTTTTTGAGGAGGAGCTTATGCAAAACGAAAAAATCTCGACAATAATATTTTCGTCCCTGCGCACAATATATACTATGGCATATACA…
AecOr62	CTE	235	2E|0	188	87990	7794	-	G	MTIVYLKFQRMLYILRVLGTFTNTWPLYPNVGKNEYILRNIYYYVAIFILMAVWIPMVISAYKNRNDIGALMKNMSHIAAFTEAILNSILCRIKKKQLQDLMVNIEKFAKVSKNYEKAVLQKYVNRYGTFISTVAISFVMAGITVICAPMFLPFEFPLDVWYPFSTKLPLLKFILYFMQMFAIIHTVLCIGVDVMIAVILFYSSAKLEILAFEIQRTTNEIHLISCIRKHQEITK	ATGACGATCGTTTATTTGAAGTTTCAACGAATGTTATATATCCTTCGAGTACTTGGGACTTTTACTAATACGTGGCCATTATATCCAAATGTTGGAAAAAATGAATATATTCTTCGTAATATTTACTATTATGTTGCTATCTTCATATTGATGGCAGTATGGATACCAATGGTAATTAGTGCATACAAGAATCGAAACGATATCGGCGCATTAATGAAAAATATGTCTCATATAGCAGCTTTTACTGAAGCTATACTTAATTCAATTTTATGCAGAATTAAAAAAAAACAATTGCAGGACTTGATGGTAAATATTGAAAAGTTTGCAAAAGTCTCAAAGAATTATGAAAAAGCTGTTCTGCAGAAATATGTGAATCGCTATGGGACGTTCATTTCGACT…
AecOr63		379	6E|02000	290	74559	78653	+	H	MQERVTLKKTIAIMKLSLFVIWFWPLPLGTSKCKILCVKLYQYICILMTTGVIASVIYGLVKNKNTNDLDSFMRSLFSLVTLCHVIGNIWCHLIIYQRLQYVTLEMENFCALIKPHEETIVQREYVDKYSNFYGFCISLFYMSLFGLFIGPVMLDQPLPTAAEFPFDASHQPLRAITYIHQIIVGLFISAHLCVNAFMALLLWLASARFKLLTEEFRTITNIYNLAKCIEKHQKLIKYAGEVALTVRPFAMVTVLFTTVALITFGLIFIAKVPLSLKIQCILLSSCALLEVFMYAWPAEHLIHVSTSVAQAAFETDWYAKSEYLRKNLQMVILRSQKPILVALPCGLPSLSLRYYASYLSTIFSYFTTMRMMFEEKEFG	ATGCAAGAGAGAGTAACGCTAAAGAAGACGATTGCCATCATGAAATTGAGTCTGTTTGTTATATGGTTTTGGCCGTTACCATTAGGCACTTCTAAATGCAAAATTCTGTGCGTGAAGCTATATCAGTATATCTGTATATTAATGACTACAGGCGTAATAGCGTCGGTAATATATGGTCTTGTGAAGAATAAGAATACCAATGATCTCGATAGTTTTATGAGATCATTGTTCTCTTTGGTCACGCTTTGCCACGTTATTGGCAACATTTGGTGTCACTTAATTATTTATCAACGATTACAATATGTTACTCTCGAAATGGAAAATTTTTGCGCACTGATCAAGCCTCACGAAGAAACGATTGTTCAGCGGGAATATGTTGATAAGTATTCCAATTTTTAT…
AecOr64		379	6E|02000	290	80805	84376	+	H	MLQKSEKSEKLNFKKVISGVKLSLWITWSWPMPKDATKFKITCMKLYQNLCIILAICMEASMIYTTANHINDFAIFVELVVQQAPVLHAICNFIFHKVNYHHIQNITFEAEYFCNSMKPREEVVIQRYIDKCAAFYGVSSIIFYFIVVAACAIAPMIHQPFPMLIEYPFDVYYEPLRTIIYAHQAIVGFIVSGQLCLNTFVATLLWFASARFEIIIEDLRTFTNVYQLTKCIKEHQKILEYTAEVIIVARCFALTCICCSTINLIIIGVSFLTNQSLVLRFKYTFMILACLAEVFMFAWPAERLIFLSNDISQAAFDTHWYNQSDEIRKLLQIIMLRSQKVVTIAVPCITPSISFNYLTSYCSTIMSYFTTLRVMLNTD	ATGCTACAGAAGTCAGAAAAGTCGGAGAAGTTGAATTTCAAAAAAGTTATTTCCGGCGTGAAGTTAAGTTTATGGATAACATGGAGTTGGCCGATGCCAAAAGACGCAACAAAGTTTAAAATCACCTGTATGAAACTGTATCAAAATTTGTGCATTATTCTGGCGATTTGCATGGAGGCATCAATGATATATACCACCGCAAATCATATTAACGATTTTGCTATTTTCGTCGAATTAGTTGTTCAACAAGCCCCTGTTTTACACGCCATATGTAATTTTATCTTTCACAAAGTCAATTATCATCACATACAAAATATTACTTTTGAAGCGGAATATTTTTGCAACTCGATGAAACCACGTGAAGAAGTTGTGATTCAACGGTACATTGATAAATGTGCC…
AecOr65		373	6E|02000	290	85713	87800	+	H	MWSKLTLKKVIAIVKLSLIPTWCWPLPKDTVKLKVICAGIYQYFSIIVLSSVAAGLINAMRNHFNDPVIIAKSISVLCPAIQVVCNIMCCKINSCRLQLVTFEMENFCELLKPCEEAILQRYINKCIYFYGGSMFWIYLSAVFIMSGPVTLDQPFPTNAEYPFDVYHQPLRSIIFIQQTIACVQGAAQLCMNIFMALLIWFTSARLEILIEKLQRITNISELKKCIQEHQNLLKYAEEVTILIRPIALSTVSLSTIALIIVGLILLTDQPLSMKIQCVGIMFSGLSVVFMYTWPAEHLIHISDEIGQAIFDTEWYQQSIALRKTLHIVMLRAQKPIIISVPCVMPALSLKYYASYLSTIFSYFTTLRVTMQNV	ATGTGGTCAAAGTTGACGTTAAAGAAAGTCATCGCTATTGTAAAACTAAGTTTGATCCCAACTTGGTGTTGGCCTCTACCAAAAGATACAGTCAAATTGAAAGTTATCTGTGCAGGAATATATCAATACTTTAGCATAATTGTGCTCTCTAGCGTGGCTGCAGGTTTGATAAATGCGATGCGAAATCACTTTAATGATCCTGTCATTATCGCAAAATCGATAAGCGTTCTGTGTCCCGCTATACAAGTCGTTTGCAATATTATGTGCTGTAAAATTAATTCTTGTCGCCTACAATTGGTTACTTTCGAAATGGAAAATTTCTGTGAATTACTTAAACCTTGCGAAGAAGCAATCCTTCAACGATATATCAATAAATGCATCTATTTCTACGGTGGCTCT…
AecOr66		378	6E|02000	290	90485	95363	+	H	MTETLTLEKIIAFLKVDLTFACCWPLPMKATKFQKIRDKLFRLLCCLNGIIMSISLIYTLSKKYDNMILAMKVGCELSASWQIPIQITLFTLQNDRLQIIIYEMEDYIQQAKSEERNIFQRYINKCKLFYGTTMCLMTTTAIIMWFGPLLLAQSFPIEVEYPFDVNKQPLRTIIYLHHIMAVYQSRTQVCSNIFVALLLWFTAARFEILSHKFQKSTSISEFIICIQLHQRLLRYAKDITMTVRYIVLSSVGFSTIAIVFSGLTFLSQQPLTIKTQFFAIAASALIEVFICAWPADYLLRTSNDIGHAGYESSWYSKDISLQKNLLHTVSRCQYPVTLTVPCLLPTLSLNYYASFLSTTFSYLTTFRAMLAKKDGLQM	ATGACAGAAACATTGACGCTAGAAAAGATTATTGCCTTCTTAAAAGTAGATCTGACATTTGCATGTTGTTGGCCACTTCCGATGAAGGCCACAAAATTTCAAAAAATTCGTGACAAGTTATTTCGATTGTTATGTTGCTTAAATGGCATCATAATGTCAATATCATTAATATATACATTAAGCAAGAAGTATGATAACATGATTCTTGCGATGAAAGTGGGCTGTGAGCTGAGCGCCTCTTGGCAAATTCCAATACAAATTACATTATTCACACTTCAAAATGACCGTTTGCAAATCATAATATACGAAATGGAAGATTATATTCAGCAAGCAAAATCAGAAGAAAGGAACATATTTCAGCGATATATCAACAAATGTAAATTATTTTATGGTACGACA…
AecOr67		377	6E|02000	290	98347	103096	+	H	MTETLTLEKIIAFLKVDLTFACCWPLPMKATKFQKIRNKIFRLLCCLNSIIMVISLIYTLNRKYDNMIFVMKVGCELTAFVQVPIQITLFTLQSDRLQIIIYEMEDYIQQAKSEERNTFQRYINKCKLVYGTTMCFITVTAIIVSFGPLFLAQPFPIEVEYPFDVNKQPLRTIIYLHHMMIIYQSCVQVCSNVFVALLLWFTAARFEILSHKFQKITSISEFTICIQLHQQLLRYAKDVTMTIQYVVLSTIGFCTIGVVFSGLTFLSKQPLTVKTQFFGVAASAIVEVFICAWPADYLLHTSNDIGYAGYESSWYNKDISLQKNLLYTVSRCQHPITLTVPCLLPTLSLNYYASFLSTTFSYLTTFRAMLAKKDELQ	ATGACAGAAACATTGACGTTAGAAAAGATTATTGCCTTCTTAAAAGTAGATCTGACGTTTGCATGTTGTTGGCCACTTCCGATGAAGGCTACAAAATTTCAAAAAATTCGTAACAAGATATTTCGGTTGTTATGTTGCTTAAATAGCATTATAATGGTAATATCGTTAATATATACATTAAACAGGAAATATGATAATATGATTTTTGTGATGAAAGTGGGCTGTGAGCTGACTGCCTTCGTACAAGTTCCAATACAAATTACATTGTTCACACTTCAAAGTGACCGTTTGCAAATCATAATATATGAAATGGAAGATTATATTCAGCAAGCAAAATCAGAAGAGAGGAACACCTTTCAGCGATATATCAACAAATGCAAATTAGTTTACGGTACGACA…
AecOr68		375	6E|02000	290	105619	108108	+	H	MRKVMLKEVISAVKLSVFPIWCWPLPQDATKFKMFCMTLYHCLSIIVTTGLKLPLIYGITNHLDDPAVLVNQIVVLSSIIHTSFNFIFHITHYHHIQIATFEIVNFCNVMKPHEEVVIQRYIDKCIIFHGTSIFIFYWFTFTAITVIPALEHQPFPTLAEYPFDVSYQPVKTIIFMQQSMAGIMVAGQLCMNVYMAMLLWFASARFEILTKELEKTANVYQLFKCIKKHQKLLIYAKEVTNAARPFAFTTIYCSTISLIVVFLLLISHQPIAVILQFSGLGVVGIAEVFIYTWPAEHLMYTSKDVAQTAFYILENNHLIEVWKCLQIIIMRSQKPITMSIPCLLPELSLSYFTSYLSTILSYFTTLRVIMDDDNN	ATGCGAAAAGTGATGCTAAAAGAAGTGATCTCCGCCGTGAAGTTAAGTGTGTTCCCAATTTGGTGTTGGCCCTTGCCACAAGATGCGACAAAATTTAAAATGTTTTGTATGACATTATATCATTGTTTGAGCATAATTGTAACGACAGGTCTAAAATTACCATTGATATACGGTATCACAAATCATCTTGATGATCCTGCCGTGTTAGTAAACCAAATTGTTGTATTAAGTAGCATCATTCACACATCTTTTAACTTTATTTTTCATATAACTCATTATCATCATATACAGATTGCTACTTTTGAAATAGTAAATTTTTGCAACGTGATGAAACCTCATGAAGAAGTTGTGATTCAACGCTACATTGATAAATGTATTATATTTCATGGTACATCTATA…
AecOr69		377	6E|02000	290	112742	118569	+	H	MTETLTLEKIIAFLKVDLIFACCWPLPMKATKFQKIRDKIFRLLCCLNSIIMSISLIYTVIKKYDMFVVMKVSLELTAFLQVPIQIILFTFQSDRLQIIIYEMENYIQQAKSEERNIFQRYINKCKLFYGTTLCLITMTAIIMWFGPLLMVQPFPIEVEYPFNINKQSLRIIIYLHHIMAVYQSCVQVCSNVFVALLLWFIAARFEILSHKFQKITSISEFIICIQLHQRLLRYAKDVTMTVRYIALSTIGFSSIAVIFSGLTFLTQQTLTMKTQCFAISTSALIEVFICAWPADYLLRTSNDIGHAGYESSWYNKDISLQKNLLYTVLRCQHPVTLTVPCLLPSLSLNYYASFLSTTFSYFTTFRAMLAKEDGLQM	ATGACAGAAACATTGACGTTAGAAAAGATTATTGCCTTCTTAAAAGTAGATCTGATATTTGCATGTTGTTGGCCACTTCCGATGAAGGCAACAAAATTTCAAAAAATTCGTGACAAGATATTTCGGTTGTTATGTTGCTTAAACAGCATCATAATGTCAATATCATTAATATATACAGTAATCAAGAAATATGATATGTTTGTTGTGATGAAAGTGAGCTTAGAACTGACCGCCTTTTTGCAAGTTCCAATACAAATTATATTGTTCACATTTCAAAGTGATCGTTTGCAAATCATAATATACGAAATGGAAAATTATATTCAGCAAGCAAAATCGGAAGAAAGGAACATATTTCAGCGATATATCAACAAATGTAAATTATTTTATGGAACGACATTG…
AecOr70		375	6E|02000	290	120839	123199	+	H	MKIAPTLDRVIAFLKIDLLFACCWPLPRTATKFQIICDRIFRYLSMVNGAFMIIEIIYSISNHLDNVLLLMQLACALGIFCEVPLQIFLFTKQHDRLQNVICEMEDYYKQANNEEKDVFQQYINKYILFYGTTLTLTTAITFAGCIIVPLIRSRKFPLEIEYPFRVDYQPIMAMLYFHQVLGMYQVTCQVSANVFLALLIWFTTARFEILTNKFRTVTKYSDWKICIQEHQVTLRFAKEMSSSIALVVLSSLGVSTIALIFGGVTFLSRFPLSVKFQYIVVCLTSLVKVFLCAWPADHLMRISSNVAEAAYDSLWYNQNIESQKIMLHTLLRCQRAVVISVPGLLKALTFQQYTSYVSTAFSYLTTFRIILSEET	ATGAAAATCGCACCGACTTTGGACAGAGTTATTGCTTTTTTGAAGATAGATTTATTATTCGCTTGTTGTTGGCCTCTACCGCGAACTGCTACAAAGTTTCAAATTATTTGTGATAGAATATTTCGGTATTTATCCATGGTGAATGGTGCATTCATGATTATTGAGATAATATATTCAATTAGTAATCATTTAGATAATGTTTTATTGCTTATGCAATTAGCTTGTGCGTTGGGCATCTTTTGTGAAGTTCCATTGCAAATATTTTTATTTACAAAACAACACGATCGTTTACAAAATGTAATTTGCGAGATGGAAGATTATTACAAGCAAGCTAATAATGAAGAAAAAGATGTATTTCAACAATACATTAACAAATATATTTTATTTTATGGAACTACG…
AecOr71		379	6E|02000	290	126332	130559	+	H	MTIKTTPKNAIAFIKVIIALSFSWPLSKSASKFQITCFKILRSLLSMNTVVLSIPIAYTLYRNDYDLPRITKLWCTLGAMIQVSVEMTQCALQYDRLQYLISEMEWTLERAELYEKNIYQRYVDRCAMFYVSSTAAVFLGAGIGVIVPLTAADQIFPTEAKYPFNVEHEPIKTIIFVHQFIAVWQCFSTVCIGSFVSLFIWFAAARFEILLQQFRMVTDIYDITVCVRQHIKLLRYAQEIIIAFRSVLLTIMIICTWAIVASGLTIVSQCSLTDKIQFMALCISALMEVYACAWPADRLIDTSTNVAQAVYESLWYNQDKIFQKNLNFILLRSQTPTTISVSILPPLSLQYYASYVSTAFSYLMTLRMIFMEEDRGIKN	ATGACAATAAAAACAACCCCCAAAAATGCTATCGCGTTTATAAAAGTGATAATCGCTTTGTCCTTTTCGTGGCCACTTTCAAAGAGTGCTAGTAAATTTCAAATAACATGCTTCAAAATTTTACGCTCTTTGCTCTCTATGAATACAGTGGTATTGAGTATACCTATAGCGTACACCCTTTATCGTAATGATTATGATTTACCAAGGATAACGAAACTATGGTGTACGTTGGGTGCAATGATACAAGTCTCTGTGGAGATGACGCAATGTGCACTACAATATGATCGATTGCAATATTTGATTTCGGAAATGGAGTGGACTTTGGAACGCGCGGAACTATATGAAAAAAATATCTACCAACGGTACGTTGATAGATGCGCAATGTTTTACGTGAGTTCC…
AecOr72		378	6E|02000	290	132877	136876	+	H	MAIKITPKTAIAFIKVIVALSFAWPLSKNASKFQVIRFKILRTLLCINAVVLSVPTAYTLYRNDYNLARITKLWCLLGAFIQIPLEITQCALQYDRLQYLISEMEHNIKCAQSYEKKLYQRYVDRCAIFYVSLTAAVFLGASITATQPFIAANQIFPTDTKYPFDVEYEPVKTIIFLHQFIVIWQCFSIVCMGSFVGLLIWFAAARFEILSEQFRMVTDIYGITVCVRQHVKLLRYAQEVIIAFRSVILSLIIICTWAMVASGLTIVSRSTLTDKIQFMALCISALMEVYACTWPSDYLKDTSTNVAQAIYESLWYNHDKIFQKNLNFVLLRSQTPTTVSVSILPALSLQFYASYVSTAFSYLMTLRMVFVENNGFKK	ATGGCCATAAAAATAACTCCAAAAACTGCTATCGCGTTTATAAAAGTGATAGTCGCTTTGTCATTTGCGTGGCCACTTTCAAAGAACGCTAGTAAATTTCAAGTAATACGCTTCAAAATTTTACGCACTTTACTCTGTATAAATGCAGTGGTATTGAGTGTACCTACAGCATACACTCTTTATCGTAATGATTACAATCTAGCAAGGATAACAAAGCTATGGTGTTTGTTAGGCGCGTTTATACAAATCCCTCTGGAGATAACACAATGCGCACTACAATATGACCGATTGCAATATTTGATTTCGGAAATGGAACATAATATCAAGTGTGCGCAATCATACGAGAAAAAGCTCTACCAGCGGTACGTCGATAGATGCGCGATATTTTACGTAAGCCTT…
AecOr73		376	6E|02000	290	140274	145233	+	H	MRRKVTLKEVISIVKLSLFLVWSWPEPHNATKLKMFCVKLHHYLGIIIVIGLQVPLIYGITNNLDNPVVLTKQVLMLSSVVHAMFNFIVHIINYHHIQNVTFEMIQFCDLMKLHEEIVIQRYIDKCIIFHGTSIFIFYWLTFTAITVMPTLEHQPFPTAAEYPFDVSYQPLKAIIFIQQSIAGIIVAGQLCVNVYMALLLWFASARFEMLTKELEKTTNVYQLFKCIKKHQKLLKYAKEVTICVGPFAFITICCSSVGLIVIFLLFISHQPILLIFQFFGMSIIGISEVFMYTWPAEHLMYTSKYVAETAFHMLENNHLIKMWKCLQIIIMRSQKPVTVSIPCFLPILSLNYFTSYLSTILSYFTSLRVMMDNDNN	ATGCGAAGAAAGGTAACGTTAAAAGAAGTGATCTCTATAGTAAAATTAAGTTTGTTCCTAGTTTGGAGTTGGCCTGAACCACATAATGCAACAAAATTGAAAATGTTCTGTGTGAAACTGCATCATTATTTGGGCATAATTATAGTAATAGGTCTACAGGTACCATTAATATATGGTATAACAAATAATCTTGACAATCCTGTTGTCTTAACAAAACAAGTTCTTATGTTAAGTAGCGTTGTTCACGCTATGTTTAATTTTATTGTTCATATAATTAATTATCATCATATACAGAATGTTACTTTCGAAATGATACAGTTTTGCGATTTGATGAAATTACATGAAGAAATTGTGATTCAACGATACATTGACAAATGTATTATATTTCATGGTACATCT…
AecOr74		370	6E|02000	290	147342	150406	+	H	MRRKVMLKEVISVVKLSLFPVWGWPLPQDTTKFKIFCVKLHHYLCIILGLGLMVPLTYGITNYLDDPITLVNQILVLSSTSHAIANFIFEIVNYHRIQNVTFEMVHFCDLMKPHEEVVIQRYINKCIMFHSICLFFIYFPITIAVPVLLHQPFPVIIKYPFNISYQPVKTIIFIHQSMMAIMIAGQLCMNILMALLLWFTSARFEILIEELRKITNVYQLFKCIKKHQELLKYAREVTIAARPFAFSTICCSTVCLILVFLLVIKRQSTTMIFQFFGISIIGTLEVFTYTWPAEHLMYMSKDVAEATFNMLENDHLIKIWKCLQIIIMRSQKSVTVSIPCLLPILSLNYFTSYLSTVLSYFTTLRVIMDD	ATGCGAAGAAAAGTGATGCTAAAAGAAGTAATTTCCGTCGTGAAGTTAAGTTTGTTTCCAGTTTGGGGTTGGCCCCTGCCACAAGATACGACAAAATTTAAAATATTCTGTGTAAAACTGCATCATTATTTGTGCATAATTTTAGGGCTGGGCCTAATGGTACCATTGACATATGGTATTACAAATTATCTCGATGATCCTATCACCTTAGTAAACCAAATCCTTGTATTAAGCAGCACTTCTCACGCCATCGCTAACTTTATCTTTGAGATAGTTAATTACCATCGCATACAGAATGTTACTTTTGAAATGGTACATTTTTGTGATTTAATGAAACCACATGAAGAAGTTGTGATCCAACGGTACATTAACAAATGTATCATGTTTCATAGTATATGT…
AecOr75		380	6E|02000	290	151613	156037	+	H	MIMKNLTLKKVIAIIKLSLFITWCWPLPKDTVKLKIICAELYQYLCLILTLGLIVGLTNTVKNHLNDPLIMAKSIIIICPMVHVVCNIISCKINSRRLQLVTFEMENFCQLIKPHEEATIQQYISKCVYFYGGSMLWLYLSAVFVITGPITLDQPFPTNAEYPFVIYQQPLKSIIFMHQSFVCLQASAQLCINIFMALLLWTTSARFELLVKELRTVTNVHGLVQCIRQHQRLLQYAQEVVAIVRPFALTTISLSTFALIIIIGLIFITGQPISIKIQCVGLTFSGLSEVFMYTWPAEHLIHITGEIIQQAAFDMQWYKQPVALRKYLQIIMLKAQNPIIITIPCVMPTLSLNYYASYLSTVFSYFTTLRIIMQNGENEE	ATGATCATGAAGAACTTGACATTAAAGAAGGTGATTGCGATCATAAAGCTAAGTTTGTTCATAACATGGTGCTGGCCTCTTCCAAAAGACACAGTTAAGCTTAAAATTATCTGTGCGGAACTATACCAATATCTGTGTCTAATTTTAACTTTAGGTCTAATTGTAGGGCTAACGAACACGGTTAAAAACCATCTAAATGATCCTCTCATCATGGCAAAATCAATAATTATAATATGTCCTATGGTGCATGTTGTTTGCAATATCATAAGCTGTAAAATTAATTCACGTCGTCTGCAACTGGTAACTTTCGAAATGGAAAATTTCTGTCAATTAATTAAACCTCACGAAGAAGCAACTATTCAGCAATACATTAGCAAATGCGTTTACTTTTACGGTGGC…
AecOr76		373	7E|012000	380	41301	38858	-	H	MKGKVTLDRVIAFLKIYLIFACCWPLPLNATKSQRLLRSTFQCFCVTNSILVAIAAVWTICKHSDDMLLVMKLGCQLSAIIQVPLQLILFAMQKKRLQFIILEMEAYYQRAQEYEKKIFQQYIDKCKPFYGSILCWLAMTGISVILTPLFSSQSFPCEAKYPFDVQLQPLKTIIYAHHILIAYQSVIQVSTNTFPALLLWFVAARFEILSVQFRTMTSMKELINYTRKHSLLLRYAKEVSCAIRYVALLCVTFSTGAVIFGYLTFMSRQPWTVKWTFLMIAFCGFVELYMYAWPADNVITTSSSIASAVYDSLWYDDNLAMQKILIHIILRSQHPVTISIPCALPNLSMNYYASYISTVFSYMAFVRIMIGQE	ATGAAGGGAAAGGTAACATTAGATAGAGTAATCGCTTTTCTAAAGATATACTTGATATTCGCTTGCTGTTGGCCTCTTCCACTGAACGCAACGAAGTCTCAGAGACTTCTTCGCAGTACTTTCCAGTGTTTCTGCGTCACGAATTCAATACTAGTTGCCATTGCGGCGGTATGGACAATCTGTAAGCACAGCGACGATATGCTTTTGGTGATGAAATTAGGATGTCAGTTGAGCGCTATCATACAAGTTCCATTACAGTTAATACTTTTTGCGATGCAAAAGAAACGTTTGCAGTTTATTATTTTGGAAATGGAGGCTTATTATCAGCGAGCGCAAGAATATGAGAAAAAAATTTTCCAACAATATATCGACAAGTGCAAACCATTTTATGGTAGTATT…
AecOr77		375	6E|02000	380	75221	55669	-	H	MVDITMEKLIAFLKVDLLFACCWPLPPTATKCEKIRNKIFRYFSILHGMIMMIAILYTIYSNRSDLFLIMKLCCELCTTTEVPLQIICFSIQYDRLQYVIYELEDFCKRAKPEERNIFHRYINSCKSIYVGSICAFTVTGLLLIISPVVEPHPFPIDIEYPFSVDYQPLKIIIYLHHILLIYQSYAQVCSNIFIALLLWFVSARCDILSNRFRAVKKFTELRACIEEHQELLWYGRKVTLSIRYVMLASLAVSTIVIIFTGCTFLSRQPMSVKSTFLIFFISSLAKVYLCAWPADHLLSASTDIAHAVYDSIWYKEKVDFQKNFLHTLLRAQQPIAVNVPCMLPTVSLHYYASYVSTAFSYLTTFRIILEERDED	ATGGTGGATATAACGATGGAGAAACTTATTGCGTTTTTGAAAGTGGATTTATTGTTTGCTTGTTGCTGGCCATTACCACCAACTGCCACAAAATGTGAAAAAATACGTAATAAAATATTTCGCTACTTTTCTATTCTACACGGGATGATTATGATGATTGCGATATTATATACAATTTATAGCAATCGGTCGGATTTATTTTTGATAATGAAATTATGCTGCGAGTTATGTACCACTACTGAAGTTCCTTTACAAATAATTTGCTTTTCAATTCAATACGATCGTCTCCAATACGTAATTTACGAATTGGAAGACTTTTGCAAGCGAGCGAAACCAGAGGAGAGAAATATTTTTCATCGATACATTAACAGTTGTAAATCGATTTATGTAGGCTCAATA…
AecOr78	CTE	349	5E|0200	256	58392	186473	+	H	MITPVKVINFTKISVALSCAWPPPPNATKFNIILFKILWYTSYLSNILLLLPLLSSIYEYRDDPVILAKSVCLFCAVLQVTIKMMVGYIQQNCFQMLYHEVEMFCKQANEKANIILQYYVDNYKHIYSFYTLWCYITSIGVICGPLFLPQEFPTNAKYPFSTQPPIKYIIYLHQSLVGLQAAAGMCADCNIAILLFYSAARLELLVQKIRNVKNENELDSCIKLHDEILRYINKMISTIKPLIFTTIMTTIMGVVFGSLNIVTEQPIMIKLQYSIVVFTASVELFMCALPADNLMHMSSKICVGAYESQWFQGSVNMQKKILQIIFRSQKSEIIHINGILPALSLRYYA	ATGATAACGCCAGTTAAAGTTATAAATTTTACGAAAATTAGTGTGGCCTTATCATGTGCTTGGCCACCACCACCGAATGCAACGAAATTTAACATCATTTTATTTAAAATTTTGTGGTACACGTCTTACTTGAGCAATATCTTATTGTTGCTTCCGTTGCTAAGTTCAATTTACGAATATCGTGACGATCCCGTGATCTTAGCAAAATCAGTTTGTCTTTTTTGTGCAGTTCTTCAAGTCACGATCAAAATGATGGTAGGCTACATCCAGCAAAATTGCTTTCAGATGCTTTATCATGAAGTGGAAATGTTTTGTAAACAAGCAAATGAAAAGGCCAATATTATATTGCAATATTATGTTGACAATTACAAGCATATTTACAGTTTTTATACTTTATGG…
AecOr79		397	7E|002020	244	2166324	2160763	-	I	MGQRREDKSTRQVERQVVRQVYADKEYDELIKPVMIAAKFVSFWPLERDHSISAEVFKTCHVLWFFFVLISMCISVTADIVNNFNDLDELTACALTGSALYLATLRLIIYTTSQKDMLYVVEIMRKDWTCSSYEDRVVLKEKCFFAFRLAKCFIIMVIVTVTTFSCIPILEAYVFGREKTFPFRGYFFVNQSVTPVYECIYVFNVMGGFFGGGTIIGATSFNFVAITHGSAKFAVLRKRLEAMNSNDPNADRAMANCIKDHQNAITFADALERIINILALGQFVISTGLVCFAGFQITSMMKNKARLMKYSMFLNSAVLELFMFSFSGHADAVSKSAYCSYWIGGTFGRSLQIVMMRSKVPSRITAAKFYSMSLESFSQVLSTSFSYIMVLMTASEE	ATGGGTCAAAGAAGAGAAGACAAGAGTACGCGTCAAGTGGAACGTCAAGTGGTACGTCAAGTGTACGCTGATAAAGAATACGACGAGTTAATCAAGCCCGTCATGATAGCTGCTAAATTCGTCTCCTTTTGGCCTTTGGAGAGAGACCATTCAATTAGCGCGGAGGTGTTCAAGACTTGTCATGTGCTCTGGTTCTTTTTCGTACTCATCTCAATGTGTATCAGCGTGACGGCCGATATAGTTAACAATTTTAACGATTTGGACGAACTGACAGCATGCGCTTTAACGGGCTCCGCACTTTATCTCGCCACGTTACGTCTCATTATCTATACGACCTCTCAAAAAGATATGCTATATGTGGTCGAGATTATGAGAAAGGATTGGACTTGTTCATCTTAT…
AecOr80	PI	341	N/A	131	409879	417353	+	I2	MDINNYVFINRKVLKFVGLYPTNIVRYIICFTCMITIVIPQGLQIYQNWQDLSTVLETSSVLLTILLAILKSLVWISNRRKMDPFIKYMLTDYWNILTTYISKKHTDVYAIYVKKGYLYTKGYLFLICNSLMFFFSLPIIEIVIAVIKGTNNNTIKHFPFLALYPEYYYNFPMYEITYFSQMIATSLCGLIILGTDTLIATALFHTCGHFKXLKKKLKILVLCKLISLIQHTYLEENTMQKIKLHIIDIIKHHYTILWFCDYMETVFSPMLFLQTXSMIYKTVYTIAWYELPVSFKTEICLLMLRSQKPSKITAGKFYVMHLENFNAVLSTAASYFMLLRSFG	N/A
AecOr81		405	5E|2000	172	626800	623642	-	I3	MVSDNSFASVIRVNIALLRLSGVVSYENGSIHQSSLQNILITIAYGCLFAYAGLYTYEFVLHTVYLDTWMESFAMILSLVGGQARFTILLLFRSRFQRLLATCEELWTMLNATEKKHVRDYVKPTRHLTYYYLFSCAFTIFFYALANLFMGQYDDALNATIRTLPYICPVEVHRSPYYEVMYIAQLCSMIHVGLTCAGADTVGPVLILTICGHFKVLNTRILHLNDPNRVRSKGSCSVSMKSLEIMRERNDTKNHVKSNFEACVYYHQTMFELCKEVENLTTSIFLTQLLGSTYNVSLVGFKLAGDDPDKFKYATQLFIAMIQLFLSNWAANVLVMESQDIARAMYFTPWYRFPYQLKRSVNIIVMRSQKPAQLIAGHIIPLSLQTFASMVSSAASFFT…	ATGGTATCGGACAATTCATTCGCGAGTGTCATCCGCGTGAACATCGCGCTGCTGAGACTCTCCGGAGTGGTGTCCTATGAAAACGGGAGTATCCATCAATCGAGCTTGCAAAACATCCTTATAACCATCGCGTACGGTTGTCTGTTCGCATATGCGGGTCTGTACACATACGAATTCGTGTTGCATACAGTCTACCTCGACACCTGGATGGAGTCATTCGCGATGATACTCTCCCTCGTGGGTGGACAAGCGCGGTTCACGATTCTCCTCTTATTTCGGAGTAGATTTCAGCGATTATTGGCGACCTGCGAGGAACTCTGGACGATGTTAAACGCGACTGAGAAAAAGCACGTCCGCGATTACGTGAAACCGACGAGACACTTAACTTACTACTATCTA…
AecOr82		404	6E|01000	88	2149358	2145929	-	J	MTRSKEYRSVNITRLFMKVVGLWYVETPKERLLLRVVFGYTVWAIVFAILVEGVDLYHCIGDFYAVTSNLCATLLLIMILLKLGSFMFYRDMIMGLIHFAEKNFWGVTYDEASAQILKGYDKLGMTMIYTFTFMVYIATFNYIFAPFFEPQEKNETEKVLPFKLWIDFPYHSPYYEITYTIQSLSTMHSGICTFCFDNFVSTFNIHAAAQLKILAHKVEVIAEHCIGDTMDQKRPLETDVAVLAFKKLRDCVKQHLTLICYVRNMQRVFAIILLGQLLLSSVVICFGGFQFLATDVIIRKCIFAFHFVGGLIQLLIYTWTCNDIIVQSTAISDAVYNSKWYLLPDNDLGRAVKRGLITIMIRARRPCILTAGNFAVMSLDTFMGILSTAMSYFTLLRQM…	ATGACACGAAGTAAGGAGTACCGATCGGTGAATATTACACGGCTCTTTATGAAAGTAGTCGGACTCTGGTATGTCGAGACACCGAAAGAAAGATTGCTCTTGCGTGTTGTGTTCGGCTATACTGTTTGGGCGATCGTTTTCGCCATTCTCGTCGAGGGCGTTGATCTGTATCACTGCATAGGTGACTTTTACGCTGTCACATCCAACTTGTGTGCAACGTTGCTCTTGATAATGATACTATTGAAGCTAGGTAGTTTTATGTTCTATCGTGACATGATAATGGGCTTGATTCATTTTGCTGAGAAGAATTTTTGGGGTGTCACTTATGACGAAGCTAGCGCGCAAATTTTAAAAGGATACGACAAACTAGGGATGACTATGATCTACACTTTTACATTT…
AecOr83		403	6E|01000	88	2152699	2150074	-	J	MMKNVKKNKFLSIRLVRFLMRVTGFWPAESKTEKRLLNGVLSYTICISSISLWLEATELYLGKGDFYALTYTACSSMPVVIIMLKIIFFLRYRKELLNMLKYTQNNFWYPQYDEYGSEILEKINKKGLILMCTFTFFVQGTVCTYILTPILENIGKNESDRILPFNVWIGISTTVSPIFEIMFTIEISALIHCGICFCCFDNLLGLLNLHTAGQFKILQHRLKSILMRVERTDTVKLLIEKQKQKVYEKLRECVILHHELIWYSEKMEQIFMYSTLCQLLVSGIMLCVAGFQVFLARGTLIRRLIFIAHTNGCFVQLFVVTLTATDLMNESRAVGDAAYNANWQVLSHEENRGVRTAVLMIMIRSAHACSISAGGFFPVSLETFMAVLSTAASYFTLLR…	ATGATGAAGAATGTGAAGAAGAATAAGTTTCTATCGATACGATTAGTGAGGTTTCTCATGAGGGTTACCGGTTTCTGGCCTGCCGAGTCAAAAACTGAGAAACGATTGTTGAATGGAGTTTTGAGTTATACAATATGTATAAGTAGTATATCTTTGTGGTTAGAAGCAACCGAACTATATCTAGGTAAAGGTGATTTTTATGCTCTTACGTACACTGCTTGCAGTTCTATGCCAGTAGTCATAATAATGCTGAAGATAATTTTCTTCCTTCGTTATCGAAAAGAACTGTTGAATATGTTAAAATATACACAGAATAATTTTTGGTACCCTCAATATGATGAGTATGGTAGCGAAATTTTGGAAAAGATTAATAAAAAGGGATTAATATTAATGTGCACG…
AecOr84		404	5E|2000	397	660730	662515	+	K	MSMEDFTLFRNHNYKADTDYVVKVAKTLLTPVGIWPLYRGNSKSDKIKNYLQTGVIFGLMCYLLIPHVIYTFFDAEDLTKYMKVVAAQVFSLLAIIKFWTMIINREEIRYCLQQMEMQYRDVECEEDRLVMMKSAKIGRLFTVTYLGLSYGGALPYHIIMPLLEDRIVKEDNTTQIPLPYLSDYVLFIVEDSPFYEITFVSQILISSIILSTNCGVYSLIATCVMHSCCLFEVVRRQMETVLDDGINNLHKRFGRVIEHHMKAIKFAEMIEKSLNIVFLCEMVGCTIIICFLEFGVLKEWEDGKILNMGTYFVLMTSIFVNVFIISAIGDRLKEESEKIGESSYSIKWYDLPSQIVKDLILMMLRSNRPSTLTAAKIFDLSLQGFCEVCKTSAAYFNFI…	ATGTCGATGGAAGACTTTACGCTATTTCGAAATCACAATTATAAAGCCGACACTGATTACGTGGTGAAGGTGGCCAAGACTTTGTTAACACCTGTGGGTATTTGGCCACTCTACCGAGGTAACTCCAAATCGGACAAAATCAAAAATTACCTCCAGACAGGCGTAATATTCGGATTGATGTGCTACCTGCTTATCCCACATGTCATATACACCTTCTTCGATGCAGAGGATCTGACAAAATACATGAAAGTTGTAGCCGCTCAAGTGTTCAGCCTACTTGCCATTATTAAATTCTGGACAATGATTATTAATAGAGAAGAGATCAGATACTGCCTGCAGCAAATGGAAATGCAGTATAGAGATGTGGAGTGCGAGGAAGATCGGTTGGTGATGATGAAG…
AecOr85		409	5E|2000	397	663752	665548	+	K	MIASMSPVDNRALFQNFNYRSDAEYVLRVAKILLTPIGIWPLYGDDSTMYKIKYYLQTSIVFCLMCFLLVPHIIYTFFDAEDLTRYMKVIAAQVFSLLGIIKFWTMIINKNDIKCCLKEMEIQYRDVESEEDRLVMVKNAKVGRQFTMMYLVLLYGGALPYHIIMPLVADKVIKEDNTTHLPLPYLSDYVFFVVEDSPFYEILFVVQIVFSTMILSTNCGVYSLIASCVMHACCLFEIARRHMETLLVGGIDDLHERFNWIITNHMRALRYVEMIENSLNIVFLSEMILCTIVICFLEYGVLKEWEDNKFFGVIIYFILVISIFVNVFTLSTIGDRLKEESGKIGEVSYSIDWYTVPTKNVNSLIMVMVRSNRPSTLTAAKMFDISLQSFCEVCKTSMA…	ATGATCGCGAGCATGTCGCCGGTCGACAATCGCGCGCTATTCCAAAACTTCAATTACAGGTCCGATGCGGAGTACGTGTTAAGAGTCGCCAAAATCCTGTTGACGCCTATTGGCATTTGGCCACTTTACGGGGACGATTCTACAATGTATAAAATTAAATACTATCTCCAGACGAGTATCGTGTTTTGCTTAATGTGTTTTCTGCTCGTCCCGCACATCATATATACCTTCTTTGACGCGGAAGACCTGACAAGATACATGAAAGTCATAGCCGCTCAGGTGTTCAGCCTGTTAGGTATCATCAAGTTTTGGACAATGATCATCAACAAAAACGACATCAAGTGCTGCCTGAAAGAAATGGAAATTCAGTACAGAGATGTGGAGAGCGAAGAGGATCGA…
AecOr86		401	5E|2000	397	670173	672122	+	L	MIPNEYQETDVKYVFEQSHVVLRMLGIWPSIDRQPNIIEKIINIFLVIVCYLLLHCDMVPGILYYAVVDDEPSEKVKMMPPILYSVMAIAKYSTLLIHEYDIRSCLRHIKEDWGTVVVDDAREVMLNKASNGRRLFTLCCTFMYCGGLSYNTIVPLSRGSIVIDENITIRPFSSPGYYVFFDPQNSPAYEIVFLQQVLCGFVMYTITVAICGLAAVFVMHACAQMEILMRQIENLVDESEFGQRNIGIKLAIIVEHQIRIQNFLQLVENVLRYSSLVEIVGCTTLMCLTGYCIIGEWDNRNLPAFCTYITALTSVTINIFILCYIGEYITAQAEEVGLITCTLDWYRLPTNVARDMILVIMSSNIPPRITAGKFIELSFKTFGDVIKSAVIYLNILRQL…	ATGATCCCTAATGAATATCAGGAAACAGACGTGAAATACGTTTTCGAACAAAGTCACGTTGTACTTCGCATGCTCGGGATTTGGCCATCGATTGACAGACAGCCAAACATAATCGAGAAGATCATAAATATTTTTCTCGTAATCGTCTGTTATCTACTCCTCCATTGCGACATGGTACCGGGTATTCTTTATTACGCAGTTGTTGATGATGAGCCGAGTGAGAAAGTAAAAATGATGCCACCGATTCTGTACTCAGTCATGGCGATCGCCAAATACAGTACTTTACTTATTCATGAATACGATATTAGAAGTTGCCTGCGGCACATCAAGGAAGACTGGGGAACAGTAGTCGTCGATGATGCGCGAGAAGTGATGTTGAACAAAGCTAGTAATGGAAGA…
AecOr87		400	5E|2000	397	675793	677696	+	L	MLHNEYYKDDMIYITQLTRNVLSLLGVWPNYNRRKTIGEKIWKYFLISVSYILLYCVLIPGALFWMIEKRTRVRVQTIPLLFYGFMASGKYSNLVFREKNIRRCLKHIEQDWRIVTSGERRDMMIESAKIGRRLVTLCAVFMYGSGLSFRSILPFAKGKIVTAQNVTIKPLPCPAYFFSFDIQVSPAYELIFAMQFLSGIVTYSITIALCGLAAVFVMHACGQLRILVDLMRNLVEEQWQEKQEVDKKLAKMVEHQIRIRSFLQLVENTLQQACLIELMGCTMIVCLLGYFIIMEWENSNSIAMCSYVITLTSLMINMFMFCYTGEQLTVQAERVASTSCELEWYRLPDKKARGIVLVIIMSNMPTKITAGKIMALSFKTYGDVVKTAVTYFNMLLNVAG	ATGCTGCACAACGAGTATTACAAAGATGATATGATTTACATTACACAATTGACACGAAATGTTTTGAGCCTACTCGGGGTTTGGCCGAATTACAACAGGAGAAAAACTATTGGCGAAAAAATTTGGAAGTACTTCCTGATCTCGGTCTCTTACATTCTTCTCTATTGTGTTCTGATTCCCGGTGCCTTATTTTGGATGATTGAGAAGAGAACACGAGTCAGAGTCCAAACAATCCCTTTACTTTTTTACGGTTTCATGGCCAGTGGTAAATATAGCAATTTGGTATTTCGTGAGAAAAATATTAGACGCTGCTTGAAACACATCGAACAGGATTGGAGAATCGTTACCAGTGGAGAAAGGCGAGATATGATGATTGAATCCGCGAAGATAGGAAGACGC…
AecOr88		403	5E|2000	397	681366	683302	+	L	MDKRMLHNEYYKDDMIYITQLTRNVLSLLGVWPNYNRRKTIGEKIWKYFLISVSYILLYCVLIPGALFWMIEKRTRVRVQTIPLLFYGFMASGKYSNLVFREKNIRRCLKHIEQDWRIVTSGERRDMMIESAKIGRRLVTLCAVFMYGSGLSFRSILPFAKGKIVTAQNITIKPLPCPAYFFSFDIQVSPAYELIFAMQFLSGIVTFSITTALCGLAAVFVMHACGQLRILVDLMRNLVEGQWQEKEVDKKLAKMVEHQIRIRSFLQLVENTLQQACLIELMGCTMIVCLLGYFIIMEWENSNSIAMCSYVITLTSLMINMFMFCYTGEQLTVQAERVANTSCELEWYRLPDKKVRGIVLVIIMSNMPTKITAGKIMALSFKTYSDVVKTAVTYFNMLL…	ATGGACAAAAGAATGCTGCACAACGAGTATTACAAAGATGATATGATTTACATTACACAATTGACACGAAATGTTTTGAGCCTACTCGGGGTTTGGCCGAATTACAACAGGAGAAAAACTATTGGCGAAAAAATTTGGAAGTACTTCCTGATCTCGGTCTCTTACATTCTTCTCTATTGTGTTCTGATTCCCGGTGCCTTATTTTGGATGATTGAGAAGAGAACACGAGTCAGAGTCCAAACAATCCCTTTACTTTTTTACGGTTTCATGGCCAGTGGTAAATATAGCAATTTGGTATTTCGTGAGAAAAATATTAGACGCTGCTTGAAACACATCGAACAGGATTGGAGAATCGTTACCAGTGGAGAAAGGCGAGATATGATGATTGAATCCGCGAAG…
AecOr89		400	5E|2000	397	684890	686758	+	L	MFHNKYYKDDMIYITHLTRNILSLLGIWPSNDKKDSTCAKVWRYFLISICNILLYCVLLPGIFFWVIEKRTRVRIQTIPLLLFVLMACSKYINLLLHEKKIRRCLEHIEEDYKVVTNAEARDTMITSAKIGRRLVSLCAIFMYSSGLSFRLILPFARGKVVTPQNITLRPLPCPSYFLFFDVQVSPTYELIFAIQVLSGIVTYSITTGLCGLATLFVMHACGQLKVLINLMTNLVEEKWHEKRELNRKLARMVEHQIRFRSFLQLIENTLHQACLIELMGCTMLICLLGYFIIMEWENSNRIAMCSYFSSITSMMINVFMFCYTGEQLTIQAEEVARKSCILEWYRLPNKDARGIVLIIIISNLPAKITAGKIVDLSFKTYGDVVKTAVTYFNMLLKMTG	ATGTTCCACAATAAGTATTATAAAGATGACATGATTTACATCACACATTTGACGCGAAACATTCTAAGCTTACTCGGAATTTGGCCGTCTAATGATAAAAAAGACTCTACCTGCGCGAAAGTCTGGAGGTACTTCTTAATCTCGATCTGTAACATTCTTCTCTATTGCGTTTTGCTTCCTGGAATCTTTTTCTGGGTGATTGAAAAGAGAACACGCGTTAGAATCCAGACGATTCCCCTGCTTCTCTTTGTTTTGATGGCCTGTAGTAAATATATCAATCTGCTACTCCACGAAAAAAAAATCAGACGCTGCTTGGAGCACATCGAGGAAGATTATAAAGTTGTTACAAACGCGGAAGCGCGGGACACGATGATTACATCTGCGAAGATTGGAAGACGT…
AecOr90		399	5E|2000	397	688593	691029	+	L	MLRNEYYKDDIIYITYLTRNVLSLLGVWSFYRKKSTREKIWKYFLILICHILLYSVLIPGALFWLVEKRPRVRVRTIPLLLFGFIACGKYSNLVFHEKNIKRCLQHIEEDYKVATNAKARNTMIKSAKIGRRLVTLCAIFMYGSGLSFRLILPFAKGKIITPQNVTIRPLPCPAYFIFFDVQVSPIYELIFVIQILSGIITYSITTGLCGLAAVFVMHICGQLKILMSLMRNFVKEKWQEKREVNRKLAIMVEHQIRIRNFLQLVENTLQQACLIELTGCTMNACILGYFIIIEWENSNPLAMSSYFTALMSMLINMFMFCYTGEQLTVQAEKVARTSCMLEWYRLPNKDARGIVLMIIMSNLPTKITAGNIMDLSLKTYGDVIKAAVTYFNMLIKTIK	ATGTTGCGCAACGAATATTATAAAGACGACATAATTTACATTACATATTTGACACGAAACGTTTTGAGCTTACTTGGTGTATGGTCGTTTTATAGGAAAAAATCTACCCGCGAGAAAATTTGGAAGTACTTTTTAATCTTGATCTGTCACATTCTCCTCTATTCTGTTCTGATACCCGGTGCTCTTTTTTGGTTGGTCGAAAAGAGACCACGCGTCAGGGTCCGAACAATCCCTCTGCTTCTTTTTGGCTTCATAGCTTGTGGTAAATATAGCAATTTGGTATTCCATGAGAAGAACATAAAACGCTGCTTGCAGCACATCGAGGAAGATTATAAAGTTGCTACCAACGCGAAAGCGCGAAACACGATGATTAAATCTGCAAAAATTGGAAGACGTCTG…
AecOr91		397	5E|2000	397	692577	694286	+	L	MFANKYYKNDIEYAFAMNRFFFRLLGIWPFTRANFFLLELMETVALILMCFTFLFCELIPTMLYVFLVLTDFRLRIKVMASGLFTLTEILKYSCTLLYKNQVRNCLKFVDEDWRNVINPSDRISMIDRVRTSKRLIMMCATFVYLTGMAVRIIVPLSIGKIVTSENITIRPLPHVAYLVILDVQRSPVYEIVYFIQFLAGFIKYTISITTFSFMTLCAMHFCGQSDILVTLMNDFVNENQSKNVNRRLAIVVERQIRIRNFLQLVQSTIQYTSLIQIMGSTVLICFVEYYTIMEWENHNVIRMCTYISGLIMLSYNIFIYCYMGEQIIEQGEKVSLTTRTLKWYRLEDATARALILLITISENPLKLKAGNFIDISLRTFGNIWTVTYLNILRSVDH	ATGTTTGCTAACAAGTATTACAAAAACGACATAGAATATGCTTTCGCGATGAATCGCTTCTTCTTTCGTTTATTAGGCATATGGCCATTTACACGCGCAAATTTTTTTCTTCTGGAACTGATGGAGACGGTCGCTCTAATCCTCATGTGTTTCACGTTCCTCTTCTGCGAATTGATTCCAACTATGCTCTATGTATTTTTGGTGTTGACAGACTTTCGTTTGAGGATAAAAGTTATGGCCAGCGGACTATTCACGTTAACAGAAATCCTCAAGTACAGTTGTACTCTGCTATACAAGAATCAAGTGCGAAACTGTTTAAAATTCGTTGATGAGGATTGGCGAAACGTTATCAATCCGAGTGATCGCATCTCGATGATCGACAGAGTCAGAACTAGCAAA…
AecOr92		398	5E|2000	397	696425	698515	+	L	MFANKYYERDIENAFAMNRFFFRLLGIWPFTHANSFLLELMETNALTLTCFTFLFCELIPTMLYVFMVLTDFRLRVKVMASGLYTLIEIIKYSCTLLYKNEVRNCLKFVEEDWRNVINPNDRVSMIDRVRTSKRLIMMCAIFMYFSGMGFRIIIPLSTGKIITSENITIRPLPHVAYLIIFDVQSSPVYEIVYFIQFLSGLIKYTITVTTFGFMTLCAMHFCAQSDILVTLMNDFVNENQPEDLNKRLAIVVERQIRIRNFLQLVQRTIQYTSLIQIMGSTMMICLVGYYVIMEWEKHNVVSICAYISGLIMLWYIIFIYCYMGEQIIEQGEKVSLTTRTLEWYRLEDATARALILLITISENPLKLKAGNFIDISLRTFGNVAKMSMTYLNLLRSVV	ATGTTTGCTAACAAGTATTACGAACGTGACATAGAGAATGCTTTCGCGATGAATCGCTTCTTCTTTCGTTTATTAGGCATATGGCCATTTACACACGCAAATTCTTTTCTTTTGGAATTGATGGAGACTAACGCACTGACCCTCACATGTTTCACATTCCTCTTCTGCGAACTAATCCCGACCATGCTATATGTATTTATGGTGCTGACAGACTTTCGTTTAAGGGTGAAAGTTATGGCCAGCGGACTATATACGTTAATAGAAATCATCAAGTACAGTTGTACCCTGCTTTACAAGAATGAGGTGCGAAACTGTCTAAAATTCGTTGAAGAAGACTGGCGAAATGTTATAAATCCAAACGATCGCGTCTCAATGATCGATAGAGTCAGAACTAGTAAA…
AecOr93		398	5E|2000	397	700889	702710	+	L	MFANKYYERDIENAFGINRFFFRLLGIWPFSRTNFLLFELAETFTLVFVCFAFLFGELIPTILYVFMILTDFRLRLKVMASGIFTIIEIIKYSYAVLYKSQVKNCLILVDEDWRNVINPSDRISMIDRVRTSKRLIVICAIIVYVTGMAVRMIIPLSVGKIVTSQNITIRPLPHVAYLVIFDVQRSPVYEIVYFVQFLAGLIKYTITMTTFGFMTLCAMHFCAQSDILVTLMNNFVNENQPENLNTRLAIVVEHQIKIRNFLQLVQSTTQYPSLIEILGSTILLCFAGYYIIMEWEDHNVIRLCAYISVLIMFCFNIFIYCYMGEQIIEQREKIALTTRTLEWYRLPDTKARALILLIIISENPLNLKAGNLIDISLRTFGNVAKMSVTYLNFLRSVD	ATGTTTGCCAATAAGTATTATGAACGTGACATAGAAAATGCTTTTGGAATAAATCGCTTTTTCTTTCGTTTATTAGGCATATGGCCATTTTCGCGCACTAATTTCCTTCTTTTTGAACTGGCGGAAACGTTCACATTGGTCTTTGTTTGTTTTGCGTTCCTCTTCGGCGAATTAATCCCAACTATACTTTATGTATTTATGATATTGACAGACTTTCGTTTGAGACTGAAAGTTATGGCCAGCGGAATATTTACAATAATAGAAATTATCAAGTACAGCTATGCTGTACTTTATAAAAGTCAAGTGAAAAACTGTCTAATATTGGTTGATGAAGATTGGCGAAACGTCATCAATCCGAGTGATCGCATTTCGATGATCGACAGAGTTAGAACTAGCAAA…
AecOr94		397	5E|2000	397	704481	706260	+	L	MFANKYYEHDIENTFVINRFFFRLLGIWPFPRTNCLLPELLETVVLVFVCFAFLFGELIPIILYVFMVLTDVRLRFKIMANGIFTIIEIIKYGYAVLYKNQVRNCLVLVDEDWRNVINLKDRISMIDRVRTSKRLIVICTVFVYLTGVCARMIIPLSVGKIVTPQNVTIRPLPCVAYLVIFDVQRSPVYEIVYFIQFVAGFIKYTILVATFSFVTLCGMHFCAQSDILVTLMNDFVNENQPEYLDKKLANVVEHQIRIRNFLRLLQSITQYPNLIEILGSTVMLCYVGFFIIMEWEDHNVFRLSLYFSGLTMFCFNIFIYCYMGEQIIEQGEKIALTACTLEWHRLPDVKARALILLISISEKPLRLKAGNFIDLTLRTFGNVVKMSVTYLNLLRVD	ATGTTTGCCAACAAGTATTACGAACACGACATAGAGAATACTTTCGTGATAAATCGCTTTTTCTTTCGTTTATTAGGCATATGGCCATTTCCACGCACGAATTGTCTTCTTCCGGAGTTATTGGAGACGGTCGTGCTGGTCTTCGTGTGTTTCGCGTTTCTCTTCGGCGAATTAATCCCGATTATACTTTATGTATTTATGGTGCTGACAGACGTTCGTTTGAGGTTTAAAATAATGGCTAATGGAATATTCACAATAATAGAAATCATTAAATATGGTTATGCCGTGCTTTACAAGAATCAAGTGCGAAATTGTCTAGTGCTAGTTGATGAGGACTGGCGAAACGTTATCAATCTAAAGGATCGCATCTCTATGATTGACAGGGTCAGAACTAGCAAA…
AecOr95		399	5E|2000	397	707932	710153	+	L	MPQNKHHQNDISYITQPTRNILLALGAWPFVSKGRSVYPKAHNLLLICISYIFLSSDIIPGVLYWLMAETARVRLQTIPLLLYDFMSISQYGIFIFRYDKLRRCLQHVEEDWQNVLSADARNIMLKSARTGKRLVTICAIFMYSGAFTFRTILPLFQGKIVIDQNITIRHLACPGYFFSLDVQVSPVYETVFVIQCLTGFIGVSIVTCACGLTAIFVVHACGQLKILIGLMRELVQKQWQEEREMDMKLAEIVEHQTRVRNFLRLVQHTLQEIYVVEYLVNTITICLLVYFMLVDWQNRNIPTLCTYWLCIVNVTTHMFLFCYTGEQLTGQAEKVAIASCELEWYRLPDKKARSVVLLIIMSNAPTKISGKFIDLSLKTFGDVMKTAGTFFNMLRNVID	ATGCCGCAAAATAAGCATCACCAGAACGATATTTCATATATTACGCAACCAACTCGCAACATTTTGCTCGCGCTTGGCGCTTGGCCGTTCGTCAGTAAAGGAAGATCCGTATATCCAAAAGCACACAATCTTTTACTAATCTGTATATCCTACATTTTCCTCTCTAGCGACATTATACCTGGTGTCCTTTATTGGTTGATGGCAGAAACGGCGCGCGTTCGACTGCAGACGATTCCTCTTCTCCTTTATGACTTCATGTCTATCAGTCAATACGGCATTTTCATATTTCGCTATGATAAACTCAGGCGATGTTTGCAACATGTTGAGGAAGATTGGCAAAACGTTCTCAGCGCAGACGCACGGAATATTATGCTGAAATCTGCGAGAACAGGCAAACGC…
AecOr96		400	5E|2000	397	711760	715064	+	L	MSQNKHHQNDILYITQPTRNILLALGAWPSINKGESVHSKVHNLLLIFMSYTLLFCDLIPGILYWLMKATTRVRLQMIPLLLYDFMSASQYGIFISRYDQLKRCLKYVEEDWENILSVDARNIMLKSARTGKRLVTICAFFMYSGVITFRGILPLIQGKIIIDQNVTIRRFACPGYYFSLDVQVSPVYETVFVIQCLTGFIGVSIVTCACGLTAIFVVHACGQLKILIGLMRELVQKEWQEECETNKKLAEIVEHQIRVRNFLRLVQHTLQEIYMLEIVINTTTICLLVFFMLMDWQTRNIGILCSYLIGIINVIIHMFLFCYIGEQLTGQAEKVAITSCMLEWYRLPDRKARSVVLLIIMSNMPTKISAGQFIDLSLKTFGNVMKTAGTYFNMLRSVID	ATGTCGCAAAATAAGCATCATCAAAACGATATTTTGTACATTACGCAACCAACTCGTAACATTCTGCTCGCACTTGGCGCTTGGCCTTCCATCAATAAAGGAGAATCCGTACACTCGAAGGTTCACAATCTCTTGCTAATCTTTATGTCCTACACTCTCCTCTTTTGCGACCTTATACCTGGTATCCTTTACTGGTTGATGAAGGCAACAACGCGCGTTCGACTGCAGATGATCCCTCTTCTCCTTTACGACTTTATGTCCGCCAGTCAATATGGCATCTTCATATCTCGCTATGATCAACTCAAGCGATGCTTGAAGTACGTCGAGGAGGATTGGGAGAATATTCTCAGCGTGGACGCACGAAACATTATGCTGAAATCTGCGAGGACGGGGAAACGT…
AecOr97		400	5E|2000	397	716030	718311	+	L	MPRNEHYQNDILYVMQPIRNLLLALGAWPSIRKERSVYQKTYNLLLICISYTLLFCDFVPSILYWFIEATSRIRLQMIPFLFYDFMSVSQYGIFISRYNQLKQCLMHVEEDWENVLNADARNIMLKSARIGKRLITICGIFMYSAVITFRTILPLFQGKIITDQNITIRHFSCPSYFFSLDVQVTPIYETIFIIQFVIGFIPVSIVTSACGLTAIFVEHACGQLKILISLMTALVQKQWQKEHEVNTKLAEIVNHQMRVRNFLRLVQHTLQEVYILEIAVNTASLCILVYFMLVDWESRNIATVCTYCISITNVIIHTFLFCYTGEQLTSQAEKVAIASCELEWFRLPNKKARSVILLIRMSNAPSKISAGIFVDLSLKTFGNIMKTAGTYFNMIRNVID	ATGCCGCGAAATGAACATTATCAAAACGATATTTTGTATGTCATGCAACCAATTCGCAACTTGTTACTTGCGCTCGGCGCTTGGCCCTCCATCAGAAAAGAAAGATCTGTATACCAGAAGACTTACAATCTTTTGCTAATTTGTATATCTTACACTCTTCTCTTTTGCGACTTTGTGCCCAGTATCCTTTATTGGTTTATAGAGGCAACGTCGCGCATTCGACTGCAAATGATCCCTTTTCTCTTCTATGATTTTATGTCCGTTAGTCAATATGGCATCTTTATATCTCGCTATAATCAACTCAAGCAGTGTTTGATGCACGTTGAGGAGGATTGGGAGAACGTTCTCAATGCGGACGCACGAAACATTATGCTAAAATCCGCGAGAATAGGGAAACGC…
AecOr98		397	5E|2000	397	719864	721887	+	L	MYSNENYVNDIKYTIQLNRVICRLLGIWPETESSFLEHLKRISLISGCYFLLGCELIPTILYIIFVEKRTRIRLKLISSVMFTILAVLKYSSLVLSKNQVRNCLARMKDDWRNVISTSARNSMIHKAMTARRLLILCSIFMYISGLYFRTIVPLSKGKTITNQNVTIRHLPCPSYFVLFNGQISPAYEIMFFIQFFSGFIKYTITVVICSLAALFVMHTCGQLEILMTLINSLINETEEKNLDKKLAFTVEHQIKMRNFLRLVQSTLQYTSLLEVMGCTIIVCLLGHDVITEWEDQNVISMCSYLILLTSIGFNIYIFCFIGEQLSIEGEKLALTVCTMAWYRLPNAKARALILVIVTSIVPAKLKAGKFFDLSIRTFGDVVKTAVTYLNFIRKMME	ATGTATTCAAATGAAAATTATGTGAACGACATAAAATACACTATACAACTAAATCGCGTTATTTGCCGTCTATTAGGTATCTGGCCAGAAACAGAATCTTCATTTCTTGAACATTTAAAAAGAATCTCGCTAATATCAGGCTGCTACTTTCTCCTCGGTTGCGAACTAATTCCGACAATTTTGTACATAATATTTGTAGAAAAACGAACCCGCATCAGATTGAAACTTATTTCGTCTGTAATGTTCACGATACTGGCGGTCCTCAAGTACAGCAGTTTGGTGCTTAGTAAAAATCAAGTAAGAAACTGTCTAGCGCGAATGAAGGACGATTGGCGAAATGTCATAAGTACTAGTGCTCGTAATTCCATGATTCATAAAGCCATGACTGCAAGACGTTTG…
AecOr99		400	5E|2000	397	722803	724442	+	L	MNVNILHRDDVRRTVNVTRGVLNLIGLWPLPGNSSTLRIIQTKMLRILSQVLLYFIIVPGVLTMFLKESNARRRIKMIAPICSCSMAVLKHTLMIYRSNRIKDCIEHIDKDWNKASLIGDRRIMMSNSKIGRSLAIFCVAFVYGSGFSYRTIVPLSRGIIVTPQNVTIRPMGFDGYYVFVDPQKTPAYEIIFSLQFVSGFVHCSATSGASSLAILLVLHACGQLKILITRIEDLTQAKYFSDKYANGKLAAVVRQHIRIKSFLSKVEEILQYICLVEVVGCTFLLCLLGYYIIMEWENNNAVSMLTYTILLLTFIFNIFILCYIGELLTDQSTKMYITFCTFDWYRIPHKTARGLVLIIAMSSIPSKITAGKFMDLSLNSFGAIMRTSVAYLNILRTTNI	ATGAATGTGAATATTCTTCATCGTGATGATGTCAGACGCACTGTGAATGTTACGCGTGGTGTCCTAAACCTAATCGGCTTATGGCCGTTGCCTGGCAATTCGTCTACTCTTAGAATTATTCAGACAAAGATGCTCAGGATTCTGTCTCAGGTCCTTCTCTACTTTATTATTGTGCCGGGTGTACTTACGATGTTCCTCAAGGAATCAAATGCGCGTCGGCGCATCAAGATGATAGCTCCTATATGCAGCTGCTCGATGGCGGTGCTAAAACATACGTTGATGATTTATCGAAGTAATCGAATCAAAGATTGCATCGAGCACATTGATAAAGATTGGAATAAAGCGAGCCTGATAGGAGACCGCAGAATCATGATGAGCAATTCGAAAATCGGACGCAGC…
AecOr100		402	5E|2000	397	725211	727190	+	L	MKSSSTMSKHDNDFNYAIQVTRIILRSIGAWPSPNYASNMERIATCFQNVICHFLFGFIIVPGLLQVFLKEHEFKRRVRLLAPIVNASMSWIKYFMILNHAKKIQSCLNRTHQDWSDTINASDRKAMLSTARVGRKFAIFSAVFMYTGGLCYRIIMPILKGRILTPENITVRALALPSYFIKFDGQVSPAYEIVYTLQAFAGVVTYSTRVSAAGLAAFFIMHVCGQLSIIMGKLQNLNNITNSNDRAVAILLANIVQHQIKVKNFLAQVEATMRYVWLVEIMGSSLLLCLSGYYIIMEWQNNDLTVMLIMSVMLISFILSIFTYCYVGQRLTDQSIKVGLMTSTTNWYHLQYKRARCLILIMAVSNIPAKISAGRMIDISLPTFSNIVKTSMAYFNMLL…	ATGAAAAGCTCATCAACTATGAGCAAACACGATAACGATTTCAATTACGCTATACAAGTGACTCGTATTATTCTGCGATCAATCGGCGCGTGGCCGAGTCCAAATTACGCCTCCAACATGGAAAGAATTGCTACTTGTTTTCAAAACGTCATTTGTCACTTTTTATTCGGGTTCATCATTGTGCCGGGTCTTCTACAAGTATTTCTAAAGGAACACGAATTCAAACGTAGAGTCAGACTGCTTGCGCCAATTGTGAATGCTTCGATGAGTTGGATAAAGTATTTCATGATACTGAATCACGCAAAGAAGATTCAATCTTGCCTGAATCGGACGCATCAGGATTGGAGCGATACGATTAATGCAAGCGATAGGAAAGCGATGCTGTCTACAGCGAGAGTA…
AecOr101		400	5E|2000	397	732865	734653	+	L	MNVNILHRDDVRRTVNVTRGVLNLIGLWPLPGNSSTLRIIQTKMLRILSQVLLYFIFVPGILKIFLKESNARRRIKMIGPMCNCLMAVLKHTLLIYRSDRIKDCIEHIEKDWSKASLIGDRRIMMSNSKIGRSLAILCVAFVYGSGFSYRTIVPLSRGVIVTPQNVTIRPMGFDGYYVYVDPQKTPAYEIIFSVQFLSGFVQYSATSGAYSLAALLVLHACGQLKILITRMEDLTQAKYFSDKYANGKLAAVVRQHIRIKSFLSKVEEILQYICLVEVVGCTFILCLLGYYIIMEWENNDAVSMLTYAILLLTFIFNIFILCFIGELLTNQSTKMYITFCTLDWYRIPHKTARGLVLIIAMSSIPIKITAGKFIDLSLNSFGAIMRTSVAYLNILRTTSI	ATGAATGTGAATATTCTTCATCGTGATGATGTCAGACGCACTGTGAATGTTACGCGTGGTGTCCTAAACCTAATCGGCTTATGGCCGTTGCCTGGCAATTCGTCTACTCTCAGAATTATCCAAACAAAGATGCTCAGGATTCTGTCTCAGGTCTTACTCTATTTCATTTTTGTGCCGGGCATACTTAAGATATTCCTGAAGGAATCAAATGCGCGTCGGCGCATTAAAATGATTGGTCCTATGTGCAACTGCTTGATGGCAGTGCTAAAGCATACGTTGTTGATTTACCGAAGTGATCGAATCAAAGATTGCATCGAGCACATTGAGAAAGATTGGAGTAAAGCGAGCCTGATAGGAGACCGCAGAATCATGATGAGCAATTCGAAAATTGGACGCAGC…
AecOr102		402	5E|2000	397	735406	737360	+	L	MKSSSTTSKHVNDFNYAVQVTRIILRSIGAWPSPNNASNMERIATRFQNVICHFLFGFIIMPSLLRVFLKEHEFKRRVRLLAPIVNCSMGWMKYFLILNHAKEIQSCLNQAHQDWNDAVDESDRKAMLSTARVGRKFAIFSAVFMYTGGVGYRILIPLSKGRMLTPENITVRALALPSYFIKFDGQVSPAYEIVFTLQAFAGVLTYSTRVGAAGLAAFFIMHVCGQLSIIMGKLQNLNNISNSNDRAVAILLADIVQHQIKVKSFLAQVEATMRYVWLVEIMGSSLLLCLSGYYIIMEWQNNDSTAMLTMSVMLTSFIFSIFTYCYVGQRLTDQSIKVGLMTSTTNWYHLQYKRARCLILIMAVSNIPAKISAGRMIDISLPTFSNIVRTSMAYFNMLV…	ATGAAAAGCTCATCAACGACGAGCAAACACGTTAACGATTTCAATTACGCCGTACAAGTGACTCGCATTATTCTGCGATCAATCGGTGCGTGGCCGAGTCCCAATAACGCTTCCAACATGGAAAGAATTGCGACCCGTTTCCAAAACGTAATTTGTCATTTTTTATTCGGATTCATCATTATGCCGAGTCTTCTACGAGTATTTCTAAAGGAACACGAATTCAAACGTAGAGTCAGACTGCTCGCGCCGATTGTGAATTGTTCGATGGGTTGGATGAAGTATTTCCTGATTCTGAACCACGCAAAGGAGATTCAATCTTGCCTGAATCAGGCGCATCAGGATTGGAATGATGCGGTCGATGAAAGCGATCGGAAAGCGATGCTGTCTACAGCGAGAGTA…
AecOr103		413	5E|2000	397	740239	742396	+	L	MESSSRYLNVHHKSEPYNQNYENDLRNNLQLNVWIMKIIGTWPLTHSSIEMLWYRVLNVICYILLALLLIPSGIYIVLEIKDFYNQLKLGSALTFFFMAVLKYCALLLRENDIRKCVDYIKSDWRNVRYTDERRIMLQNANFGRRLVVICSVLMYGGVTFYFVAVPLTRAKIKEEDTNLTYRRLVFPVPSVIVDARRSPVNEIFYFIQLFAGFIAHNITVAACSLAALLAMHARGQLQVLMSWINHLVDGREGVNDTTNERLAKIIQLHMRILNFISLTEELLHEISLVEVVGCTLNICFLGYYCMMEWDFKKPVSGLTYLILLTSLTFNIFIFCYIGELVTEQIIKVRESSYMIDWYRLPERKSLAIILIICMSNATTRLTAGNMIELSISSFGDVIK…	ATGGAGAGTTCTTCTCGATATCTTAATGTTCATCACAAGTCTGAACCGTACAATCAGAATTATGAGAATGATCTTCGAAACAATTTGCAATTAAATGTCTGGATCATGAAAATAATCGGCACGTGGCCGCTGACGCATTCCTCGATTGAGATGCTGTGGTATAGGGTGCTAAATGTAATCTGCTACATATTGTTGGCTTTACTCTTAATTCCCAGTGGCATATACATCGTCCTGGAGATCAAGGATTTCTACAATCAATTGAAGCTTGGTAGCGCTCTTACATTCTTCTTCATGGCCGTATTGAAATACTGCGCTTTGCTTTTGCGCGAGAATGACATTCGCAAATGTGTCGATTATATTAAGAGTGACTGGAGAAACGTGAGATACACGGATGAAAGA…
AecOr104		406	5E|2000	397	743239	745261	+	L	MERTSSIATIHDHEKDVQLSIQLNRWILKPIGVWPKLTEISRMERYAYGLVNVICTSLIGFLFIPSVIFMLLEMDDVYLILKLSGPLSFCLMAVVKYSSLIFRENDIRSGIRHIESDWNTLHSNDRIIMIRNAKFGRRLVSICAFFMYGGAVFYYLALPFSKGKITESDGNLTYRPLVYPVASVILDARHSPISEILFWIQCLSGFIAHSITAGACSLAAVFAMHAYGRLEVLIQWIEHLVDGREDFCNNVDERLAMIVQQHVRILHFISLTDKVLREISIVEIVGCTLNMCFLGYYSLTEWETKETTSYITYIVLLISLTFNIFIFCYIGELVAEKCKKIGEVSYMIDWHRLSERKSLALVLIIAMSNSSIKLTAGNLFELSLSTFGDVVKTSVAYLN…	ATGGAAAGAACAAGTTCTATCGCAACGATCCACGATCATGAGAAAGATGTGCAGTTGAGCATCCAGCTGAATCGTTGGATATTGAAGCCGATCGGTGTCTGGCCGAAATTAACTGAAATTTCACGTATGGAGAGATACGCATACGGACTGGTGAACGTCATTTGCACTAGTCTAATAGGTTTCCTCTTCATACCCTCCGTAATTTTCATGTTACTTGAAATGGATGATGTATATCTCATTTTGAAACTTTCCGGTCCGTTGAGTTTTTGCCTAATGGCTGTTGTTAAATATTCTTCGCTAATTTTCCGCGAGAATGACATCCGCAGTGGTATTAGGCATATCGAAAGCGACTGGAACACTCTGCATTCTAATGATCGGATCATCATGATCAGAAATGCA…
AecOr105		406	5E|2000	397	746958	749816	+	L	MEKTNPVIDVNDYKKDLRLSIQLNRWILKPLGAWPKSIKISFIERYAYMLVNVICISLIGFLFVPSAIYLVLEMDDAYNILKLTGPLNFCLMAVIKYSSLIFRENDIRSGIEYIANDWINTRYYDDRMIMIKSAKFGRRLVTICAVFMYGGATFYYLALPLSNGKITEDGGNLTYRPLMYPVSSMIVDTRCSPIGEIFFCVQCLSGFIVHSITTGACSLAAVFAMHAYGRLEVLMQWIEHLVDGREDFCDNVDERLAMIVQQHVRILHFITLTDKMLREISMVEILGCTLSMCFLGYFVITEWERKDMTSYVTYVVLYTSLTFNIFILCYIGELVAEKCKKIGEKSYMIDWHRLSGRKGLDLILMIAVSNTSIKLTAGNLFELSLSTFGDVVKTSVAYL…	ATGGAGAAAACAAATCCAGTGATAGATGTTAACGATTACAAGAAAGATCTGCGGCTAAGCATCCAACTGAATCGTTGGATACTGAAACCGCTTGGTGCCTGGCCGAAATCAATCAAGATTTCATTTATAGAGAGATACGCGTATATGTTAGTAAATGTCATTTGCATCAGTCTAATCGGCTTCCTCTTTGTACCCTCCGCAATCTATCTGGTACTTGAAATGGATGATGCTTACAATATCTTAAAACTCACCGGGCCGCTAAATTTCTGCTTAATGGCCGTCATAAAATATTCCTCATTGATCTTCCGTGAAAATGACATCCGTAGTGGTATCGAGTATATCGCAAATGACTGGATTAACACTCGATATTATGATGATCGGATGATCATGATCAAGAGC…
AecOr106		407	5E|2000	397	751532	753854	+	L	MHAMTERTNLRNFNYEDDIRYTVQVHRFIMGLIGVWPNMEKSGKWARLLRGLLRTACCFLLSFNLIPWVLYMFLILDTFKKRLRMIGGFFFYSMVPAMYFTLMLREDRIKKCIRHLQEDWRNVWDANDRKIMLDQARAGRFVIICTLLFLFTSGFTHRLIKPILRGTIVIGNVSIRPLVQGNYFIFFDPQQSPAYEIVFSMHLVTGIVIYIVTTSVCGITALFSMHACGQLKMLTVWLENTAIENQWSKCAIAQRLAAIVMHHVRIRKFLHQIQDVVGEMCFIEIIGSTLILCLLGYYVITGWESNDTLSSMTYGIMLVSFTFNIFILCYIGELLSSQGSEVNTTCCTIDWYCLPSKEARYLILVIAMARYPTKLTAGKVIDLSFNSFGAVIRTAMAYL…	ATGCATGCAATGACCGAACGGACAAATTTACGAAATTTCAACTATGAAGACGACATTAGGTATACCGTGCAAGTGCACAGATTTATCATGGGACTGATCGGTGTGTGGCCGAATATGGAGAAATCTGGAAAATGGGCGAGACTTCTCAGGGGACTTCTCAGAACTGCGTGCTGCTTCCTACTGTCCTTTAATCTAATACCATGGGTGCTATACATGTTTCTGATTTTGGACACATTTAAAAAACGACTCAGGATGATTGGAGGATTCTTCTTCTACAGCATGGTTCCTGCCATGTACTTTACACTGATGTTACGGGAGGATCGTATTAAAAAATGTATAAGGCATTTGCAGGAAGACTGGCGGAATGTATGGGACGCGAACGATCGTAAAATTATGTTG…
AecOr107		391	5E|2000	397	759063	761059	+	L	MADSSKSKYKNDFNYAVQVTRNVLRMIGVWPIPSNASNMEKIATRLQNVSCYFLFTFIIVPSLLLIFLKEHDFKRRVRLLGPLLNCGMGCLKYSLLMYHAREIQSCLKQALHDWRDTVDWKNRKIMLSKAKIGRRFAIISAVFMYVGGLSYRTLVPLSKGRMLTPMNTTVRALACPSYFIKFDEQASPAYEIVFTLQFFAGLITYSVTVGAAGLAAFFVMHICGQLNILIVKFKHLNNIPEPEDRPVAILLADIVEHQIKVKTFLKQVEETMRYILLVEITGSTILLCLTMYYVIMEWERSDSTAMLTMFVILASFTFSIFTNCYVGQLLTDQSIKVGSMTSTTNWHRLPYKRARTLILIMAVSKENSLPTFSNIIKTSLAYFNLLRKFIT	ATGGCAGACTCGTCGAAAAGTAAATACAAAAATGATTTCAATTACGCAGTGCAAGTGACTCGCAACGTTTTGCGAATGATCGGTGTGTGGCCAATTCCCAGTAACGCTTCCAACATGGAAAAAATCGCGACTCGCTTACAAAATGTCTCTTGTTATTTTTTATTCACGTTTATTATCGTGCCGAGTCTTCTATTAATATTCCTAAAGGAACACGACTTTAAACGTAGAGTGAGATTGCTCGGACCGCTTCTGAATTGTGGGATGGGTTGCTTGAAGTATAGTCTGCTCATGTATCATGCGAGAGAGATTCAATCTTGCCTGAAGCAGGCGCTACATGACTGGAGGGATACAGTTGATTGGAAAAATCGAAAAATAATGCTATCCAAGGCAAAAATAGGT…
AecOr108		412	5E|2000	397	765201	767248	+	L	MYGTITEKTNPVATVYDYKKDMKLSIQLIRWMMKIIGTWPKTTVISSIERYAYTLLNVICIGLISFLVVPAVIYIVLEMDNGYLILKLSGALSFCVLAIVKYFSLIFHEEDIRNGIKYIESDWINTQYHSERTTMIRSAKFGQYLVAICMFFMYGGAVFFYLALPFSASKITEDDGNLTYRPLVYPVARVIIDVRYSPVREIFFWMQCLSGFLAHSITASGCSLAAVFAMHAYGRMEILIQWIEHLIDGRKDLCDNMNERLAIIIEHHVRILRFISLTDRILREISVVEIVQCTVSMCLLGYNIIMEWESQKTTSYITYTVLLLSFTFNIFIFCYIGELIAEKYKKIGEVSYTIDWYRMSGKKSLDIVLMIAMSNTSIKFTAGNIFELSFTTFGNVVKT…	ATGTATGGAACTATCACAGAAAAGACAAATCCGGTCGCGACTGTCTACGATTACAAGAAAGATATGAAGCTGAGCATTCAGCTGATTCGTTGGATGATGAAGATAATTGGCACGTGGCCAAAAACTACCGTTATCTCATCGATAGAGAGATATGCGTATACGCTATTAAATGTTATTTGTATTGGTTTGATTAGCTTCCTCGTCGTACCCGCCGTCATCTACATAGTGCTTGAAATGGATAATGGATACCTTATCTTGAAACTTTCCGGAGCGTTGAGTTTCTGCGTATTGGCCATCGTGAAGTATTTTTCGCTGATTTTTCATGAAGAAGATATTCGCAATGGTATCAAGTATATTGAGAGTGACTGGATAAATACTCAGTATCACAGTGAACGGACC…
AecOr109		407	5E|2000	397	767921	770087	+	L	MSYSFHVSSMRNIAYQQDNEYSIQLNRWFLKPIGAWPGTNIGIAGKVLSRGIQFVCHSLIAFTVVPCALYIIFEPDVHLKLKAFGPMIHWLMGGANYCSLLMRSYKIRKCVDHMRADWQYVGTVRDREVMLQNAKFGRFVSAFCAVFMQGGVCSYSIITTLTPANIRIGNVTITMHQLPCPFYTELVDTRYSPANEIVIVLQLLSTVIVNSVTVGACSLAAVFAMHACGQLSILMIRLDELVDETESEHKVTRRKLAIIVEQHLRVLSFVSQIETIMHQICLVELLGCTTDMCMLGYYTITEWKLHDTKNLLTYFTIFIAMSCNIFIFCYIAEILTDQCQKIGEMAYMTEWYRLHHKIAIDLILIISRSNAVIKITAGKMIQLSIATFGDVMKTSFAYL…	ATGTCGTATTCCTTCCATGTGTCCTCTATGCGCAACATCGCGTATCAACAGGACAACGAATACAGTATTCAATTGAATCGCTGGTTTCTAAAACCAATCGGTGCTTGGCCAGGGACCAACATTGGTATCGCCGGTAAGGTGTTATCGCGTGGTATCCAATTTGTTTGTCATTCTCTGATCGCCTTCACGGTGGTACCGTGTGCGTTATACATTATATTTGAGCCGGATGTGCATCTAAAGTTGAAGGCATTCGGTCCGATGATACACTGGCTGATGGGCGGCGCGAACTATTGTTCATTACTGATGCGTAGCTACAAGATACGCAAGTGCGTGGACCATATGCGTGCCGATTGGCAATACGTGGGAACAGTCCGCGATCGCGAGGTGATGCTGCAAAAC…
AecOr110		407	5E|2000	397	774537	776887	+	L	MSYSFRVSSMRNIAYQQDNEYSIQLNRWFLKPISAWPETNTSIAGKVLSHAIQFVCHSLIAFTVVPCILYIIFEPDVHLKLKAFGPMIHCLMGGANYCSLLMRNYKIRKCVDHMRADWQYVGTTYDREVMLQNAKFGRFVSAFCAVFMQGGICSFCIITILTPANVRIGNVTITTHQLPCPFYMELLDTRYSPANEIVVVLQLLSAVIVNSVTVGACSLAAVFAMHACGQLSILMMRLDELVDETESEHKVTRRKLAIIVEQHLRVLSFVSQIETIMHQICLVEFLGCTTDICMVGYYMITEWKLHDTKNLLTYFTILIAMSCNIFIFCYIAEILTDQCQKIGEMAYMTEWYRLHHKIAIDLILIISRSNAVIKITAGKMIQLSIASFGDVMKTSFAYL…	ATGTCGTATTCCTTCCGTGTGTCCTCTATGCGCAACATCGCGTATCAACAGGACAACGAATACAGTATTCAATTGAATCGCTGGTTTCTAAAACCAATCAGTGCTTGGCCAGAAACCAATACTAGTATCGCCGGCAAGGTGCTATCCCATGCTATCCAATTTGTCTGTCATTCTCTGATTGCCTTCACGGTAGTACCGTGCATATTATACATCATATTTGAGCCGGATGTGCATCTAAAGCTGAAGGCTTTTGGTCCGATGATACATTGCCTGATGGGCGGCGCGAACTATTGTTCATTACTAATGCGTAACTACAAGATACGCAAGTGCGTGGACCATATGCGTGCCGATTGGCAGTACGTGGGTACAACGTACGATCGCGAGGTGATGCTGCAAAAT…
AecOr111		404	5E|2000	397	777484	779372	+	L	MKPVSSEIIVSDYKRDNDYSLQLNRWFLKSIGAWPEIQTNSMIKNVLINILRLICHSLIAFTVISAILYILFEEKDFRLRLKAIGPTSHILMGGINYCSLLHHNNRIRTSIKHMETDWRMAKREYDRELMLRNARVGRVIAGICALILQGGVICYNIARGMSRISVEIGNKTIETGRLPCPSFNKIVDTRLSPIYEIVLALQCLSTIVVNNITIGACGLAAVFAMHASGQLNVVMLRLEELVTERQDLLQLRLANIVEHHLRALRFLSHLEAIMSEICFVELIGCTFNLCMLGYYTITEWHEESINTIITYIMVLTAMMFNIFIFCFIGELVSDQCKKVGEVAYMTDWYKLPHKIVLGLILIILRSRIVTKITAGKVFHMSIQTFGVVIKTSVTYLNML…	ATGAAGCCCGTTTCTAGCGAGATCATTGTGAGCGATTACAAACGAGACAACGATTATAGTTTACAGTTAAATCGTTGGTTTTTGAAATCGATAGGCGCTTGGCCAGAAATACAAACAAATTCAATGATTAAGAATGTTTTAATAAATATCTTGCGATTAATATGTCATTCATTAATAGCTTTTACCGTGATATCTGCTATATTATACATATTATTCGAAGAAAAGGATTTCCGTTTGAGACTCAAGGCTATTGGACCTACGAGTCATATTCTGATGGGTGGAATTAATTACTGTTCGCTCCTGCACCATAATAATCGGATACGTACGTCTATAAAGCATATGGAGACCGATTGGCGGATGGCGAAGAGAGAATACGATCGGGAATTAATGCTACGAAAC…
AecOr112		412	5E|2000	397	781762	783694	+	L	MMRKSSCTQNSNPIATVYDHEKYARLSIQQIRWIMKSIGIWPNSFKFSSPIMKYVRVLLNVICVGIVTFVFIPCVFYVVLEVEGTYNTLKFIGPLSFCLITIVKYSSLAFRRRDIRVCIEHIKTDWKNTWYHDDRAIMIRNAEFGRRLIVINGFFAYSGAILFHIAMPFSMGKITERNSNLTYQPLPYPVARMIVDTRHSPINEIFFWIQFVSAVISQTVVTATCGLIAVLAVHAYGRLEILMQWILHLVDGREDFSNNVDDRLAIIVQEHVRILCFIELTEKLLHKVSFVEVVGNTLNICFLGYYTIMEWEGGFAITYIILLMNFVFNLFVFCYIGELVAEQCKRVSEISYMIDWHRLSKRKALAIVLMIMMSNSSVKLTAGNIIELSMISFGDVIKT…	ATGATGCGGAAATCATCCTGTACTCAGAATTCAAATCCGATAGCGACTGTTTACGATCATGAGAAATATGCGAGACTAAGTATCCAGCAGATTCGTTGGATAATGAAGTCAATTGGCATTTGGCCCAATTCATTTAAATTCTCTTCTCCGATAATGAAATATGTGCGCGTGCTACTGAACGTAATTTGTGTCGGTATAGTGACTTTTGTTTTCATACCGTGCGTTTTCTACGTCGTGCTCGAAGTCGAAGGCACATACAATACCTTGAAGTTCATTGGACCGTTATCCTTTTGCCTGATAACTATCGTGAAGTACAGCTCGCTGGCCTTTCGTAGGAGAGATATCCGTGTATGTATCGAGCATATCAAGACCGATTGGAAGAATACGTGGTATCACGAC…
AecOr113		413	5E|2000	397	786150	790085	+	L	MRKSPSTQKSNPVTTVYDHEKYAQISIQQIRWLLKSIGIWPNSLKSSSSIQKYVRVLMNVIYLGMVAFLFIPCVFYVVLEVEDIYNILKFTGPLSFGLMVTMKYCSLALHGRDIRVCIEHIKTDWRNTWYHDDRMIMIRNAEFGRRLIIINAFIAYGGITFYHIAMPLSMGKITERNSNLTYQPLVYPVAKMIVDTRHSPINEIFFWTQFASGVISQTVATATCSLTAVLAVHAYGRLEILMQWILHLVDGREDFSNNVDERLAIIVRQHVRILCFIKLTEKVLRQVSLVEVVGCTLNICFTGYYIIMEWDNDFAIYLTYIVLLMNFTFNLFVFCYIGELVAEQCKRVSEISYMIDWHHLPGRKALAIILMIAMSNSSVKLTAGNIIELSMSSFGDVIK…	ATGCGGAAATCACCCTCTACTCAAAAATCAAATCCAGTAACAACCGTTTACGATCACGAAAAATACGCGCAGATAAGTATCCAGCAGATCCGTTGGTTACTGAAGTCAATTGGCATTTGGCCCAATTCACTCAAATCATCTTCTTCGATACAGAAATATGTGCGCGTGCTAATGAACGTAATTTATCTCGGTATGGTGGCTTTTCTCTTCATTCCGTGCGTCTTCTACGTCGTGCTTGAAGTCGAAGATATATACAATATTTTAAAGTTTACCGGACCGTTATCCTTTGGTCTGATGGTTACCATGAAGTACTGCTCGCTGGCCCTTCATGGGAGAGATATCCGTGTATGTATCGAGCACATCAAGACCGATTGGAGAAATACGTGGTATCATGATGAT…
AecOr114		409	5E|2000	397	793234	795152	+	L	MRKSSFTQKSNPVAIVYDHEKYAQISIKQIRWLLKSLGIWPNSLKSSSSIKKYVRVLMNIIYLGIMTFLYIPCLFYVVLEVQDVYNILKFAGPLSFGLMVTMKYCSLALHGRDIRVCIEHIKIDWRNTWYHSDRVIMTRNAKFSRRLVMINAFLTYSGATFFLIAMPIGMGKITESNLTYQPLVYPVARMIVDTRHSPINEIFFWTQFASGIISQTVAAATCSLTAVLAVHAYGRLEVLMQWIMHLVDGREDFSNNVDERLAIIMQEHVRILYFIKLTEKVLHQVSLVEVVGCTFNICFLGYYTIMEWEGGFAITYIILLMNFVFNLFVFCYIGELVAEQCKRVSETSYMIDWHRLPGRKALAIVLMVAMSNSSIKLTAGNIIELSISSFGDVMKTSVA…	ATGCGAAAATCATCCTTTACTCAGAAATCAAATCCGGTAGCGATCGTTTATGATCACGAGAAATACGCGCAGATAAGTATTAAACAGATCCGTTGGTTACTGAAGTCACTTGGCATTTGGCCCAATTCACTCAAATCCTCTTCATCGATAAAGAAATATGTGCGCGTGTTAATGAATATAATTTATCTTGGTATAATGACTTTTCTCTACATCCCATGTCTCTTCTACGTCGTACTCGAAGTTCAAGATGTATACAATATCTTAAAATTCGCCGGACCATTGTCCTTTGGCCTGATGGTTACCATGAAGTACTGCTCGCTGGCCCTTCATGGGAGAGATATCCGTGTATGTATCGAGCATATCAAGATCGATTGGAGGAATACGTGGTATCATAGTGAT…
AecOr115		404	5E|2000	397	798663	800451	+	L	MTIASDTPTSVSYRRNEHHDYSLQLNRWFLKPIGAWPESRVTTISERLLLKIIQIICYALIAFTIIPSMMYFYLEEQDLDTKMRLVGPVSHWIMSSLNYSSLLWRGKDIRCCIQHMEKDWCMVRNVDRGAMLRYAKFGRSMAAFCAVFLHCGVFSYSVVNSLTPIIIVVGNETVSVRRLPCPFYSKLLDTSHDPTNEIVLMIQFLSGFIANSITVSACSLAGVFAMHVCGQFAVLYTWLNELTDEEKRTAENKLANIIEHHLRVLNFISRFEKIMNQICMVQLFGCTLNLCLLGYCSIKEWDEKNTKTITTYGILFVSISFNIFIFCYIGEIITEQCRKVGEMAYFTNWYYLPHKTALDIVLIISRSRVIIKITAGKLIHLSLMTFGDVIKTSVAYLNI…	ATGACGATCGCATCTGATACACCAACATCGGTTTCGTATCGCCGTAATGAACATCACGATTATAGTCTGCAATTGAATCGTTGGTTTCTAAAACCAATCGGCGCCTGGCCAGAATCGCGTGTTACCACAATTAGCGAGAGACTCCTGTTGAAAATTATCCAAATAATATGCTACGCCCTCATAGCTTTCACGATTATTCCTAGCATGATGTACTTCTATCTTGAGGAACAGGATCTCGATACCAAGATGAGATTAGTAGGTCCCGTAAGCCATTGGATTATGAGCTCATTAAATTATAGTTCTCTGCTATGGCGCGGCAAAGACATACGTTGCTGCATCCAGCATATGGAGAAAGATTGGTGCATGGTGCGAAATGTGGATCGCGGAGCGATGCTAAGA…
AecOr116		402	5E|2000	397	801129	803007	+	L	MCRSVTKDLHDHSVQLNRWFLKPIGAWPQEPTTSNNEKAVSRILIFICYFLIAFTVIPCALNVFFEEKDIELKLRAAGPLSHWFMGGLNYCSLLLRSADIRKCMQHMEMDWRIMKQSRDREIMTRNAKLGRFVAGFCAICMHGGVFSYNIVSGMTTVMVSIGDNQSVSMLQLPCAFYNKLIDTRYSPANEIVLMTQMLSGFIVNSTTVSACSLAAVFAIHACGQLDILILRLGKLVEGEDVEKHESVHRRLVNIVDHHLRVLRFIGFIEDVMHQICLVELLGCTFNLCMLGYYSITWWNKIDRKGIVAYIIVYISMSFNIFIFCYIGEILTQQCKKVGEIAYMTDWYHLPHKTAMSLILIISRSSVVIKITAGKMVQLSLVTFSDVIKTSLVYLNMLRT…	ATGTGTCGGTCGGTGACTAAAGATCTTCACGATCACAGTGTGCAGTTGAATCGGTGGTTTTTAAAGCCAATAGGCGCGTGGCCGCAAGAACCCACGACTTCTAACAACGAGAAAGCTGTGTCTCGAATTTTGATATTCATCTGCTACTTCTTGATAGCCTTCACCGTGATACCGTGCGCATTAAATGTCTTTTTTGAAGAGAAAGATATCGAACTAAAACTAAGAGCAGCCGGTCCGCTGAGCCACTGGTTCATGGGCGGATTGAATTATTGCTCTTTATTGCTGCGCAGCGCTGACATACGTAAGTGCATGCAACACATGGAAATGGATTGGCGGATTATGAAGCAATCGCGGGATCGCGAGATTATGACGAGAAACGCGAAGCTGGGCCGATTCGTG…
AecOr117		411	5E|2000	397	803482	806133	+	L	MIMTYSDHVTRGTKFSYKSDNDYSLQLTRWFLIPIGAWPQMSTATKVKRLFSHIHILTCASLIAIIMVPCLLYVLLEEKDTDIKLNIAGPLSHWMMGMINYCLLLTRSDDIRQCVLHMETDWRYVRKIEDRQVMIRQAKISRFITGFCAVFMQSGTFLFAIAKSLSTTIVIVGNETVLIHPMTCPMYTKFIDTRFSPTNEIIIGVEWLSCFIVNSVSVGACSLDAVFAMHAYGQLDVLFSWLNDLVDEEGNESAEQRLTIIVEHHLRVLSFISRMETIMQQICLVELLGCTLNMCLLAYYFITNMDSFDMAKTISYVIIYLSIAFNIFIFCYIGEILTEQCKNVGERVYMINWYELPHKTALGLILVITRSSNVIKITAGKLFQMSIATFGDVVKTSMI…	ATGATCATGACATATTCCGATCATGTAACAAGAGGCACCAAGTTCTCCTATAAAAGCGATAATGATTACAGTCTTCAACTGACTCGTTGGTTTCTGATACCAATCGGTGCTTGGCCGCAAATGAGCACGGCGACAAAAGTGAAGAGACTCTTTTCGCACATACACATTTTAACTTGCGCGTCTTTAATAGCGATCATTATGGTGCCATGTTTGTTATACGTATTACTGGAAGAAAAAGATACCGATATCAAATTGAACATCGCAGGTCCGCTAAGTCATTGGATGATGGGTATGATTAATTACTGTTTACTCCTTACGCGTAGCGACGATATTCGTCAGTGCGTGTTGCATATGGAGACGGACTGGCGGTATGTTCGGAAAATCGAGGATCGTCAGGTA…
AecOr118		410	5E|2000	397	806716	808641	+	L	MYSERILTSIKFMYRSNNDYSLQLTRWFLMPIAAWPRATTSTTVERISLQAHVLACSSLIAVVMVPCMLYVSLEEKDVQMKLNAMGPLSHWIMGTINYWLLLTRSDDIRKCVHHMEMDWRLVRRNDDQDVMLRYAKIGRFVAGFCAIFMQSGTFLFTVAKAMTSMNVMIGNETMSVHPMTCPIYSKFIDTRFSPANEIMLAVELLSCFIVNSITVGACSLAAVFAMHAYGQLSMLFAWLNDLVEVEDNGNNFAEKKLATIVEHHLRVLSFISRMENVMQNICLVELVGCTMNMCLLAYYSITNWSNFDAARITSYIIVYVSMAFNIFIFCYIGEILTEQCKNVGEKAYMTNWYELPHKTALGLILIIARSSNVIKITAGKLFQLSIATFGDVIKTSVVY…	ATGTATTCCGAGCGTATATTGACGAGTATCAAATTCATGTATAGAAGTAATAACGATTACAGTCTTCAACTTACCCGTTGGTTTCTGATGCCGATCGCAGCTTGGCCACGAGCGACCACATCGACAACGGTGGAGAGAATCTCCCTACAAGCACACGTTCTCGCTTGCTCATCCCTGATAGCAGTTGTTATGGTACCATGCATGTTGTACGTGTCATTGGAAGAAAAAGACGTCCAGATGAAGTTAAACGCGATGGGTCCGCTAAGCCACTGGATCATGGGCACAATTAATTATTGGTTGCTTCTTACGCGCAGCGATGACATCCGTAAATGTGTGCACCACATGGAGATGGACTGGAGGCTGGTTCGCAGGAACGACGATCAGGATGTAATGTTGCGA…
AecOr119		406	5E|2000	397	809538	812247	+	L	MDVSESVRSYRDASDYSIQLNRWFLIPVGAWPSSVSTTIREKVVATILIIICYALIAYTVIPCILNILLEETDVQKKLLAVGPLNHWCISGINYFSLLFRSRDIHRCVEHIRTDWRTITEIADRQVMLKYAKVGRFVAGLCAIFMHGGVFSHTVLQGATPKFECIGNVSVKVRVLLCPSYSKFVDTTQSPAGEIALALQIISSIVVNSITVGACSLAAVFAMHACGQLNVLMKWLNQLNDRKQQEMIQHQMAIIVEHHLRVLSFVARMEALLNQICFVELLGCTFNLCMAGYYVITKWSLLETKMSMDILITCIIYLSMTFNIFIFCYIGETVTEQCKQVGETAYMTNWYHLPHKTARDLILIISRSSNAIKLTAGKLIHLSIETFGNVMRTSMIYLNM…	ATGGATGTCAGTGAATCTGTTAGGTCATATCGAGACGCAAGCGATTATAGTATTCAGTTGAATCGTTGGTTTTTAATACCGGTGGGCGCTTGGCCAAGTTCAGTTTCGACGACAATAAGAGAAAAGGTGGTTGCAACAATATTAATAATCATCTGCTACGCTCTGATAGCCTATACGGTCATACCTTGCATTCTGAACATTCTGCTCGAAGAGACCGATGTGCAGAAAAAGTTACTAGCTGTTGGTCCGTTAAATCACTGGTGCATAAGCGGCATAAATTATTTCTCCTTGCTGTTTCGCAGTCGCGATATACATCGTTGCGTGGAGCATATAAGAACTGATTGGCGGACAATAACGGAGATCGCGGACCGACAAGTGATGCTGAAGTATGCCAAAGTC…
AecOr120		403	5E|2000	397	812876	815357	+	L	MNVSEPVMSHRDASDYSIQLNRWFLKPVGAWPNSASTPVREKVISTILIIICYSLIAFTVIPCILNILFEETDVQKKLRAVGPLSHWCMGGMNYFSLLFRSRDIHHCVEHIKTDWRMVTEIGDRQVMLKYAKVGRFVAGLCAIFMHGGVFSHSVLQGTTPTFEYIGNVSVSVHVLPCPSYSKFVDTTQSPAGEIALTLQLISSIVVNSITVGACSLAAVFAMHVCGQLSVLMRWLDQLNDRKQQGTVQHRLAIIVEQHLRVLSFVARMEALLYQICFVELLGCTFNLCMLGYYVITGWNVIEKTTSVAYMIIYISMTFNVFIFCYIGEIVTEQCKQVGEAVYMTNWYHLPHKTARGLILIISRSSCVIKLTAGKLVHLSIATFGDVMKTSMIYLNMLRT…	ATGAATGTCAGTGAACCTGTTATGTCACACCGTGACGCGAGTGATTACAGTATTCAGTTGAATCGTTGGTTTCTAAAACCGGTGGGCGCCTGGCCAAATTCAGCTTCGACACCAGTCAGAGAAAAGGTGATTTCAACAATACTGATAATCATCTGTTACTCGCTGATAGCCTTCACGGTCATACCTTGTATCCTGAACATCCTATTCGAAGAGACTGATGTGCAGAAAAAATTAAGAGCTGTTGGTCCGTTAAGTCACTGGTGCATGGGCGGCATGAATTATTTCTCCTTGCTGTTTCGCAGTCGCGATATACATCATTGCGTGGAGCACATAAAGACCGACTGGCGGATGGTAACGGAGATCGGGGACCGGCAGGTGATGCTGAAATATGCTAAAGTC…
AecOr121	CTE	355	4E|200	397	817123	819453	+	L	MEINERVMSHLDASDYSIQLNRWFLKPVGAWPSSASTTIKEKVISIVLIIICYSLIGYTVIPCILNILLEETDMHKKLQAVGPLNHWSMGGMNYFSLLFRSRDIYRCVEHVRTDWRMMTDTEDRQVMLKYAKFGRFVAGLCAIFMHGGVFSHSVMQGIMPTFVYIGNVSVSIHVLPCPTYSKFIDITKSPAGEIAFTVQLISSIVVNSVTAGACSLAAVFAMHACGQLNILMRWLDQLDDRKQQDMVQHRLAIIVEHHLRVLSFVAQMEALLNQICFVEVLGCTFNLCMLGYYVITGWNVIEKTTSVAYMIIYISMTFNVFIFCYIGEIVTEQCKQVGEAVYMTNWYHLPHKTAR	ATGGAAATCAATGAACGTGTCATGTCACATTTGGACGCGAGTGATTACAGTATTCAGTTGAACCGATGGTTCCTAAAACCAGTGGGAGCTTGGCCAAGTTCGGCCTCAACGACCATCAAAGAAAAGGTGATTTCAATAGTACTGATAATCATCTGCTATTCATTGATAGGCTACACGGTCATACCTTGCATCTTGAACATCCTGCTCGAAGAAACCGATATGCATAAAAAGTTACAAGCTGTTGGTCCGTTAAATCACTGGAGTATGGGCGGCATGAATTACTTCTCACTGTTGTTTCGCAGCCGCGATATATACCGTTGCGTGGAGCACGTGAGGACTGATTGGCGGATGATGACAGATACAGAAGACCGGCAAGTGATGCTGAAATATGCCAAATTT…
AecOr122		404	5E|2000	397	821273	824604	+	L	MNVNDPVMSQRDASDYSIQLNRWLLKLVGAWPSSASTTVREKVISTILIIICYSLIAYTIIPCILNILFEETDVQKQLRAVGPLSHWCMGGMNYFSLLFRRSDIHRCVEHVRTDWRMMTEIGDRQVMLKYAKFGRFVAGLCAIFMHSGVFSHGVLRGMMPTFVYIGNVSVSVQVLPCPTYSKFVDITKSPAGEIALTVQLLSSIVVNSVTAGACSLAAVFAMHACGQLNVLMRWLDQLDDRKQQDMVHHRLAIIVEHHLRVLSFVTQMEALLNQICFVELLGCTFNLCMIGYYVITGWNTVETAMTIACMMIIYISMTFNIFIFCYIGETVTEQCKQVGQIAYMTNWYHLPYKTARGLILIISRSSSVIKLTAGKLVHLSIATFGDVIRSSMIYLNMLR…	ATGAATGTCAATGACCCTGTCATGTCACAAAGGGACGCGAGTGATTACAGTATTCAATTGAATCGTTGGCTCCTAAAACTAGTGGGCGCTTGGCCAAGTTCAGCCTCGACAACAGTTAGAGAGAAGGTGATTTCAACAATACTGATAATCATCTGCTACTCGTTGATAGCCTACACGATCATACCTTGTATTCTGAACATCTTGTTCGAAGAGACCGATGTGCAAAAACAATTAAGAGCTGTTGGTCCATTAAGTCATTGGTGCATGGGTGGCATGAATTATTTCTCACTGCTATTTCGCAGAAGCGATATACATCGTTGCGTGGAGCACGTGAGGACCGATTGGCGGATGATGACAGAGATAGGAGATCGTCAAGTGATGCTCAAATATGCTAAATTT…
AecOr123		404	5E|2000	397	826803	829882	+	L	MKINERVMSHLDASDYSIQLNRWFLKSVGAWPSSASTTVKEKVISIVLIIICYSLIAYTVVPCILNILLEETDMHKKLQAIGPLNHWNMGGMNYFSLLFRSRDIYRCVEHVRTDWRMITDTEDRQVMLKYANFGGFFAGLCAIFMHGGVFSHSVMQGIMPTFVYIGNVSVSIHVLPCPTYSKFIDITKSPAGEIAFTVQLISSIVVNSVTAGACSLAAVFAMHACGQLNILMRWLDQLDDRKQQDMIQNRWAIIVEHHLRVLSFVAQMEALLNQICFVELLGCTFNLCMLGYYIITGWNTIETKMTIACMMIIYVSMTFNIFIFCYIGETVTEQCKQVGEIAYMTNWYCLPHKTARSLVLIISRSSNVIKLTAGKLFHLSIATFGDVMRTSMIYPNMLR…	ATGAAAATCAATGAACGTGTCATGTCACATTTGGACGCGAGTGATTACAGTATTCAGTTGAACCGTTGGTTCCTAAAATCAGTGGGAGCTTGGCCAAGTTCAGCCTCAACGACCGTCAAAGAAAAGGTGATTTCAATAGTACTGATAATCATCTGCTATTCATTGATAGCCTACACGGTCGTACCTTGCATCTTGAACATCCTGCTCGAAGAAACCGATATGCATAAAAAATTACAAGCTATTGGTCCGTTAAATCACTGGAATATGGGCGGCATGAATTACTTCTCACTGCTGTTTCGCAGCCGCGATATATACCGTTGCGTGGAGCACGTGAGGACTGATTGGCGGATGATAACCGATACAGAAGACCGGCAAGTGATGCTGAAATATGCCAACTTT…
AecOr124		402	5E|2000	397	830704	833725	+	L	MSDLKRILINFGNFYDYSIQFNRWFLISLGAWPQRSASKIKQIVLSMQIFIFSIVVAIIMIPCTLYICFEKEKFDIRINAIVPLMHRIMGSINYWQLLTHNKNIQQCMLHMETDWKLVRKMNDREIMLRYAKIGRFIAKFCAIFMHSSAIFFAAVKAVKTTTVIIGNETFKMYPMTCPPYSKIIDVRFSPTNEILLSAQLLSTLIVSSSTIAICSLAAVFAMHACGQLNVLHIWLKELAEEKTYHLAEQKLAVIVEHHWRVLSFVVQIENIMHKACLGELMGCTLSMCLLGYYSIMNWANFDAVKIISYISVYISYTFNIFIFCYIGEVLTEQCKNIGEITYMTNWYKLHHKTALKLTLILMQSSYVIKITAGKIFRLSIATFGDIIKTSMAYLNFLRT…	ATGAGCGATCTGAAACGCATCCTAATAAATTTCGGAAATTTTTATGACTACAGTATACAATTTAATCGATGGTTTCTTATATCGCTCGGTGCTTGGCCGCAAAGAAGCGCGAGCAAAATAAAACAAATTGTGCTGTCAATGCAAATCTTCATTTTTTCAATCGTGGTGGCAATCATTATGATACCATGTACATTATACATATGCTTTGAAAAAGAAAAATTTGATATTAGAATAAATGCTATCGTTCCGTTGATGCACAGAATCATGGGATCTATAAATTACTGGCAATTACTTACGCATAATAAAAATATTCAACAATGCATGCTGCATATGGAGACGGATTGGAAACTCGTTCGGAAAATGAACGACCGCGAAATTATGTTGCGATATGCCAAAATT…
AecOr125		407	5E|2000	397	834153	836185	+	L	MTNLKRDLRNIDFKHINNYSLQINRWCLKPIGAWPITSTSSTLEKIVAIVLIIFCSLTIAIVTVPCILYVILEDQTITAKIGAFGPLFHRIMGSISYWTLLKRSHDIHNCIQHMEMDWQFIQRIGDRETMLQYAKFGRFLAGISAAITQGGQLLFGTARAIKTMTIMVGNETFKTRPMTCPTYSKILDTRFSPINEIMLTIQFVSAFVVSSAIVSVCSLAGVFAMHACGQLNVLYAWLNELVIDYEEKGNQSVEQKLAAIVQHHLRALSFIACVESIMHKVCLAILMGCTLNMCLLGYYSIMNWGAFDAAKILSYITLYTSMGFNIFIFCYIGEILTEQCKNVGDVVYMINWYQLPHRTALCLILIIMRSNNVIKITAGKLVHLSIATFGDVIKTSMAY…	ATGACGAACTTGAAACGTGACTTGAGAAACATTGATTTCAAGCACATTAACAATTATAGTCTGCAAATTAACCGATGGTGCCTAAAACCGATAGGTGCTTGGCCCATAACAAGCACGTCGAGTACATTAGAAAAAATTGTCGCGATAGTATTGATCATCTTTTGTTCACTTACAATAGCAATCGTTACGGTGCCATGTATACTGTACGTAATATTGGAGGATCAAACTATCACGGCAAAAATAGGCGCCTTTGGGCCATTGTTTCATAGGATTATGGGTTCGATAAGTTATTGGACGTTGCTCAAACGCAGCCACGACATTCACAATTGCATACAGCACATGGAGATGGATTGGCAGTTTATACAAAGAATCGGAGATCGTGAAACGATGCTGCAATAC…
AecOr126		406	5E|2000	397	840862	843288	+	L	MSNTKSAPENKISKQYNNYSLQFNQWFLKPIGAWPQKNMKSVWKIFTLLQILICSSLIALITAPCVLYVLFEKVNIKQRLNVIGPLLHRLMGMINYWVLLKRSGDIHKLIRHMETDWNLAQRIDEHELMLQYAKFGRSVSIICGLIMQGGTFLFSLTRALKTTTIIVGNETFTTYPMTCPVYSKIIDTRFSPVNEIALVLQFMSTFVLSSSTVGACSLAAVFAIHACGQLNVLSIWLHELVQNQEKKNHITQKKLALIVEHHLRVLSFISCVESIMHKVSLAELMGCTTSMCLLGYYTIMAWETLDTAKLTSYFIVYLSMGFNIFIFCYIGEIITEQCKYVGEVTYMTDWYNLHHKTARDLILIIARSSNVIKITAGKLFHLSIATFGDVIKTSIAYLN…	ATGTCAAATACTAAAAGCGCGCCAGAAAACAAGATATCGAAACAATATAATAATTATAGTTTACAATTTAATCAATGGTTTCTCAAGCCAATTGGTGCGTGGCCACAAAAAAATATGAAATCAGTGTGGAAAATCTTTACATTATTACAAATTCTCATTTGTTCAAGTTTAATAGCATTAATAACGGCACCATGTGTGTTATATGTATTATTTGAAAAAGTGAACATCAAGCAAAGATTGAACGTAATTGGACCACTGCTTCACAGGCTTATGGGCATGATAAATTACTGGGTGTTGTTAAAGCGCAGCGGCGATATTCACAAACTAATACGACACATGGAGACAGATTGGAATCTCGCACAAAGAATAGACGAACATGAACTGATGTTGCAATATGCC…
AecOr127		406	5E|2000	397	851230	853907	+	L	MSNVKCAPESDRSKKHNDYSLQFNRWFLKPIGAWPRTDESSLVWKILILLQIFICSSIVASNMIPCLLYVLFEKDNIKLKLSAIAPLLHRIMGSVHYWVLIKRSGDISNLIRHMETDWCLVQGFDDREIMLQQAKFGRFVAIICGIIMHGGTILFSLAKAMKTVTIVVDNETFTTHPMTCPIYNKIIDTRFSPVNEIALILQNLAMLIVSSSTVGACSLAAVFAIHACGQLNVLYEWLHELVKNQEERNDKAKRKLAVIVEHHLRILSFISQVESIMHKVSFVELTGCTMVMCLLGFYTIMAWETLDTAKITSYFIVYLSMGFNIFIFCYIGGIVTEQCKLVGEMAYMTDWYNLHHTTARSLILIIARSNNVIKITAGKLFHLSIATFGDVIKTSMAYL…	ATGTCAAATGTTAAATGCGCACCCGAGAGCGACAGATCGAAAAAACATAACGATTATAGTTTACAATTTAATCGATGGTTTCTCAAACCAATCGGCGCATGGCCACGAACAGATGAGTCAAGTCTAGTGTGGAAAATCTTGATATTACTACAAATTTTCATTTGTTCGAGCATAGTAGCATCCAACATGATACCGTGTTTATTATATGTGTTATTTGAGAAAGACAACATCAAACTAAAATTAAGTGCAATTGCACCATTACTTCATAGAATTATGGGCTCAGTACATTACTGGGTGCTGATTAAACGTAGTGGTGATATTAGCAATTTAATACGACACATGGAAACAGATTGGTGTCTCGTACAGGGGTTCGATGATCGTGAAATAATGCTGCAACAA…
AecOr128		407	5E|2000	397	855357	859463	+	L	MSNSKCAPGSEIPEKHIDYSLQFNQWILKPIGAWPQINASSSVYKIIILLQIFICLSIIAIPTIPCLLYVLFEAENIQQKLNPMMPLINRFMSSMHYWVLLKRRNDIQKLIRHMETDWNLMQRIDEREVMLQHAKYGRFITIICGIMLQGGCLLFSFVQSIRTVTITIGNETFTTHTISCPIYSKIIDTRFTPMNEIALILQNMIVILVSFCTAGGCSLAAVFAIHACGQLNVLYVWLHELVQNQAKENDKTERKLAAIVEHHLRILSFISQVESITHKAAFVQLTGCTVIMSLLGYYTVTGWETLDTGKITSSLTVYLSMSFNIFIFCYIGEIVTEQCKYVGETAYMTNWYNLHHKTARDLVLIIARSNNVIKITAGKLIHLSVPTFGDVIKTSMVYL…	ATGTCAAATTCTAAATGCGCGCCAGGAAGCGAAATACCGGAAAAACATATCGATTACAGTTTACAATTTAATCAATGGATTCTCAAACCAATCGGAGCCTGGCCACAAATAAATGCATCGAGTTCAGTGTACAAAATTATAATATTATTACAAATTTTCATTTGTTTAAGCATAATAGCAATTCCAACAATACCGTGTTTATTATATGTGTTATTTGAGGCAGAGAATATCCAGCAAAAACTGAATCCCATGATGCCACTGATCAACAGATTTATGAGCTCGATGCATTACTGGGTGTTGCTCAAGCGTAGAAATGATATTCAAAAATTAATACGACATATGGAAACAGACTGGAACCTCATGCAAAGAATCGATGAACGTGAAGTGATGTTGCAACAT…
AecOr129		407	5E|2000	397	860886	863689	+	L	MSTSKCASEYNRSKKYNDYSLQFSRWFLKPIGAWPQINASSLVCKIMILLHIFICSSMIASNMVPCLLYVLFEKVNIKLKLSAVGPLLHRVMGSVHYWVLLKRSGDIHKVIRHMETDWRLIQRLDNREVMLQQAKFGRFVAIICGIIMYGGTILFSIAKAMKTITINVGNETFTTHPMTCPIYSKIIDTRFSPVNEIALVLQNLAILVVSSSTVGACSLAAVFAIHACGQLKVLNAWLHELVQNQKEGNDTAERKLAAIVEHHLRILSLISQVESIMHKAALVELAGCTVVMCLLGYYTITAWETLDTTKITSSLIVYLSMGFNIFIFCYIGGIITEQCKDVGEMAYMTNWYNLHHKTARGLILIIARSNNVIKITAGKLFHLSIATFGDVIKTSMVYL…	ATGTCAACTTCCAAATGTGCATCAGAATACAATAGATCGAAAAAATATAACGATTACAGTTTACAATTTAGTCGATGGTTTCTCAAGCCAATTGGTGCGTGGCCACAAATAAATGCATCGAGTTTAGTGTGCAAAATCATGATATTACTACATATTTTTATTTGTTCAAGCATGATAGCATCCAATATGGTACCATGTTTGTTATATGTATTATTTGAAAAAGTCAATATCAAGCTAAAACTGAGTGCCGTTGGGCCATTACTTCACAGAGTTATGGGCTCGGTACATTACTGGGTGCTGCTTAAGCGCAGTGGTGATATTCATAAAGTAATACGACACATGGAAACAGATTGGCGTTTGATACAAAGACTTGATAATCGTGAAGTAATGTTACAACAA…
AecOr130		405	5E|2000	397	865017	867918	+	L	MLNSKHVPESDIRRKNIDYSLQINRWFLKPIGAWPQINSPSSVYKIMILLQIFICSSIIAVPTIPCLLHMLFEADTIKQKLNVIGPLLHRALGSIHYWVLLKRNRDIHKLIQHMEADWSLIQKIDEREVMLQHAKFGRFVVIICAVFMQGGLFLYSLGKSMKTITIIVGNETFKTHPTNCPIYSKIIDTRFSPVNEITLVLQNLTMFVASFSTVSVCSLAAVFAIHACGQLNVLNAWLREFVENQKRNDTNQKLGAIVEHHLRTLSFISRVESIMHKASLAELMGCTMSLCLIGYYTIMAWETFDTAKITSYVFMYLSMGFNIFIFCYIGEIITEQCKRVGEMAYMTDWYNLHHKTARGLILIIARSNNVIKITAGKLFHLSIATFGDVIKTSMVYLNF…	ATGTTAAATTCCAAACATGTACCAGAAAGCGACATACGAAGAAAAAACATCGATTACAGTTTACAAATTAATAGATGGTTCCTAAAGCCAATTGGTGCGTGGCCACAAATAAATTCGCCGAGTTCAGTGTACAAAATCATGATACTACTACAAATTTTCATTTGTTCAAGCATAATAGCAGTCCCAACAATACCATGTTTGTTACATATGTTATTTGAGGCAGACACTATCAAGCAAAAGCTGAATGTCATAGGACCGCTACTTCATAGAGCTTTGGGTTCGATACATTACTGGGTACTGCTCAAGCGTAATCGTGACATTCATAAATTAATACAACATATGGAGGCTGATTGGAGTCTCATACAAAAGATTGACGAACGTGAAGTGATGCTGCAACAT…
AecOr131		405	5E|2000	397	869752	872890	+	L	MSNFKCAPESDISKKHIDYSLQINRWFLKLIGAWPQINAPSSMYKIMILLQIFVCSSVIAVTTIPCLLYVLFEADNIKQKLNAVAPLLHRAMGSVHYWVLLKRSHDIDKLIRHMEADWNLIQRIDEREVMLQHAKFGRFIVIICAVFMQGGLFLFSLGRSMKTTTIIIGNETFKTHPTSCPIYSKIIDTRFSPVNEIALILQNVTMFVASFSTVGACSLAAVFAKHACGQLNVLYAWLHELVENQKKNDTNKKLAAIVEHHLRTLSFISRVESIMHKASLAELMGCTIILCLMGYYTIMAWETFDTAKITSYVVIYLSMGFNIFIFCYIGEIITEQCKRVGEMAYMTDWYNLHHKTAQGLILIIARSNNVIKITAGKLFHLSIATFGDVIKTSMVYLNF…	ATGTCAAATTTCAAATGTGCGCCAGAAAGCGACATATCAAAAAAACATATCGATTACAGTTTACAAATTAATCGATGGTTTCTGAAATTAATCGGTGCGTGGCCACAAATAAATGCGCCAAGTTCAATGTACAAAATCATGATATTACTACAAATTTTTGTTTGTTCAAGCGTGATAGCAGTCACAACAATACCGTGTTTGTTATATGTGTTATTTGAAGCAGACAATATCAAACAAAAATTGAACGCCGTGGCACCACTGCTTCACAGGGCTATGGGTTCGGTACATTACTGGGTGCTGCTCAAGCGTAGTCATGACATTGACAAGTTAATACGACATATGGAAGCAGATTGGAATCTCATACAAAGGATTGACGAACGTGAAGTGATGCTGCAACAT…
AecOr132		407	5E|2000	397	882421	886047	+	L	MSNSKCTPKKEGLKKHIDYSLQFNRWLLKPIGAWPKINTSSSVCKIMILLQIFICSSIIAVPTIPCLLYVLFEAENIQQKLNTMMPLINRFMSSMHYWVLLKRRDDIHKLIRHMEIDWNLVQRIDEREVMLQHAKFGRFITIICGIMLQGGCLLFALRQSMKTAIITIGNETFITHLTTCPIYSKIIDTRFTPLNEIALVLQNLVILVISFCTAGGCSLAAVFAIHACGQLNVLYAWLHELVENNAKESDKAEQKLAAIVKHHLRILSFISQVESIMHKAALVELTGCTVIMSLLGYYTIMAWETLDTAKVTSSLIVYLSMGFNIFIFCYIGEIITEQCRLVGEMVYMTDWYNLHHKTARSLILIIARSNDVIKITAGKLFRLSIATFGNVIKTSVVYL…	ATGTCAAATTCCAAATGTACGCCCAAAAAAGAGGGACTAAAAAAACACATTGATTACAGTTTACAATTTAATCGATGGTTGCTTAAGCCAATCGGTGCGTGGCCAAAAATAAATACATCGAGTTCAGTGTGTAAAATCATGATATTACTTCAAATTTTCATTTGTTCAAGCATAATAGCAGTCCCAACGATACCGTGTTTATTATATGTGCTATTTGAGGCAGAGAATATCCAGCAAAAACTAAATACTATGATGCCACTAATCAACAGATTTATGAGCTCGATGCATTACTGGGTGTTGCTCAAACGTAGAGATGACATTCATAAATTGATACGACATATGGAAATAGATTGGAATCTCGTGCAAAGGATCGACGAACGTGAAGTGATGTTGCAACAT…
AecOr133		407	5E|2000	397	888047	891716	+	L	MSNFKCALKSDKLKKHTDYNLQFNRWLLKPIGAWPQINVSSSLCKIMILLQIFICSSIIAVTTIPCLLYALFEAQNIKQKLSAVGPLINRFVSSTHYWVLLKRSDDIQKLIRHMETDWNLMQRIDEREVMLQHAKFGRFITIICGIMMQSGCLLYGLGQSIKTATIIIGNETFTTHLMTCPIYNKFIDVRFTPVNEIALVFQNLVLLVISFCNAGGCSLAAVFAIHACGQLNVLYAWLHELIKNSTKENDKAERNLAAVVERHLRILSFISQLENIMHKVALVELVGCTISLCLIGYYIIMAWETFDAMKITSYGVLYLSLCFNIFIFCYIGEIITEQCKLVGEMTYMTDWYNLHHKTARDLILIIARSNDIIKFTAGKLFHLSITTFGNVIKTSMVYL…	ATGTCAAATTTCAAATGTGCACTAAAAAGTGACAAACTAAAAAAACATACCGATTACAATTTACAATTTAATCGATGGCTTCTGAAGCCAATCGGTGCGTGGCCACAAATAAATGTATCGAGTTCATTATGCAAAATCATGATATTACTACAAATTTTCATTTGTTCAAGCATAATAGCAGTCACAACGATACCGTGTTTATTGTATGCATTATTTGAGGCACAAAATATCAAGCAAAAATTGAGTGCCGTGGGGCCACTGATCAACAGATTTGTGAGCTCGACACATTACTGGGTGTTGCTCAAGCGTAGTGATGACATTCAAAAATTAATACGACATATGGAGACAGACTGGAATCTTATGCAAAGGATCGATGAACGAGAAGTGATGCTGCAGCAT…
AecOr134		407	5E|2000	397	894378	897206	+	L	MSNLKRASEDNRSKKYNDYSLQFSRWILKSIGAWPQINAPSLGYKIMILLQIFICSSIIAVPTIPCILYVLFEADNIKKKLSTLGPFINRFMSTIHYWVLLNRSNDIHKLIQHMEKDWSLVQKIEEHEVMMQHAKFGRFVTVICGIMMQGGCLLYGLGQSIKTVTITIGNETFTTHPMTCPIYSKIIDTRFTPLNEIVVVLQQLVILVISTCAVGACSLAAVFAIHACGQLKVLYLWLHELVENRTKKNDKAEQRLAAIVEHHLRILSFISQLESIMHKPAFAELTGCTTLMCMLGYYVAMSWETLDTTKLTSYLFPYLSTSFNIFIFCYIGGIITEQCKLVGEMAYMTDWYNLHHTTARGLILIIARSNNVVKITAGKLFHLSIATFGDVIKTSVAYC…	ATGTCAAATTTGAAACGTGCATCAGAAGATAATAGATCGAAAAAATATAACGATTACAGTTTACAATTTAGTCGATGGATTCTCAAATCAATTGGTGCGTGGCCACAAATAAATGCACCGAGTCTAGGATACAAAATCATGATATTACTGCAAATTTTCATATGTTCAAGCATAATAGCAGTCCCAACGATACCGTGTATCTTGTATGTGTTATTTGAAGCAGACAATATCAAGAAAAAACTGAGTACCTTAGGACCATTCATCAACAGATTTATGAGCACGATACATTACTGGGTGTTGCTGAATCGTAGCAATGACATACACAAATTAATACAACATATGGAGAAAGACTGGAGTCTCGTGCAAAAGATCGAAGAACATGAAGTGATGATGCAACAT…
AecOr135		407	5E|2000	397	900529	903204	+	L	MSNSKHAPERETPEKHIDYCLQFNRWFLKPIGAWPQINAPSLGCKIMILLQIFICSSILIVTTIPCILYALLEAENIQQKLSIITPLVNRFISSMHYWVLLKRSDDIHKLIRHMETDWNLMQSVGEREVMLQHAKFGRFVTIICGIMMQGSSLLFGLGQSMRTTTIIIGNETFTTHATTCPIYSKIIDTRFTPLNEIAIVLQNVIILILSFCTAGGCCLAAAFAIHACGQLNVLYAWLHELIENQTEENHKVEQKLAAIVEHHLRILSFISQLESIMHKPAFVELTGCTTIMCLLGYYVATIWETLDIIKLISYLFIYLSMSFNIFIFCYIGGIVTEQCKLVGEMAYMTDWYNLHHTIARDLILIIARSNNIVKITAGKLFHLSIATFGDVIKTSFVYC…	ATGTCAAATTCAAAACATGCGCCAGAAAGAGAAACACCGGAAAAACATATCGATTACTGTTTACAATTTAATCGATGGTTTCTCAAACCAATCGGTGCGTGGCCACAAATAAATGCACCGAGTCTAGGGTGCAAAATCATGATATTACTGCAAATTTTCATTTGTTCAAGCATACTAATAGTCACAACGATACCATGTATCTTGTATGCGTTACTTGAAGCAGAGAATATTCAACAAAAACTGAGTATCATAACACCATTGGTCAACAGATTTATTAGCTCGATGCATTACTGGGTATTGTTAAAGCGCAGCGATGATATTCACAAATTAATACGACATATGGAGACAGACTGGAATCTTATGCAAAGCGTCGGCGAACGTGAAGTGATGCTGCAACAT…
AecOr136		408	5E|2000	397	905863	907957	+	L	MKKLPQNSPIIFNYIENMEYSIQPIRWLLKPISVWPVMDSSITEKISSVVLLITCIFLIVSILVPCALAIFLDETKDVNMKIRDFGPLSNWMLASLKYTSLLVHVGDIRQCIKHIETDWRAITKFEEQEMMLRNARIGRFIAIFSAVFIHSGVFSYSIFRGMTLSESVVKGDNASERSLPFAFYNKILDTTTSPMYEIVFIIQCLSTFVVNSVTVSACCLTSVFVLHACGQLKILMSLLDSLINERNEKTDSSQQKFAVIVEHHLRVLSFVSHIEKITNVVCLVEVGGCTLHMCLLGYYCILDWNQNEKEGIVAYGIILISVTFNIFIFCYIGEILSEQCGQVGEIAYMTNWYLLPGNTALDLVLIILRSSIVVKITAGKMIELSLSTFGNVIKSALAY…	ATGAAGAAACTTCCACAGAACTCGCCGATCATATTTAATTACATAGAGAATATGGAATACAGCATACAGCCAATTCGTTGGCTGCTAAAGCCGATAAGTGTTTGGCCAGTGATGGACTCATCGATTACGGAGAAGATCTCATCAGTGGTATTACTGATAACATGCATTTTTTTAATCGTCAGCATATTGGTGCCTTGCGCATTGGCTATATTCCTGGACGAGACTAAGGATGTAAATATGAAGATACGTGATTTTGGACCGCTCAGCAACTGGATGCTGGCGAGTCTCAAATATACCTCGTTGCTAGTACACGTCGGCGACATACGTCAATGTATCAAACATATCGAAACGGATTGGCGGGCCATAACGAAGTTCGAAGAACAGGAAATGATGCTGAGG…
AecOr137		412	5E|2000	397	908427	910550	+	L	MEDDLADNSSISPYLVNKYNEYSIQIIRWILKAISVWPRSANASLIEKIRSDFAIFICYFLIIITMVPNGLSMFIDSQMSYETRLQNFGPLTFWFIAMVNYSCLLMHVDDIHNCVEHVKMDWLIIRRFEDQKVMLKSAKLGRFIAGFCAVFMHCGVFSYNIVQGLSKSILYMENSSIVVRGLPYPFYNKILNVHFSPAYEFVFFLQCLSSFVVNCVTVATCGLTAVFVMHACGQMKIMISWLENFIDDKKEERISLRQRFAIIVNHHLRILSFVSRTEKIMNVICLVELIGCTMHICLLGYYCIMDFIDGNHQSILSHSMVLSSITFNIFIFCYIGEILSEQGEQIGKSAYMTNWYLLPGKTAQGLILIILRSNAVLKITAGKIVQLSFSTFGDVIKSA…	ATGGAGGATGATCTAGCAGATAATTCTAGCATCTCTCCGTACTTAGTCAATAAATACAACGAATATAGTATCCAGATAATACGTTGGATTCTCAAGGCAATTAGTGTATGGCCGCGTTCCGCCAATGCCTCACTTATCGAAAAGATCCGTTCCGATTTCGCGATATTTATATGTTATTTCCTAATAATTATCACCATGGTACCTAATGGTTTGAGTATGTTCATCGATTCGCAGATGTCCTACGAGACCAGGCTACAAAATTTCGGTCCGCTCACCTTTTGGTTCATAGCAATGGTGAATTATTCCTGCCTCCTGATGCACGTTGACGATATACACAATTGTGTGGAACACGTGAAAATGGATTGGCTGATCATCAGGAGATTCGAGGATCAAAAAGTG…
AecOr138		410	5E|2000	397	911712	914742	+	L	MPDYSKSKSIKSITNGWNYSIQMNRWFLKPIGVWPLTLCETTVEKIGCMILTVISCLLICFLLIPCTLCTILVDTDLDTKIRMIGPVSFFLMAAVKQYILIIRSKDIDECIRHIRVDWSRVALNHEKDREIMVNNAKYGRWLSSISAIFMYSAGIFFTTVMPICAKRTEIIDNETVRSLSFPIYRGLFDPRTTPSFEIAQFTQALAGYVIYTITISVCSLTAVFVMHACGQFRILMLKMEDLADGKERKSANSTHEGRLGNIVEHHIRILSFIDRTEKLLNEICLVDVVGCTLNICFLGFNMITEWEHRETLGTMTFCSLLVSFTFNIFILCYIGELLAEQCIQIGMKSYMINWYRIPNKGALGLTLIMAMSNATIKLTAGKFMDLSLASFCSIVKASV…	ATGCCTGATTATTCAAAGTCAAAGTCTATCAAATCCATAACGAATGGTTGGAACTATAGCATTCAAATGAACCGTTGGTTTCTGAAACCGATCGGCGTATGGCCGTTGACTCTCTGCGAGACCACGGTGGAAAAAATTGGTTGCATGATTCTGACGGTGATCAGTTGTTTATTGATATGTTTCCTGCTTATTCCATGTACTCTTTGCACTATCCTAGTAGACACTGATCTCGACACCAAGATCAGGATGATCGGTCCGGTCAGTTTTTTCCTAATGGCCGCGGTGAAACAATATATCCTCATTATCCGCAGCAAGGACATCGACGAATGCATTCGGCACATTCGCGTGGATTGGAGCCGTGTCGCGTTGAATCATGAGAAAGATCGAGAAATAATGGTG…
AecOr139	PSE(F)	400	N/A	397	915335	917463	+	L	MDDSMRDRSQLPDRIHNIHYEHDIYYAMQLCRWILKPIGIWHMIYGRSSQSEKLLSLILIFVCFFGLCFVLVPAGPYTLFREKDINIKVKLFGPVGFCLTSAIKYCFLGARASXEIVRHYDHRRMMLRNVLVGRRLTTLCVIFLYTGGMSYHTIMPLSSRTKTNGSFTSRPLVYPGYDLYFDPQASPAYEIIFGMHCLSAMIQYSATTAACSLAASFATHACGQVQILMTLLDDLVDGKRNKGTNVEKRLRLITKHHVRVLRFTTDVEKILREICLLELVAATLIICLLEYYCMTEWANSDAVAILTYFILLISLTFNILIFCYIGEILVEEFGKIGSAAYEVNWYDLPGHKAVDLVMIITMSYYPPKLTAGKFCDLSLNTFSTVLKTSVVYLNLLRTV…	N/A
AecOr140		403	5E|2000	397	918168	920512	+	L	MSYRSSLPDRIHNVRYEHDIYYAIQLCRWILQSIGIWHIIYGRSSQSEKLLSLMLIFMSFFGLCFVLVPAGSYFLFYDEDIEIKIKFFGPVTFCLTSMIKYCFLGTRISTIGKCIEHVENDWNHRRMMLKNVLMARRITMLCVIFLYGGGLFYHTILPLSSRTKINGSFTNKPLIYPGYDLYLDPQASPAYEIIIGMHCLSAMIQYSATTAVCSLAANFATHARGQVQILMTLLDDLVNGKKTKGTNVEKRLSFITKHHVRVLRFTTDVEKILREVCLVELVTATLMICLLEYLFLMEWENSDAVGVMSYILLFVALTFNVLIFCYIGELLVEEFGKIGSTAYEVNWYDLSGHKAVDLIMIMMKSYYPPKLTAGKFCDLSLNTFSAVLKTSVVYLNLLR…	ATGAGCTATCGATCTTCACTTCCAGACAGGATACACAATGTACGTTACGAGCACGACATATATTACGCTATACAGTTATGCCGGTGGATCCTGCAGTCGATCGGTATTTGGCACATAATTTATGGTCGCTCGTCGCAAAGCGAGAAGCTCCTTTCATTAATGCTGATCTTCATGAGTTTCTTCGGTCTGTGCTTTGTGCTTGTACCTGCTGGTTCGTACTTTCTATTCTACGATGAGGACATTGAAATTAAAATCAAGTTTTTTGGACCAGTTACCTTCTGTCTAACTTCCATGATCAAATATTGCTTCCTCGGAACACGTATCTCGACGATCGGAAAATGTATCGAACACGTCGAGAATGATTGGAATCATCGCAGAATGATGCTGAAGAACGTACTG…
AecOr141		410	5E|2000	397	921138	923415	+	L	MSYRSSLPDRIHNVRYEHDIYYAIQLCRWILQSIGIWHIIYGRSSQSEKLLSLMMILMSFFGLCFVLVPAGSYFLFYDEDIEIKIKFFGPVSFCLTSMIKYCFLGTRISTIGKCIEHVENDWRVVQYQNHRKMMLKNVLMARRITILCVIFLYGGGLFYHTILPLSSRTKINGSFTNRLLMYPGYDLYLDPQASPAYEIIFGMHCLSAMIQYSATAAACSLAASFATHARGQVQILVTLLDDLVNGKRTEGTNMEKRLSFITKHHVRVLRFTTDVEKILREVCLVELVTATLMICLLEYFFLMEWESTSDAVGIMSYILLFVALTFNVLIFCYIGELLAEEFGKIGSAAYEVNWYDLPGHKAVDIIMIMMKSYYPPKLTAGKFCDLSLNTFSVVLKTSV…	ATGAGCTATCGATCTTCACTTCCAGACAGGATACACAATGTACGTTACGAGCACGACATATATTACGCTATACAGTTATGCCGGTGGATCCTGCAGTCGATCGGTATTTGGCACATAATTTACGGTCGTTCGTCGCAAAGTGAGAAGCTCCTTTCGTTAATGATGATCTTGATGAGTTTCTTCGGTCTGTGCTTTGTGCTTGTACCTGCTGGTTCGTACTTTCTATTCTACGATGAGGACATTGAAATTAAAATCAAGTTTTTTGGACCAGTTAGCTTCTGTCTAACTTCCATGATCAAATATTGCTTCCTCGGAACACGTATCTCGACGATCGGAAAATGTATCGAACACGTCGAGAATGATTGGCGGGTAGTACAATATCAGAATCATCGTAAAATG…
AecOr142	CTE	394	4E|200	397	924040	926689	+	L	MRDRFQLAGRTLKMYNVHHKHDIRYTMQLCRWVLKPIGMWHPIYGHPSLNEKFISIILIVMCFSALCFVLIPAGFYTLFREKDINIKVKLFGPVGFCLTNTIKYCYFGARATAFGRCIRHVEDDWRIVQHQTREIMLKKVLIGRRLTTLCAIFLYTGGLSYHIIMPLSSRQEINENYTIRIHTYPGYDMFFDPGASPAYEIVFCIHCLFAMITYHITTASCSLAAIFVTHACGQIDILMLLLDDLVEGKWSKDTTVKKRLSAIAKHHVRILRFSASVEEVLREICLLELLTSTLTICLLEYYCLTEWKNSDAIAILTYFILLISFTFNVLIFCYIGELLVEQYSKIGAAAYEIDWYNLSGNKALELVLIIAMSHYPPKLTAGKFIDLSMNTFGV	ATGCGCGATCGATTCCAACTTGCAGGAAGAACGCTCAAGATGTACAATGTACACCATAAGCACGACATACGCTACACAATGCAGCTGTGCCGCTGGGTGCTAAAACCGATTGGCATGTGGCACCCGATCTATGGTCATCCGTCGCTAAATGAGAAGTTCATCTCGATAATATTGATCGTCATGTGCTTCTCCGCTCTATGTTTCGTCCTGATACCTGCCGGATTTTATACTTTATTTCGCGAGAAGGACATCAACATTAAAGTCAAGCTTTTCGGTCCGGTCGGCTTCTGCCTGACTAACACGATCAAATATTGTTACTTTGGTGCGCGTGCTACCGCGTTCGGAAGATGTATTCGACATGTCGAGGACGATTGGCGGATCGTGCAGCATCAAACTCGC…
AecOr143		406	5E|2000	316	1740	3617	+	L	MGKIPTWPNANHEQDVIDILIWNRWLLRVLGIWPLIYSDTTMIEKILATFSFASCWIVLGLFLVLTSIYTFTDRSIMGEKMKMLGPLGYVFFSMVKYLFLVIRHKSIRRCVQILSTDWRMVQEKYHREIMMRDAEKGHLLSKFCIVFMYCGGLSYNTVMPFLSQTSDANEQNITVRPMAYLGFDIVFDLQLMPVYVFAFSLQCFIGIVMFNITTSVCCLAAMFVAHACGQIDIVIARVEHLFKGEHDHTKFEKYMAIIVQHHVRTLRFSAGIEDTLRELCLVEIVGTTLIMCLVEYSLITEWNNSDGIAIFTYFFLFVSFVFNIFIFCYIGELLTEQCSKVGNTTYTIEWYNLPGKVALDLMLMINMSGHPVQITAGRLLSLSFANFGNVLKTSVAYLN…	ATGGGCAAAATCCCGACATGGCCCAATGCAAATCATGAGCAGGATGTAATCGATATTCTGATATGGAACCGATGGTTATTGCGGGTTCTTGGAATCTGGCCACTGATATACTCGGACACCACAATGATCGAAAAGATCCTGGCAACGTTCTCGTTTGCATCGTGTTGGATTGTACTCGGTTTATTCCTGGTACTTACGAGCATATATACCTTTACGGACCGAAGTATCATGGGTGAGAAAATGAAGATGTTGGGTCCACTGGGTTACGTATTCTTTTCCATGGTGAAGTATCTTTTCCTAGTGATACGTCATAAGAGTATTCGACGATGCGTTCAGATTCTCAGTACAGATTGGCGTATGGTTCAAGAAAAATATCATCGAGAAATCATGATGAGGGAC…
AecOr144		403	5E|2000	316	4418	6839	+	L	MAKLNVPRSNMNSERDIINAIIWTRWILRILGIWPLVYSNTTTIEKILATILFALCWSALSFLLIPLTIFTLSERTTIYEKIKLLGPLSYVIIATLKYFLLVIHRKSIRQCINVLSTDWRAVHQNYRKIMNKNVTKSHVLSKFCTIFMYCGGLSFHTIMPFLTHTTIDEQNVTIKPIPYPGFDIIFDLHFTPAYVFVFCAQWFSGTVLFNITTAVCCLAAMFVAHACGQIEIVMARIENLVKNVKNSCMKEHMAIIVKHHIQSLRFSVSIDNILREICLVEIVGATLNICLLEYYCIMEWNNNDGIAILTYFILLISFVFNIFTFCYIGEQLTNQCSKIGFASYKIEWYHLPGKTALDLTLINSISQQPIKITAGKIIILSFSSFCSVLKTSIAYLNML…	ATGGCTAAGCTTAACGTCCCCCGGTCGAATATGAATAGTGAAAGAGATATAATCAACGCAATAATATGGACTCGATGGATACTGCGAATTCTTGGAATCTGGCCATTGGTTTATTCCAATACTACAACGATCGAGAAGATATTAGCGACGATATTATTCGCGTTATGTTGGTCCGCGCTCAGTTTTCTTCTAATTCCTCTGACCATTTTTACGCTGTCAGAACGAACAACTATATACGAAAAAATCAAATTGCTAGGTCCGCTAAGCTACGTAATAATCGCGACGCTAAAATATTTTTTACTAGTGATTCATCGTAAAAGCATACGGCAATGCATTAACGTGCTAAGTACCGATTGGCGTGCAGTCCACCAGAATTATCGAAAAATTATGAATAAAAAC…
AecOr145		404	5E|2000	316	9157	11533	+	L	MAKLNIPWSNVNSERDIINALIWNQWILRILGIWPLVYSNTTTIEKILATISFALCWSALSFLLIPMVIFTVSERTTINDKIKMLGPLSYVLISTLKYFFLVIHRKSIRQCINVLSTDWRAVHQQNYRKIMIKNVAKSHVLSKFSIMFMYCGGLCFHTVMPFLTQTTIDEQNVTVKPIPYPGFDIIFDMHFTPAYVFVFCAQWFSGIVLFNVTTAVCCLAAMFVAHACGQIEIVMTRVENFIKNAQSNRMKQRMAIIVKHHIQSLRFSVSIDNILREICLVEIVGSTLTICLLEYYCIMEWNNNDNIAILTYFFLLISFVFNVFTLCYIGEQLTNQFSKVGFASYKIEWYHLPEKIALDLTLIISISQHPIKITAGKIINLSFSSFGSVLKTSIAYLNM…	ATGGCTAAGCTTAACATCCCCTGGTCGAATGTGAATAGTGAAAGGGATATAATCAACGCACTAATATGGAACCAATGGATACTACGAATTCTCGGAATCTGGCCATTGGTTTATTCGAATACTACAACGATCGAAAAGATATTAGCGACGATATCATTCGCGTTATGCTGGTCCGCGCTTAGTTTTCTTCTAATTCCCATGGTCATTTTTACAGTGTCAGAACGAACAACTATAAACGACAAAATCAAAATGCTAGGTCCGCTAAGCTACGTGTTAATCTCGACGTTAAAATATTTTTTCCTGGTAATTCATCGTAAGAGCATACGGCAATGCATTAACGTGCTAAGTACCGATTGGCGAGCAGTCCATCAGCAGAATTATCGAAAAATTATGATTAAA…
AecOr146		404	5E|2000	316	13455	15554	+	L	MAKLNIPWSNVNSERDIINALVWNRWILRILGIWPLVYSNTTTIEKIIATISFALCWSALSFLLIPMAIFTLSDQTTINDKIKMLGPLSYVLISTLKYFFLVIHYKSIRQCIHVLSTDWRAVQQQNYRKIMIKNVAKSHMLSKICIMFMYCGGVCFQSIMPFLTHTTIDKQNVTVKPIPCPGFDIIFDLHFTPVYVFVFCAQWCSGIVLFNVTTAVCCLAAMFVAHACGQIGIVIVRVENFVKNAQSNRMKQCMAIIVKHHMQSLRFSVSIDNILREICLVEIVGATLTICLLEYYCIMEWNNNDGIAIITYFFLLISFVFNIFTLCYIGEQLTNQCSKVGFASYKIEWYHLPGKIALDLILMISISHHPIKITAGKIINLSFSSFGSVLKTSIAYLNM…	ATGGCTAAACTTAACATCCCCTGGTCGAATGTGAATAGTGAGAGAGATATAATCAACGCACTAGTATGGAACAGATGGATACTACGAATTCTCGGAATCTGGCCGTTGGTTTATTCAAATACTACAACGATCGAGAAGATAATAGCGACGATATCATTCGCGTTATGCTGGTCCGCGCTCAGTTTTCTTTTAATTCCCATGGCCATTTTTACATTATCAGATCAAACGACTATAAACGACAAAATCAAAATGCTAGGTCCGCTAAGCTACGTGTTAATCTCGACGCTAAAATATTTTTTCCTGGTGATTCATTATAAAAGCATACGGCAATGCATTCATGTATTAAGTACCGATTGGCGTGCTGTCCAGCAACAGAATTATCGAAAAATTATGATTAAA…
AecOr147	I	355	N/A	316	18722	21069	+	L	MAKLNIPWSNVNSERDIIKALVWNRWILRILGIWPLVYSNTTKIEKILATISFALCWSALSFLLISMIIITLSKHSATNDKIKVLGPLCYVFVVTLKYFFLILHHKSIQQCIRILSSDWRTIQQEDHRKIMIKNAAKSHVLSKFSIIFMYCGGLCFHTVMPFLTQTSIDEQNVTVKPIPYPGFDIIFDMHFTPAYVFVFCAQWFSSIILFNVTTAVCCLAAMFVAHACGQIEIVMDRVESFIKGAQSNHMKQCMAIIVKHHVQSLRFSVDIDKILREIGLVEIVGATLIICSLEYYCITWYHLPGKIALDLTLIISISHHPVRISAGKIVSLSFSSFGSVLKTSVVYLNLIQKFI	N/A
AecOr148	PSE	369	N/A	316	22986	25568	+	L	MAKLNIPWSNVNSERDIIKALVWNRWILRILGIWPLVYSNTTKIEKILATISFALCWSALSFLLISMIIITLSKHSATNDKIKVLGPLCYVFVVTLKYFFLILHHKSIQQCIRILSSDWRTIQQEDHRKIMIKNAAKSHVLSKFSIIFMYCGGLWFHVMMPFLSHTINEQNVTIKPMPFAGFDNVFNFHLMPVYVFVLCAQWFSSIILFNVTTAVCCLAAMFVAHACGQIEIVMDRVESFIKGAQSNHMKQCMAIIVKHHVQSLXEWNNNDSIAILTYFFLLVSFVFNVFTLCYIGEQLTSQCSKIGYTSYEIEWYHLPGKIALDLTLIISISHHPVRISAGKIVSLSFSSFGSVLKTSVAYLNLIQKFI	N/A
AecOr149		399	6E|02000	316	26430	30338	+	L	MSSTRNEKDPNYQQDIRYIFKLNNWILGSIGIWPVSIQGIGRHAPKIAIALGNLALSFAMVPCALHIVYDEKDIIMRLKLCGLLAFCLTAMTKYCILAIRRPKILRCIEYVKHDWWQVTFRSDRELMLKYATIGRNLTIIGASFMYTAGVIYYGILIPFFSETKINNQTIRPLVYPTYNEFYQFQISPIYEIVYVAHCMCGYTIYSITAGACGLAALFVTHACGQIQVIMSRLKNLLNDENSNIHQRIAIIVKDHVRIVRFSAVVEEVLQEVCLVEFTSSVCTICLLEYYCIVDWKDDNKLSLATYFLLFISFCFNIYILCYIGELLMEKSTEIGSMCYMINWYQLSPRSVRNLVLIIAMSSHPIKLSAGRMADLSLTTFGNVLKTSVAYLSFLRTLVM	ATGTCAAGTACGCGCAATGAGAAGGATCCCAACTATCAGCAAGACATTCGATATATATTCAAGCTAAACAATTGGATTCTGGGCTCGATTGGCATATGGCCAGTCTCGATTCAAGGCATCGGACGACACGCGCCCAAGATCGCGATCGCGCTCGGTAATCTCGCGTTAAGTTTCGCCATGGTGCCCTGTGCCTTGCACATCGTATATGACGAGAAGGACATCATCATGAGATTGAAGCTATGCGGCCTTCTAGCATTCTGCCTCACCGCGATGACAAAATATTGCATCCTCGCGATACGTCGCCCTAAGATACTTCGCTGCATCGAATATGTAAAGCATGATTGGTGGCAGGTAACATTCAGATCTGACCGGGAACTGATGCTGAAGTACGCGACTATC…
AecOr150	PSE(F)	385	N/A	316	30930	35784	+	L	MSSIRDKSTRSHNSNYQQDIQHIFKLIHWIMGSLGIWPIAIRGIGKHMSKIAIAIFNFALSFAIIPCALHIIYDQKXMTKYCIFVIHRPKIYHCIEYVKNDWWQVTFKSDRELMLKYATTGHNLTIIGVCFTYTAGLIYHLILPFCVEHKIDNQTIRPLVYPTYSKFTQSQISPIYEIVYAAHCMCGYTIHSLTAGACGLAALFVTHACGQIQVIMSRMENLLNDKNPNIHQQIAIIVKDHVRIVRFSAVIEEVLQEVCLVEFTSSVCIICLLEYYCIVDWKDDNKISLATYFLLFISFCFNVYMLCYIGELLMEKSIEIGSMCYMINWYQLSPRSVRSLILIIAMSSHPIKLTAGRMANLSLTTFGNVLKTSVAYLSFLRTLAM	N/A
AecOr151		402	6E|02000	316	36381	41259	+	L	MSSIRDKSVKSHNYNYEQDIRYIFKLNHWIMGSLGIWPIPIRGIGRHMSKIAIAIFNFALSFAIVPCTLHIIYDQKDLDVRLRLTGLLGFCLTVMTKYCIFVIHRPKIYRCIEYVKNDWWQVTFKSDRELMLKYATTGRNLTIIGMCFMYTAGIIYHLILPFCVEHKIDNQTIRPLVYPTYSKFTQSQISPIYEIVYVAHCMCGYTIYSLTAGACGLAALFVTHACGQIQVIMSRMENLLNDKNSNIHQQIAIIVKDHVRIVRFSAVIEEVLQEVCLVEFTSSVCIICLLEYYCIVDWKDDNKISLATYFLLFISFCFNVYMLCYIGELLMEKSIEIGSMCYMINWYQLSPRSVRSLILIIAMSSHPIKLTAGRMANLSLTTFGNVLKTSVAYLSFLRT…	ATGTCCAGTATACGCGATAAGTCCGTCAAATCACATAACTACAATTATGAACAAGACATTCGATATATTTTCAAATTGAACCACTGGATTATGGGGTCGCTCGGTATTTGGCCAATCCCGATACGAGGCATTGGAAGACACATGTCCAAGATTGCAATCGCAATATTTAATTTCGCGTTGAGCTTCGCGATAGTACCTTGCACTCTGCATATCATTTATGACCAAAAGGATCTCGACGTAAGGCTGCGCCTAACCGGTCTTCTAGGCTTCTGTCTCACCGTAATGACAAAATACTGCATCTTCGTAATACATCGTCCTAAGATATATCGTTGTATCGAATATGTGAAGAACGATTGGTGGCAGGTGACATTCAAGTCCGATCGCGAACTGATGCTGAAA…
AecOr152		383	6E|02000	316	41759	44769	+	L	MSSIRDKSARSRNSNYQQDIRYVFKLNNWIMGSLGIWPIAIRGIGKHMSKIAIAIFNFALSFAIVPCALHIIYDQKNINVRLRLSGLLAFCLTAMTKYCIFMIHRPKIHACIEYVKNDWWQVTFKSDRELMLKYATTGHNLKIIGECFTFTDDVYPTYSKFTQSQISPIYEIVYVAHCMCGYTIYSVTVGACGLAALFVTHACGQIQILISQLEDLLAGERFKQSPNVHYQIAAIVRNHVKIIKFAAKVEEVLQEVCLVEFTSSVCTICLLEYYCIADWTADDRLSFATFSLLLVSFCFNIYILCYIGELLIEKSTQIGSICYTINWYQLSPISARSLILIIAMSSHPIKLTAGRMVDLSLKSFKSVLQTSLAYLSFLRTLVI	ATGTCCAGTATACGCGATAAGTCCGCTAGATCACGTAATTCCAATTATCAGCAAGACATTCGATATGTTTTCAAGTTGAATAACTGGATTATGGGATCGCTCGGTATTTGGCCAATCGCGATACGAGGCATTGGAAAACACATGTCCAAGATTGCAATCGCTATCTTTAATTTCGCGTTGAGCTTCGCGATAGTGCCTTGCGCTTTGCATATCATTTATGATCAAAAGAATATCAACGTAAGGCTGCGCTTAAGTGGTCTTCTAGCATTCTGTCTCACAGCAATGACAAAATACTGCATCTTCATGATACATCGTCCTAAGATACATGCTTGCATCGAATACGTGAAGAATGATTGGTGGCAGGTGACATTCAAGTCCGATCGCGAACTAATGCTGAAG…
AecOr153		406	6E|02000	316	46708	51471	+	L	MESSQDEYVTSPNANYQRDIRYIFKPGNLILGSIGIWPITIRGIGRYAPKIAIVVCNSALAFAIVPCILHMIYDQKDLNIRLKLFGLLGFCTTAMMKYCVLAIRRPKILRCIEHVKSDWWQAKFSSDRELMLKYAATGRRLSMISATSMYVAGFIYHTILPFCTEHKVDNQTIRPLVYPTYSKFFKTQASPIYEMVYLAHCVCGYTMYSVTAGSCGLAAIFATHACGQIEVIISRLEDLSCGKNFEQLSDVNQRIALIVKSHVRILRFSAAVEEILQEVCLLEFASSIFTMCLPEYYCIVDWQDSDTVGLTTYFLLFVSFCFNMYILCYIGEHLVEKSSQIGTRCFMIRWYQLPAKSVRSLVLVIAMSSHPIKISAGRMIDLSLATFGYVLKTSLAYLS…	ATGGAAAGCTCACAGGACGAGTATGTGACATCACCGAACGCTAATTATCAACGGGACATACGGTACATCTTTAAGCCCGGTAACTTGATCCTCGGCTCAATCGGCATCTGGCCTATTACGATTCGCGGAATCGGACGATATGCACCTAAAATAGCGATCGTGGTGTGTAATTCTGCGTTAGCCTTCGCGATAGTGCCCTGTATTCTGCATATGATCTACGATCAGAAGGATCTCAACATAAGACTGAAGCTTTTCGGCCTGCTAGGCTTCTGCACTACTGCAATGATGAAGTATTGCGTTCTCGCGATACGTCGACCCAAGATATTGCGCTGCATCGAGCATGTGAAGAGTGACTGGTGGCAGGCGAAATTCAGCTCCGACCGCGAATTGATGCTGAAG…
AecOr154		419	5E|0200	397	667126	669399	+	L	MVDRKQEKTLNTLAANITKKNELHVSDFYYAIQISVCLLKPFGAWPLANDETSKFKIVLHRASMVIATFLLIFIIVSMMLHMMKEKDVFLIIHLMCELLFTLMAFAKYVLLLWHQDRLRFCIDYVANDWRYAIIAEDRDIMLANARVGRTFGITSVVFMFSCGTLYYLQPIVTPNLVNEDNVTVRSHPSACEFLVFDSKVSPVYEIVYFLQVLSGITAYSAFCGICSLMANFVAHVCGQCDVLISLLEELVDGGKLNSGSIDNRIALIITRHLHLLRFVSRIRNLFTEICLVEFMNASCNICLLGYIIITDMNNNESFLQIFTYFFGLVSVIFNVFMFCYIGDLLKERCQQIGTICYTIEWYRMPSRKAIDLLMPIAISRYSATLTAGKMLTMTLTTFS…	ATGGTTGATCGGAAACAAGAAAAGACGCTAAACACGCTCGCTGCCAATATAACAAAGAAGAACGAATTGCATGTTTCGGACTTTTATTACGCCATTCAGATAAGCGTCTGTCTATTAAAACCATTTGGTGCTTGGCCGCTGGCCAATGATGAAACGTCGAAATTCAAGATCGTCCTGCACAGGGCATCGATGGTGATCGCCACGTTCCTCTTGATCTTCATCATAGTGTCGATGATGTTGCACATGATGAAGGAAAAGGACGTCTTCCTAATAATTCATTTAATGTGTGAGTTACTCTTTACTCTAATGGCTTTCGCGAAATATGTTTTGCTACTCTGGCATCAGGATCGGCTCAGGTTCTGCATTGATTATGTAGCCAACGACTGGCGGTACGCAATA…
AecOr155		380	3E|01	708	1000774	1006215	+	M	MLFHRDITMTLSVHRFALSWVGIWPVREKNIFMDLRWIIAVFFEASTVVPMSVYFTEIYLHCDSKKSLDSITTGAAGALALTRLITPRIHREELLEIITSMMDDWAMQKDKKVRWIMEKYATMSTRVTMLTFILVGIIIGGYAVMAISAITTKTGQLDNNRSQSCVFRTATLQQAFMVVQAIQMFITGIVTFGTTSFFFGQVMHLCSQFDALCIKLSEFRITEARRAIAEAIQRHCQLIRLAECMEESFNANVLLYLFVTSTLMCIDGYILIASLSVGNLSLIIHSTSVLLLMLIQLSFYTFAGDYLEMKSTALCYATYDCDWYELPASIAKDFHIILMRASIPHQLTAGKFVVMNMMTFKDILKSTASYLSVLRIMLDG	ATGCTCTTCCATAGAGATATTACCATGACATTATCGGTGCACAGATTTGCTCTCAGTTGGGTCGGGATCTGGCCTGTGAGAGAGAAAAACATCTTCATGGATCTCAGATGGATTATCGCCGTATTTTTTGAAGCAAGTACTGTAGTTCCAATGTCCGTTTATTTTACCGAAATCTATCTGCATTGTGATAGCAAAAAATCTCTTGACTCGATAACAACTGGTGCCGCTGGCGCATTAGCCCTCACAAGACTGATCACACCTCGTATCCATCGAGAAGAATTACTCGAGATAATCACCTCCATGATGGACGATTGGGCCATGCAGAAAGATAAAAAAGTTCGTTGGATCATGGAGAAATATGCGACAATGTCGACGCGAGTGACGATGCTTACTTTCATT…
AecOr156	PI	276	N/A	708	1006714	1008396	+	M	MIFYTGITVTLSVHRFALSCVGI*PVRGKSIFIDLMDDA*IIAVILEASTVVPIFIYFTEIYLHCNNAKKXLINSLATAVAAALVFTRLITPRIHREELLEIVISMMNDXHXTNKKVRWIIXNXGICNVTCVTVLTFILVGIIMDVYRSKDANLIIRLAECIEQPFIANVLMYXTSTVMCTDGNVLLNERSVNLKIFCSTCNYKMNXYFLLIQLSFYTFADIILGDEKHCTVLCFTVIGTMPAKDFQIILMRTSIHHQLTAGKFIVMNMMTFKDIFTASSFYVFC	N/A
AecOr157		397	3E|01	708	1010114	1013147	+	M	MKETRNWNDESYYALNVYEKVLSIIGIWPLNAGELKSIARCSLAILIQISTIGSLSLETYWQCLDTEDMMEAFLMDLSSVVSLSKLLVIRFTWKHTYILVTSIIDDWSMSRNKQQREVMMRYTHIGRVVSLTILYLGYASGVSFLFMAVPFDNLIPWLNVSKVNDNDSITTYFLATYCVFGSLPTITYSCVLLLQTAQIFVNATSHCGNDGFFFGLAMHLCGQFEVLQMDFAGIEVEKQNCKRKIRTLIIRHCHLIRLADSFEYAFNMAILTQVSMSVLLLCVEGMQLIISLKLNDNIAAIKHVVLILTMLVQLYLYCYAGDQLENVTGRIAYSAYDSPWYDFDVKIMKDLPMVMLRGKLPHQTTAGKFLPMNLFSFKEILKATGSYLSVLRVMIDV	ATGAAGGAAACAAGAAATTGGAACGACGAATCTTATTATGCTTTAAATGTTTACGAAAAAGTTCTTAGTATAATTGGAATTTGGCCTTTGAATGCGGGAGAACTTAAATCTATTGCACGATGTTCCTTAGCCATTTTGATTCAAATCAGTACTATCGGCAGCCTGTCTCTGGAAACATATTGGCAGTGTCTAGATACCGAGGACATGATGGAGGCCTTTTTAATGGACCTCTCGTCTGTCGTCAGCCTTTCCAAGCTTCTCGTCATTCGCTTCACCTGGAAGCATACTTACATCCTGGTGACTTCCATTATCGACGACTGGTCGATGTCTCGAAACAAGCAACAACGGGAAGTTATGATGAGGTACACCCATATCGGCAGAGTGGTGTCTTTGACGATA…
AecOr158		399	3E|01	708	1014192	1016298	+	M	MRSNMDWNTDTTNILKFHKHFLGIIGLWVLNEKNVFSRIRWFVSTVVETSTWIIMSLEVIQSCNGNEDAMDAFLSSSSSITSLVKLLLHRVYWKQKFVLVESVIQDWTYVKNSHFRDIMLRYARIGRLGSSIYFYIACAAVVFAFSVMLSNINLPWVSEKQIFNETYERKLMLAAYCTFGNYYTSSFAFCAIEALQFVQILVNCISQCGNDGFFFDLTMHMCGQFVILRMNFNALGCDKFSYHNKLDVLLKRHYRLVRLSYYMERAFTLVILAQVLMSVLVLCVEGCFLLLLSLEINDAFTAMKHGVYIIALLIQLFLYCFAGQTLEFQSKELAYAIYESPWYSFDVNMMKNVPLIILRATNPQQLTAGKFVPINFMTFKEILKLSASYLSVLRVMTRT	ATGAGATCAAACATGGATTGGAATACTGATACTACAAATATTTTAAAATTTCATAAACATTTTCTTGGCATAATTGGACTTTGGGTATTAAACGAGAAAAATGTATTCTCGAGAATTCGATGGTTCGTATCGACGGTGGTGGAAACGAGTACATGGATCATTATGTCATTAGAAGTGATTCAGAGTTGTAATGGTAACGAGGATGCCATGGATGCTTTTCTATCAAGTTCATCGTCAATAACCAGTTTGGTAAAATTGCTTTTACATCGCGTATATTGGAAACAAAAATTCGTTTTGGTGGAATCGGTCATTCAAGATTGGACTTACGTGAAAAATTCTCATTTCCGTGATATTATGTTAAGATACGCGCGAATAGGTAGGCTGGGCTCATCGATATAC…
AecOr159		397	3E|01	708	1024659	1028095	+	M	MGLTVKWNAEISYVLTIYKYILSVLGLWVLDEKIFSRIRWFMSTIIELSATISLSLEVIRHCRGHEDALDAFLSTCTSITSISKLLLHRVNWRHKLVLVESIINDWTFVKNAYTRDIMLKYARIGRRGSSVFFYFGYSSCVFVFSSFIFANFDLPWSFEEQIYNKTSEMRMFLAAYCVFGNYTSIAYGFIEVLQILQIIVNCISHCGHDGFFFDLTMHVCGQFEVFRMDFSEIENSKEFFDHNKLDMMLKRHHRLIYLAYHLQEAFNSVILFQLLMSVILLCVEGFQFIFTLSMHNTYAAMKHLLFIAVLLMQLFLYCFAGQMLELQSQGLASAMYDLPWYNFDLNVMKNLPLMILRSTKPHQLTAGKFVAINFVSFKEILKTSASYLSVLRVMLET	ATGGGATTGACTGTAAAGTGGAATGCGGAAATTTCATATGTTTTAACGATTTATAAATATATTCTTAGTGTACTTGGACTCTGGGTGCTCGATGAAAAAATATTTTCGAGAATTCGATGGTTTATGTCAACAATAATAGAACTGAGTGCAACGATCAGCCTGTCATTGGAAGTTATCCGACATTGTCGTGGTCATGAGGACGCATTAGATGCTTTTTTATCAACATGCACATCGATAACTAGTATATCGAAACTGCTTTTGCATCGTGTAAATTGGAGACATAAATTAGTTTTGGTGGAATCTATCATCAATGATTGGACTTTTGTGAAAAATGCTTATACACGCGACATTATGCTAAAATACGCACGCATTGGTAGGAGAGGTTCTTCAGTATTTTTT…
AecOr160		400	3E|01	708	1029612	1034600	+	M	MKSNMDWNTDTTNILKFYKNLLGIIGLWVLNEKNIFSRIRWFLSTMVEMSTSIIMSLEMIRHCNGHEDAMDAFLLSSSSIISLVKLLLHRVYWRQKFILVESVIHDWTYVKNSHFRDIMLKYARIGRLGSSIFFYLGCASVISFVSSVVLANINLPWISEKQIYNETNEKKLMLAAYCTFGKYYTSFFTYCTIEVLQFVQIVVNGISQCGNDGFFFDLTMHMCGQFAILRMNFNALGCDEFSCCNKLDILLKRHYRLVYLSHYLERTFTLVILAQILMSVIVLCVEGRFLLLLSLEINDALTAAKHGVFIISLLVQLFLYCFAGQMLEFQSKELAYAIYESPWYTFDMNIMKNLPLIILRAASPQQLTAGKFVAINFMTFKEILKASASYLSVLRVMMKT	ATGAAATCAAATATGGATTGGAATACTGACACTACAAACATTTTGAAATTTTATAAAAATCTTCTTGGCATAATTGGACTCTGGGTATTAAATGAAAAAAATATATTCTCAAGAATTCGATGGTTCTTATCAACGATGGTGGAAATGAGTACATCAATCATCATGTCACTAGAAATGATTCGACATTGTAATGGTCACGAAGATGCTATGGATGCTTTTCTATTAAGCTCATCGTCAATAATCAGCTTAGTAAAACTGCTTTTGCATCGTGTATATTGGAGACAAAAATTCATTTTGGTGGAATCAGTCATTCATGATTGGACTTACGTGAAAAATTCTCACTTTCGTGATATCATGTTAAAATATGCTCGCATAGGTAGGCTGGGTTCCTCGATATTT…
AecOr161	PSE	381	N/A	708	1038890	1041785	+	M	MELTVEWNAETSYVLMLYKYLLDVLNIFGIPGILWNSISLFFLNQLNAMISLSLEVIRHCRGHENAFLMISLSVISISKLLLHRINWRHXLVLVESIINGWTFVKXSTSDIKLKYARIEIDGXSIIFYLACFSCVFILLPLIFANFDLFXTFKEQIYNKKSETRMLLVAYCVFGNYXMSIAYGFVEVLQTLQILVNCIXQCENNGFFFDLTMHVYKQFKILKMKFFEIENTKKLQIGIMLKKHHLFRYLAHHLQNAFSLIILFQLFXECDFIMRFQLILTLSMHSTYVAMKYLLFIIVLLLFLYCFSRQTLELQSQELASAIFLYHGDLPWYNFDLNMMKNLPLMILRSTNSHGLTAGKFLAINFINFKEILKAFTSYLSVLKIMLET	N/A
AecOr162		401	4E|011	708	1035344	1037573	+	N	MMNKRWNDDVAYVFSTHRLFLKVYGLWPLQKQTVFTKIQWGFCLITQFMILPCLTTELLWSSKDASSNIESITFFASTSTGLIKNICLIVSQKKLGMNINAAIDDWLSVKNNVETRKIMKKYAVQSKILTFTLLYSLYVCLGMYMAVVIFINLKQIFSTDMNLVNVNTTDWLLLIPSGSLGQLITGPQYAIILTIQIVQTSLLSFLLFTVDSFFFNVTIHLTGQLEVLKNNFKTFTKEPNTEANYRKKFVNFVNRHNLLMELYQNLEDIFHFLILYEIVIVTVLLALIGLRLNICINEKDHVEAIKSVFVLNYLIMQSLVYTYGGEFLQKESEDIFYMLYTTSWFTLPAALMKDVHFAMMRSSIPFRLTGGKFFYINRETMMYILKTAASYISVLRIAL…	ATGATGAATAAACGTTGGAATGATGACGTCGCTTACGTTTTTTCCACTCATAGACTATTCTTAAAAGTATACGGTTTGTGGCCATTACAGAAACAGACAGTATTCACGAAGATACAATGGGGTTTTTGTTTGATTACACAGTTTATGATACTACCTTGTCTGACGACGGAGCTGCTCTGGAGCAGCAAGGACGCCAGTTCAAATATAGAAAGTATAACATTCTTTGCGTCTACGTCGACTGGACTTATAAAAAACATATGTCTTATTGTTAGTCAAAAAAAACTGGGTATGAACATTAACGCTGCTATTGATGATTGGTTATCTGTTAAAAATAATGTGGAAACTAGGAAGATTATGAAGAAGTATGCAGTTCAAAGCAAAATACTCACCTTTACGTTA…
AecOr163		400	4E|001	708	1042807	1048082	+	N	MLSSMKTNWQSGMNYGFSVIRMMMCIVGVWPLQWNNIVCTFRWIVIFIVESLTVICTLIESFQNCGDTKDVLEAFINIEFYVHSWINVVLARIYMKKIAVNVTSAIDDWSFSSRDKQSYLIMTEYARISRMIAVTQLIIGFVAISVYLIAIVINKQQVVTIGNETVTLWNFIIPSSCLFRGISYSTYKTLFLMQILQVSIVYIGQCANDNFFFAITMHLCGQLQLLKIRFVELVEKNTDERIHYRNVLGSWVRRHYKLIILARNIEDTFNLIILFRLTITTIVIAVSGMRIIMSIKNYDYTNVLKSMLSAQLFIVQSFLFTHAGETLRKQSESIFSAIYSTTWHNMPPSIIKDFILIMMRTKIPLQLTAGKFFYVTRRTTTDILKTALTYISFLRVTMEE	ATGTTGTCAAGCATGAAGACAAATTGGCAGAGTGGCATGAACTATGGCTTCTCAGTAATAAGGATGATGATGTGCATAGTCGGTGTGTGGCCTTTGCAATGGAACAATATAGTTTGCACATTTCGTTGGATTGTTATATTCATTGTGGAGTCTCTCACAGTGATCTGCACGCTGATAGAATCTTTCCAAAACTGCGGTGATACCAAGGACGTTCTGGAAGCTTTTATTAATATAGAATTCTACGTTCACTCATGGATAAATGTCGTTTTAGCGCGTATTTATATGAAAAAGATTGCCGTCAATGTGACATCTGCAATTGATGATTGGTCGTTTTCGTCGAGGGATAAACAATCTTATTTAATAATGACGGAATATGCACGAATAAGTCGAATGATCGCA…
AecOr164	PSE(S)	395	N/A	708	1049067	1051667	+	N	MKTNWNSGMEYGFSMIRMIMWIVGVWPLHQDDIVCTFRWIIIFIEQSLTMICLLIELFINCGDIKDALEFFLVMEANLHSWINIVFARIYMKKIAVNVTSAIDDWSSSSIEKQSYLIMMGYARIGRMITVSQLMIGFIAAVVYFPSIFFGNRQXVVIIGNNTEVLWKFVIPSTCLFRGVSYSIYKAFFLMQILQAFIIYTAECSSDCFFFAITMHLCGQLKLLRIRFIELIGKSTNERNHYRSILGSWIRRHYKLIILARNIEDTFNLNVLFRLSITTIFIAVSGTRVIMSIKNHDYINVAKSTIFVQFYIVQSFLFTHAGETLRKQSESIVLAIYNTTWHKLPPSVVKDFIFIMMRAKIPLQLTAGKFFYVTRSTITDILKTALSYISFLQMAVE	N/A
AecOr165		399	3E|01	708	1054275	1057747	+	unassigned	MVYWNKDAIYALSSYKILAWLVGVWPIDDNIFCSKIRYLFVIVSEILLMTTLLMDVYLACENSSEDPIDTYVVASSAMLGIIKLTMLQIQRSTLSINLCSAIQDWCDIKDASSREIMIQYARTARIISLSLFYCGFVSLTFYLLRLLPFINATANGRTFVLPMTCLFESVSNLQYVLITFYQVIQLFVTYAGNCCTEGIFVGITMHLCGQLKLLMSDFHQIDHKYKRKGGSIIEEFVVRHRKLLKLTETVEDSYSIIILTQIFTSAILICITGFGLIVSWHIHDIVMTVKSIIIMIVMLMQCFLYSYAGDNLRDQSEALSFALYDSNWCDFSPNDIRDLAFIMIKTNIPIRLTAGKFFYVTRATFTDILKTAVSYLSALRVMIDKQKTNSY	ATGGTGTACTGGAACAAGGATGCTATTTACGCATTATCAAGTTACAAAATTTTGGCATGGCTTGTAGGAGTGTGGCCAATTGATGATAATATCTTTTGTTCAAAAATACGTTATTTGTTTGTGATTGTAAGCGAGATTTTGCTGATGACAACACTGTTGATGGATGTCTATCTCGCTTGCGAAAACTCCTCTGAGGATCCGATTGACACGTACGTGGTGGCCTCAAGCGCAATGCTGGGAATTATCAAACTTACTATGCTGCAAATACAACGATCCACACTTTCGATCAATCTATGCTCTGCTATTCAGGACTGGTGTGACATCAAGGATGCAAGTTCGCGCGAGATCATGATCCAGTACGCACGCACGGCGAGAATAATTTCGCTGTCTCTGTTTTAT…
AecOr166		405	4E|011	708	1089791	1092251	+	N	MSDDVWNDDIAYVFSTHRTFMQILGIWPLQKRTIVTIIQWNVMIFLQLSPLIFLFMEFTGNNGDTGSNIDAIIYLSCTLNLNLKYIAIAANGGKLTKNIKAAVADWVSAKNDEKSYKIMKKYAFKSRLYTLLMLYSSFVCGSLYLLSVLVMNLIEIFLQDQMMNVSNGNVNATDRLFIIPCGEFGNKINGLQYSMVIGFQTVQLLMICIMQPIGDSFYINVTLHLTGQLKVLKKKFKNFASKPDTQINHRKRFISLINRHCELTELHQNLEDTFNLIILFQLVIVTLLLALLGLRIIFCLKHHYYVELMKSILVLNYMLMESLLYCYGGDFIQKGSEDIFHAMFKASWFTLPATMMKDLNFAMMRSSYPFRFTGGKFFYTNCEAIVYILKTAASYISVL…	ATGTCGGATGATGTTTGGAATGATGATATCGCTTATGTGTTCTCTACTCATAGAACATTTATGCAAATACTCGGTATATGGCCGTTACAAAAGAGGACGATAGTCACGATAATCCAATGGAACGTAATGATATTTCTACAGCTTTCACCACTCATCTTCCTGTTTATGGAATTCACTGGAAATAATGGTGATACCGGATCAAATATAGATGCCATAATATATCTTTCATGTACATTGAATTTAAATTTGAAATATATCGCTATTGCTGCCAACGGAGGAAAGTTAACTAAAAACATTAAGGCTGCTGTTGCTGATTGGGTGTCTGCAAAGAATGATGAGAAATCGTATAAAATCATGAAGAAATATGCATTTAAATCCAGATTGTATACTCTTTTGATG…
AecOr167		402	4E|001	708	1093107	1095170	+	N	MKTNWNSDIDYGFSTIKSMMWILGLWPLQQDNVVYTIQWFIIFIAGSLTMINVLVEPFKSCDAVRDGLDILRLIESCMHAWSNIVFLRIYMKKIAINLNSAIDDWSSSSMKKESRMVMMEYARAGRLIALTHLIVGTTACSLWFISVFLSNKQEVAAIIDNDTVATWNFVIPSTCLYKEISYSTYKILFIMQVIQGALILISECACDSFFFGITMHLCGQLELLGIQFTKINKIHYDEKRHRNVLEPLVKRHCQLIALTRNIEDAFNINILLRLLIISVVIATSGVELLLSIKQQDYKEMIKMFMCIQFYMIQTFLYTYAGDTLKNRSESIVYTIYSIAWDEMSPVMVKDLIFIMMRMKTPLRISAGKFFYLTRNTMTDILKTTLTYISFLQVTINKSE…	ATGAAGACAAATTGGAACAGTGATATAGATTATGGTTTCTCTACGATAAAATCGATGATGTGGATACTTGGTTTATGGCCTTTACAGCAGGATAATGTAGTTTACACGATTCAGTGGTTCATAATATTTATAGCAGGGTCTCTCACAATGATCAACGTGCTGGTAGAACCTTTCAAGAGCTGTGATGCTGTTAGAGACGGTTTGGATATTCTTCGTCTAATAGAAAGCTGTATGCATGCATGGTCGAACATTGTTTTTCTACGAATTTACATGAAAAAGATTGCCATTAATCTCAATTCCGCGATCGACGACTGGTCGTCTTCGTCTATGAAAAAAGAGTCGCGCATGGTGATGATGGAATATGCACGTGCAGGACGTCTAATCGCCCTGACTCACTTA…
AecOr168		393	3E|01	708	1072503	1076155	+	0	MASCKTWNKEMSREFSLYKRVMWPLGSWPLDHNRNFAKLRALLLIVTQTMMIVYIGVDINFHNNVTLVMVIDHLMLASCGTLTIVKIALIRLHRDNLLKNLVNASNDWTYITKQDHRQVMFRYTNLGRFVFFFQMGSSYFVIMPLIVESLLSFAMMPSQNETLIAKSEKEMQAMQLPQEMICPFDTQIVCFSMCILQSIQLISTCTGNVGSDVFLFGVFMHLCGQLEVLSRELQQFHERKKNGCWKRSKMVALIERHCLLLNLAKDIVGVLNIILIAQLILHALFICLIGLQFILSLVNSDFVLIIRSISSINIVMIQLFIYSYMGETLSSKTQAISHAIYLSKWYDLPTNILRDVCFIIARANVPVRIKVGKFYIMDLDSFKNVLKISASYFSVLQIM…	ATGGCATCATGTAAAACATGGAACAAAGAAATGTCTCGCGAATTTTCTCTGTATAAGCGAGTAATGTGGCCGCTCGGTTCATGGCCTTTAGATCATAATAGAAACTTTGCAAAATTGCGTGCGCTGCTTCTTATAGTCACACAGACTATGATGATAGTTTATATAGGCGTGGATATTAATTTTCACAACAATGTCACTCTGGTTATGGTCATCGATCACCTCATGTTAGCGTCATGCGGGACTTTGACTATCGTAAAGATAGCGCTGATACGGTTGCATCGCGACAACTTGTTGAAAAACCTCGTCAATGCATCAAATGATTGGACGTATATCACAAAACAGGATCATCGGCAAGTCATGTTTCGCTATACTAACCTAGGCAGATTTGTTTTCTTCTTT…
AecOr169		393	4E|001	708	1058543	1060214	+	P	MASRRWKDDVAYAITPFKLVAWSIGIWPLQVRNAYSLIRYVFGIFSAVLVIVKPCFEIYLGCTDAETSIDCLMLIFCGILGVLKIIWFRIYARNLANNYSSAMKDYLTIENTKERAIMRKHAFMGRTLCCLILGFAYFSSIMYGLIAILDEYKHVNITNEDTMLEYPIPSKCFMKFLNVPVSMHKIFCLVDVVALILASTTNHGNDALFLNITLHICGQVKILRTNFLNFDIRGPHICNRFNVLIERHKYLIKLARALAEMISFVLLIELFLISILLCIMGFQLILQLSENNVVLIMKNIMVQSAFLTQLTLYGVIGNYLRSEMEEIGLSIYRSTWYNFPAKLTRHIIFIIMCSDSPVALQAGNFIVVNLATYVSILKTSLSYLSVLRVMIKV	ATGGCAAGTAGACGATGGAAAGACGATGTCGCATATGCGATAACCCCTTTTAAATTGGTTGCTTGGTCCATTGGTATCTGGCCACTTCAAGTTCGTAATGCTTATTCCTTGATACGATATGTCTTTGGCATCTTTTCCGCGGTCCTCGTAATTGTCAAACCTTGTTTCGAGATTTATTTGGGCTGCACTGACGCGGAGACAAGTATAGATTGTCTCATGTTAATCTTTTGCGGAATACTTGGTGTGTTAAAGATAATATGGTTTCGCATTTATGCAAGAAATTTGGCTAACAATTATAGCTCTGCTATGAAGGATTACTTGACAATTGAAAATACAAAAGAACGTGCCATCATGAGGAAACACGCTTTTATGGGAAGGACTCTGTGCTGTTTAATTTTG…
AecOr170		391	4E|001	708	1064110	1066358	+	P	MASERWKDDVAYAITPFKLVAWSIGIWPFEVHNVYSLIRYVVGISGPVFMLIKSSFEVYLGCTDAETSVDCLMLICCAILGVLKAIWFRIYAKNLATNYKSVMEDYLTIENIKERAIMRKHAFMGRTLCCLVLGFGCFSSIMYGLNAILNEYKHVNITKDTMLEYPVPSKCFMRYLNAPVRMHKIFCIIDVIALILASIANQGNDALFLNATLHICGQMKILRVNFLDFDIKDLHIYDRFNVLIERHKYLIKLARELAEMISFVLLIELFIISILLCIMGFQLILQLGENNVVLITKNIMVQSTFITQLTLYSVIGDYLKSEMEEIGPSIYQSNWYNFPAKLTRHMIFILMCSDSPVALQAGNFIVVNLITYVSILKASLSYLSVLRVMVKV	ATGGCTAGTGAACGATGGAAGGACGATGTCGCATACGCGATAACCCCTTTTAAATTGGTAGCGTGGTCCATCGGTATCTGGCCATTTGAAGTTCATAATGTCTATTCGCTGATACGATATGTCGTGGGCATTTCTGGTCCGGTCTTCATGCTCATCAAATCTAGTTTCGAAGTTTATTTGGGCTGCACCGACGCGGAGACAAGCGTAGATTGTCTCATGTTAATCTGTTGCGCAATACTTGGTGTACTGAAGGCGATATGGTTTCGCATTTACGCAAAAAATTTGGCTACAAATTATAAATCTGTTATGGAGGATTATTTGACAATTGAAAATATAAAAGAGCGTGCTATCATGCGGAAACATGCTTTTATGGGAAGGACTCTCTGTTGTTTAGTTTTA…
AecOr171		402	4E|011	708	1067228	1070602	+	P	MTNIRWKDDVSYAMTPYKLLTWPIGVWPLQVYNIYSLLRCIFATCCVSLMVILPSIELYTDCNNAEQNVDSLMLLCCGILGILKTVWFRIHARNLTNNYSSALNDYLMIKNAKHRAIMRKHASTGRILCCFLMCFSYFSCLLYTIIPFLSNANNKINVTSETMLQYTVPSRCALEYFNAPTSMHTILCLIEAISLTLTSTTNHGNDSLFFNITLHICGQVEILKAKFIDFDVTRPQVYKRFLTLIKRHSYLIRLARELADTISFILLIQLSIISLQLCIMGFQFILALKDNDTAMAIKSIMVQSAFLSQLTLYSFIGDYLKSQMEEVGLCVYQNIWYDFPTKLTRNLIFVIMRSESPVTLRAGHFIVVNLSTYMSILKASITYLSVLRVMVET	ATGACGAATATACGATGGAAAGACGATGTCTCGTACGCAATGACCCCCTACAAATTGCTAACGTGGCCCATCGGCGTTTGGCCACTTCAAGTTTATAACATCTATTCGCTTTTACGATGCATCTTTGCTACCTGTTGCGTGAGTCTAATGGTAATATTGCCTTCCATCGAACTCTATACGGACTGCAATAACGCTGAACAGAACGTAGACAGCCTTATGTTACTCTGTTGCGGAATACTTGGTATACTGAAGACAGTATGGTTTCGCATTCACGCAAGGAATTTGACTAACAATTACAGCTCTGCTCTAAATGATTATTTGATGATTAAAAACGCAAAACATCGAGCTATTATGCGAAAACATGCTTCTACGGGAAGAATTCTCTGCTGTTTTCTAATG…
AecOr172	PSE(F)	392	N/A	708	1079226	1082444	+	P	MTSQRWKNDVAYAMTPFKLLTWPIGLWPLQVYNIFSLIRCVLATCCLSTIVILPSMEFHMGCTNTEQNIDSLMLACCGLLGVFKIICFRIYAKNLIDNYSSARNDYLTIKNAEYRAIMRKHAFMGRILSCFAYISVVIYSLIPLLGEDLVDDQDIQINRTNEDIXLDYPMPSRCTLEYLHAPRSIYEFICIFEFIVLILTSTCNHGNDXFLNITLHMCGQVKILKADFINFVVSSPQVYDRFNDLIRRHNYLMELAKGLTESISXVLLTQLFISSILLCIMEFQFILALKAHNVVVIGKSALVLCTSLMQLSVYSFVGDHLKSQMEEIGFFIYQSNWYNFPTKLARNLIFIIIRTRSPAKLLAGNFIVVNLATYMSILKTSISYLSLLRVMIET	N/A
AecOr173		393	4E|011	708	1085907	1088713	+	P	MASERWKNDVAYAMTPFKLLTWPIGVWPLQVYNIYSLIRCVLVTCCMSIIVILPSMEFHMGCTNTEQNIDGLMLACCGVLGVFKTICFRIYAKNLTDNYSSARNDYLTIKNIEYRAIMRKHAFMGRILSCFMVCFSYISVTIYSLIPLLGEDLVDDQDVQINRTNEDIVLDYPMPSRCALEYLHVPRSMYEFICIFEFIVLVLTCTCNHGNDSLFLNITLHMCGQVKILKANFVNFVVSSPQVYDRFNDLIRRHNYLIELAKELTESISIVLLTQLFISSILLCIMGFQFILALKTHNVVVMGKSAMVLCTFLTQLSIYSFIGDHLKSQMEEVGFFIYQSNWYDLPTKLARNLIFIIMRTRSPAKLLAGNFIVVNLATYMSILKTSISYLSVLRVMIEI	ATGGCAAGTGAACGATGGAAGAACGATGTCGCCTATGCGATGACTCCCTTCAAACTGTTAACGTGGCCCATCGGCGTTTGGCCACTTCAAGTTTATAACATCTATTCGCTAATACGATGTGTCTTGGTCACTTGTTGCATGAGCATAATAGTGATCTTGCCTTCCATGGAGTTTCACATGGGCTGTACTAACACGGAGCAGAATATAGACGGTCTCATGTTAGCCTGTTGCGGTGTACTCGGAGTGTTCAAGACTATATGTTTCCGTATTTACGCGAAAAACTTAACTGACAATTACAGTTCTGCCCGGAATGATTATTTGACAATTAAAAACATAGAATACCGTGCCATCATGCGAAAACACGCTTTTATGGGAAGAATTCTTTCCTGTTTTATGGTG…
AecOr174		391	4E|021	708	1095986	1098597	+	P	MSSNDDIAYAMTLVKHLTVPIGAWPLQEYNKFALLRHILSSFGLSVVVIVQYLELYYNCTSATANLDALTVFSCGILALTKIIWFRIYADNLICNYSSAMNDYVTIDTEEKRIIMRNHAFWGRIICIITLLISYVDSVIFIVGHAQLSSEEAKINITILGHQAGYAIPSTCTLAHFHISTGLYLMIFILQYIYLVIMCISNHGSDSVFLHIVLHVCGQLEILKANFINFDVTSPKVYERFNTLILRHDHLIRMTRKLAEIIRFVLMVQLFISSMLIIIIGFQFIIALTTNDYGMMSKSFLVLSAFLIQLTLYSVVGDYLKTKMEEVAQSVYHSFWYDLPIKVTKNIVFIMMWTQLPIKLQAGYFVVDLGTYMSILKTSISYLSVLRVMVEA	ATGTCATCGAATGACGATATAGCGTACGCTATGACCCTTGTCAAACACTTAACTGTACCCATAGGTGCTTGGCCCTTGCAAGAATACAATAAGTTCGCTTTATTGCGTCATATCTTATCTAGTTTTGGGTTGAGTGTGGTGGTAATCGTACAGTATCTCGAACTCTATTACAATTGCACAAGCGCAACTGCGAATCTTGACGCCCTCACGGTCTTTTCATGTGGTATTCTTGCTTTAACAAAAATAATATGGTTTCGTATATATGCTGATAATCTGATTTGCAATTATTCTTCTGCTATGAACGATTATGTTACAATCGACACCGAGGAGAAACGCATTATTATGCGAAATCATGCTTTCTGGGGAAGGATAATCTGCATTATCACCTTATTGATCTCT…
AecOr175	PSE	392	N/A	708	1101051	1103169	+	P	MSWKDDVAYAMTPSKFLTXPLGVWPLQKYNIFALIRTVVCVVSLIVMMILLFLEINFGNGSIYEKLDSLMLMFCNILSILKLLSFRIYADNLIRNFFSAVNDYIAIDTENKCTIMRRHAFMGRMICYSISFFGYMAPILFLIPVIVSSMLGNDEDIQVNVSVKNLAMELPVPLPWTLGNYHLSTNVYYVIFIVQXILLTLNCSGNVGNDILLLGIILHICGQMELLKIEFTNYNGENKDMKEFEALTSRHCYLMEHAELLIDVISFVLLVQLLISCLIICLVGFQLILALKLHDAVIIMKTTSVLSALLLQLFSYSFVGDYLKRQMEDIAHSIYSCNWYYFPLKLMRNVLFVIMRSQQPVQLLAGKCVVVTIETYMSILKNSFSYLSVLRVMID	N/A
AecOr176		393	4E|011	708	1104909	1106924	+	P	MTWNDDVAYAMTPFKLLTLPLGVWPLQKYNTFALIRSIISGSSLTGMMIMLFLEIIFGSSDVYVKLDALMLMFCNVLSVLKLLSFRIYANNMIRNFTSAIKDYLAIDNKKKHAIMRQHAFIGRMISCSILFFAYLASTIFCLVPIIVGDEENIQVNVSIKNQASDLPIPLTWSLGSYHLSANLFFVISIVQYFLLVLNSNCNCGSDSLFLAITTHVCGQMEILKMEFVNYGVESKNIFEDFSKLASRHHYLMELAELLVEVISFVLLVQMLFSCLIICLIGFQFILALKSHDVVMIIKTITVMGALLLQLFFYSFVGDYLKCQMEDIAQSIYSCNWYCFPLKLMRNVLFVIMRSQQPVQLLAGRFFVVTIETYMTILKSSLSYLSVLRVMVDS	ATGACATGGAATGACGATGTAGCATACGCTATGACTCCTTTCAAACTCTTAACTCTGCCATTAGGCGTTTGGCCTTTGCAAAAATATAATACATTTGCTTTAATTCGTTCTATCATATCTGGCTCCAGTTTGACCGGGATGATGATCATGTTGTTTCTCGAAATCATTTTTGGTAGCAGCGATGTGTATGTAAAGCTCGATGCTCTTATGCTTATGTTCTGCAACGTTCTGTCTGTACTGAAGCTATTGTCATTCCGCATATATGCCAATAATATGATTCGCAATTTCACTTCTGCTATAAAAGATTATCTCGCGATCGACAACAAGAAGAAGCATGCGATTATGCGACAACACGCATTCATAGGAAGGATGATTAGCTGTAGTATCTTATTTTTCGCT…
AecOr177		395	4E|011	708	1108321	1111615	+	P	MTKIMSWNDDVAYAMTPFKLLTLPLGVWPLQKYNTFSLVRSITCGFSLTVMMIMLFLEIIFGNSAAYIKLDALMLMSCNILCVLKLLSFRLYADNLIRNYSSAVNDYSTIDTEEKRTIMRQHAFMGRMICYSIIFFTYLASSIFTLAPMITGDENVHVNVSIKNQAAKLPVPITFLGDLQIPTGLYFVISTVQYFILLLTGTSNCGNDSLFLAITLHVCGQLELLKIEFTNYGMKSKNINEYFSILTQKHRYLIELAELLSDVISFVLLVQVLFSCVIISLIGFQFILALKSHDVVMITKTISVLSGLLLQLFFYSFVGDYMKCQMEQIAHSIYSSNWYYLPTKLMRNILLVIMRSQQPVQLLAGRFFVLNIKTYMTILKSSLSYLSILRVMVET	ATGACTAAGATAATGTCATGGAATGATGATGTGGCCTATGCTATGACTCCCTTCAAACTCTTAACTCTGCCATTAGGCGTCTGGCCATTGCAAAAATATAATACATTTTCTTTAGTTCGTTCTATCACGTGCGGCTTCAGTTTGACCGTGATGATGATCATGTTGTTCCTCGAAATCATTTTCGGTAACAGCGCTGCATATATAAAACTTGATGCTCTAATGCTTATGTCCTGCAACATTCTCTGTGTACTAAAGCTATTGTCGTTCCGCTTATACGCTGACAATCTGATTCGCAATTACTCTTCCGCTGTGAACGATTATTCTACAATTGACACTGAGGAGAAGCGCACAATCATGCGGCAGCATGCATTTATGGGAAGAATGATTTGCTACAGTATC…
AecOr178	CTE	283	3E|01	708	1112810	1114240	+	P	MTAIMSWNDDVAYAMTPFKLLTLPLGVWPLQKYNTFSLVRSIMCGISLTVMMIMLFLEIIFGSSDAYIKLDALVLMFCNVLCVLKLLSFRLYADNLIRNYSSAVNDYSTIDTEEKRTIMRQHAFMGRMICYSIIFFAYLASSIFTLAPMMTGDEDIHINVSIKNQAAKLPVPITFLGDLQIPTGLYFVISTVQYFILLLTGTSNCGNDSLFLAITLHVCGQLELLKIKFTNYGVKSKNINEYFSILTLRHCYLIELAELLSDVISIVLLVQVLFSCSIISLIG	ATGACTGCGATAATGTCATGGAATGACGATGTGGCCTACGCTATGACTCCTTTCAAACTCTTAACTCTGCCATTAGGTGTCTGGCCTTTGCAAAAATATAATACATTTTCTTTAGTTCGTTCTATCATGTGCGGCATCAGTTTGACCGTGATGATGATCATGTTGTTCCTCGAAATCATTTTCGGTAGCAGCGATGCATATATAAAACTTGATGCTCTTGTACTAATGTTCTGCAACGTTCTCTGTGTACTAAAATTATTGTCGTTCCGCTTATACGCTGACAATCTGATTCGCAATTACTCTTCCGCTGTGAACGATTATTCTACAATTGACACTGAGGAGAAGCGCACAATCATGCGGCAGCATGCATTTATGGGAAGAATGATTTGCTACAGTATC…
AecOr179		392	4E|011	808	41021	39021	-	P	MSLNDDLAYAMTPLKLLTLPLGVWPLQKYNIFSLVRCTVCIFSLTVMMVVLFLEINFGSGDAYVKLDGLMVMFCAVLSVLKLLFFRIYADNLIRNFSSAINDYFAINTEEKRTIIRRHAFMGRMICYSIIFFAYLASSIFMLAPMLAGNNDVQMNVSIKNQASELPVPLTWALGNFNLSTSLYLLISVVQCILLVLNSTSDCGCDTLFLAITLHVCGQIELLKIEFINYGTKNKDISEDFSKLASRYHYLIEHAKLLVNVISFVLLVQMLFSCLIICLIGFQFILALKSHDAVMITKTITVMSTLLLQLFFYSFVGDYLKCQMGEIGFSIYSCNWHCLPMKLMRNILFIIMRSQQPVQLLAGRFFVVNIETFMAILKSSLSYLSVLRVMLDT	ATGTCACTGAATGACGATTTAGCGTACGCTATGACTCCTTTGAAACTCTTAACTCTACCATTAGGTGTATGGCCTTTACAAAAATATAACATATTTTCTTTAGTTCGTTGTACCGTGTGTATCTTCAGTTTGACCGTGATGATGGTTGTATTGTTCCTCGAAATCAATTTCGGTAGCGGAGATGCATATGTGAAACTCGATGGTCTTATGGTTATGTTCTGCGCCGTTCTCTCTGTTTTAAAATTGTTGTTCTTCCGCATATATGCCGACAATCTGATTCGCAATTTCTCTTCTGCTATAAATGATTATTTTGCGATCAACACTGAGGAGAAACGCACGATTATACGACGGCACGCTTTCATGGGAAGGATGATTTGCTACAGTATCATTTTTTTTGCT…
AecOr180		393	4E|011	808	45273	42527	-	P	MSWNDDMAYAMTLYKFLTLPLGVWPLQKYNTFSLVRSIVCGFSLSVMLITMLLEINFGNGDAYVKIDTLMVISCIILAILKLLSFRLYADNLIRNYSSAVNDYSTIDTEEKRTIMRRHAFMGRIICYSTLFFAYLASSIFMLTPMIAGNKDIQVDDVSKTQASELPMPLTFLGDLHIPSSLYFVISTLQYTILMLTSTSNCGNDSLFLGIALHICGQLELLKIEFINCDMKNKNINEDFSTMALRHCYLIKHAELLADVISFVLLVQVMSSCLIFSLVGFQFILALKSHDVLMLTKTATVMSALLLQMFFYSFVGDYLKCQMEEVACSIYSSNWYYLPTRLMRNVLFVIARSQQPIQLLAGRFFVVNIKTYMAILKSSLSYLSVLRVMVESNT	ATGTCATGGAATGATGATATGGCATATGCTATGACTCTCTACAAATTCTTAACTTTACCATTAGGCGTTTGGCCTTTGCAAAAATATAATACATTTTCTTTAGTCCGTTCTATAGTGTGCGGCTTCAGCTTGAGTGTGATGTTAATCACAATGTTGCTCGAAATCAATTTCGGTAACGGTGACGCATATGTAAAAATTGATACTCTTATGGTCATATCCTGCATCATTCTTGCTATATTAAAACTGTTATCCTTCCGCTTATATGCCGACAATCTGATTCGTAATTATTCTTCTGCTGTGAACGATTATTCCACAATCGACACCGAAGAGAAGCGTACGATCATGCGGCGGCACGCATTCATGGGAAGAATAATTTGTTATAGTACTTTATTTTTTGCT…
AecOr181		395	4E|011	808	50655	46530	-	P	MTKIMSWNDDVAYAMTPFKLLTLPLGVWPLQKYNTFSLVRSITCGFSLTVMMIMLFLEIIFGSSDAYIKLDAFVIMFCNVLCVLKLLSFRLYADNLIRNYSSAVNDYSTIDTEEKRTIMRQHAFMGRMICYSIIFFAYLASSIFTLAPMMTGDEDIHINVSIKNQAAKLPVPITFLGDLQIPTGLYFVISTVQYFILLLTGTSNCGNDSLFLAITLHVCGQLELLKIKFTNYGVKSKNINEYFSILTLRHCYLIELAELLSDVISIVLLVQVLFSCSIISLIGFRFILALKSHDAVMITKTITVMSTLLLQLFFYSFVGDYMKCQMEQIAHSIYISNWYYLPNKLMRNVLLVIMRSQQPVQLLAGRFFVVNIKTYMIILKSSLSYLSVLRVMMET	ATGACTAAGATAATGTCATGGAATGATGATGTGGCCTATGCTATGACTCCCTTCAAACTCTTAACTCTGCCATTAGGCGTCTGGCCATTGCAAAAATATAATACATTTTCTTTAGTTCGTTCTATCACGTGCGGCTTCAGTTTGACCGTGATGATGATCATGTTGTTCCTCGAAATCATTTTCGGTAGCAGCGATGCATATATAAAACTTGATGCTTTTGTAATAATGTTCTGCAACGTTCTCTGTGTACTAAAATTATTGTCGTTCCGCTTATACGCTGACAATCTGATTCGCAATTACTCTTCCGCTGTGAACGATTATTCTACAATTGACACTGAGGAGAAGCGCACAATCATGCGGCAGCATGCATTTATGGGAAGAATGATTTGCTACAGTATC…
AecOr182		390	4E|011	808	54756	52002	-	P	MSWNDDMAYAMTLYKFLTLPLGVWPLQKYNTFSLVRSIVCGFSLSVMLITMLLEINFGNGDAYVKIDTLMVISCIILATLKLLSFRLYADNLIRNYSSAVNDYSTIDTEEKRTIMRRHAFMGRIICYSTLFFAYLASSIIMLTPMIAGNKDIQVDDVSKTQASKLPMPLTFLEDLHIPSSLYFVISTLQYTILMITCTTNCGNDSLFLGIALHICGQLELLKIEFINCDMKNKNINEDFSTMALRHCYLIKHAELLADVISFVLLVQVMGSCLIFSLVGFQFIFALKSHDVVMITKTISVLSGLLLQLFFYSFVGDYMKCQMEQIAHSIYSSNWYYLPTKLMRNILLVIMRSQQPVQLLAGRFFVLNIKTYMTILKSSLSYLSILRVMVE	ATGTCATGGAATGATGATATGGCATATGCTATGACTCTCTACAAATTCTTAACTTTACCATTAGGCGTTTGGCCTTTGCAAAAATATAATACATTTTCTTTAGTCCGTTCTATAGTGTGCGGCTTCAGCTTGAGTGTGATGTTAATCACAATGTTGCTCGAAATCAATTTCGGTAACGGTGACGCATATGTAAAAATTGATACTCTTATGGTCATATCCTGCATCATTCTTGCTACATTAAAACTGTTATCCTTCCGCTTATATGCCGACAATCTGATTCGTAATTATTCTTCTGCTGTGAACGATTATTCCACAATCGACACCGAAGAGAAGCGTACGATCATGCGGCGGCACGCATTCATGGGAAGAATAATTTGTTATAGTACTTTATTTTTTGCT…
AecOr183	NTE	383	6E|12000	59	635133	640055	+	Q	SEADLTEALNLIIWNKRFLSFLGLWPLKPNQFLFIFFTIYMIIYCIMGAGHLIKNFDQPEVVVANLTDNVLFGMILGKLFICKRNCEIMIEFLKSIEIDFTARMYDNVQEKMAYLYYNKIALLFVKISTSMAGIAATMYYLRTFFENWSAIVSGNFSYKLPYPVHPFFEIKDTSTYICMCVYLALCVAIIVCGYAGPDAFVLSMTLHVCGQLAVLSCKVNRLLRDNENYHRHISNIVMRHYHLIRLAEILENNFNIICLQQTLGTLLLLCFTVYHIISTSAYGDETTLLAFALYVSCVISTILGYCYIGECLIIESTALREAFYNSNWYNNPPSTSKLINICMVRSEKPLMLTAGKFCVLSLNTFTSIVKTSMAYVSVLRKFI	TCCGAAGCTGATCTCACTGAAGCATTAAACCTAATAATTTGGAACAAACGATTCTTATCTTTTTTGGGTTTATGGCCTCTCAAGCCGAATCAGTTTCTATTCATATTTTTTACCATATACATGATAATTTATTGTATCATGGGGGCAGGCCATTTGATCAAAAATTTTGATCAGCCAGAAGTCGTCGTGGCAAATTTAACAGATAACGTACTGTTTGGAATGATATTGGGAAAATTGTTCATATGCAAACGCAACTGCGAGATAATGATCGAGTTTCTGAAAAGCATCGAAATCGATTTCACGGCAAGGATGTACGACAATGTTCAGGAGAAAATGGCGTATTTATATTATAACAAAATCGCACTGCTTTTCGTGAAGATATCGACAAGTATGGCAGGG…
AecOr184	NTE	381	6E|12000	59	650103	654791	+	R	NKVDYIEDLFVYLERIFSVGGIWPSERSYVRFAIYITYFIHYFIMAFTEFYNVFGNLELMVMSLVETIAHAMTFSIVWLIRCSNLLKIIIDEIKKDIAERKFENSEEEIIYYNYNRISKIFTYGSNVGMLITISLLYFRPLIYLAITNQGTTELLTLPYRIHSFFDTTNLRTYTLMYLYLFPMIYIAICHMAAICLVVVLVFHICGELAILSYRIRHIGENSQIILVHRIRNIIRMHLKIIWMAKSVDNTFNLILLDELFGNSVVLAISLYYVMMNLDISEIPTCFTFIFFAITALVMLFGYCLIGDQLAQQCISVQNAYYHCNWYQMPLSFRKCLLICMIRGQVILYLTAGRFYIFSLNSFTDVIKTSMAYLSMLRTIML	AACAAAGTTGATTATATTGAAGATTTATTTGTTTATTTGGAACGAATTTTTTCCGTCGGAGGAATATGGCCATCCGAGCGGTCGTACGTCCGTTTTGCAATTTATATCACGTATTTCATTCATTACTTTATTATGGCGTTTACCGAGTTTTACAACGTTTTTGGTAATTTGGAACTGATGGTGATGAGTCTCGTGGAAACGATAGCTCACGCCATGACATTTTCAATAGTGTGGCTGATACGCTGCAGTAATTTACTGAAGATAATAATTGATGAAATAAAAAAGGATATAGCAGAACGCAAGTTTGAGAATTCTGAGGAAGAAATAATTTACTACAACTACAATCGCATATCTAAAATATTCACATATGGTTCAAACGTTGGCATGCTCATCACAATC…
AecOr185	NTE	385	6E|12000	59	660929	665379	+	R	LQNKINRIEDLFVHLERIFSIGGIWPFKQTYIRFAIYISYFTLYLIMAYTDFYDAFGNLELMVMNLVETMAYSMTFLLMWLIRCSNLLKLLIHVIKKDMVERKFENFEEERIYYNYNFISKIFSYGSIVGMFITVILLYLRPLMYLLTINQASRNNTESFMLPYRIHPFFDISNTHTYILMYLCLFPMIYCSICHMAAICLIVILVFHICGELSILAYRIRHIKECSQTMIVDRIRSIVRMHLKIIWMARSMDDTFNLILLDELVGNSVVLAISLYYVIMNLDVSEIATCCTFIFFAIIALVMLFGYCLIGDQLTQQCISVQDAYYECNWYEMPLDCKKCLLICMIRGQVMLYITAGKFYIFSLNSFTDVIKTSLAYLSMLRTLL	TTACAGAACAAAATCAATCGTATTGAAGATTTATTTGTTCATTTAGAACGGATCTTTTCCATCGGAGGAATATGGCCATTCAAACAAACATATATCCGTTTCGCGATTTATATCTCGTATTTCACTCTTTATCTCATTATGGCGTATACCGATTTTTATGATGCTTTTGGTAATTTGGAGCTGATGGTGATGAATCTTGTGGAAACGATGGCTTATTCCATGACGTTCCTATTAATGTGGCTGATACGCTGCAGTAATTTGCTAAAACTCCTAATTCATGTAATAAAAAAGGATATGGTTGAACGCAAATTTGAGAATTTTGAAGAGGAGAGGATTTACTATAATTACAATTTTATATCCAAAATATTCTCCTATGGCTCAATTGTTGGCATGTTCATC…
AecOr186	NTE	386	6E|12000	59	670316	673554	+	R	LQNEVDHIEDLFVHLERIFSIGGIWPFKQTYIRFAIYISHFTLYLIMAYTDFYDAFGNLELIVMNLVESMVYSMTFPLVWLIRCSNLLKLLIYIIKKDMVERKFENFEEERIYYNYNFISKIFSYGSLVGMFITVVLLYLRPLVYLLTINQASQNSTEYFILPYRIHPFFDISNTHTYILMYLCLFPMIYISVCHMAAICLMVILVFHICGELSILAYRIRHIKEYSQTMILDRIRSFVRMHLKIIWMAKSVDDTFNLILLYELVGLSVVLAISLYYVIMNLDMAKIATCCTFTFFALISLVMLFGYCLTGDELTQQCLSVQDAYYECNWYEMPLGCKKSLLICMIRGQVMLCLTAGKFYIFTLNSFTDIIKTSLAYLSMLRRIML	TTACAGAACGAAGTCGACCATATTGAAGATTTATTTGTTCATTTAGAACGGATCTTTTCCATAGGAGGAATATGGCCGTTCAAACAAACATACATCCGTTTCGCGATTTACATCTCGCATTTCACTCTTTATCTCATTATGGCGTATACCGATTTTTACGATGCTTTTGGTAATTTGGAGCTTATTGTGATGAATCTCGTGGAATCGATGGTTTATTCCATGACGTTCCCATTAGTGTGGCTGATACGCTGCAGTAATTTGCTAAAACTCCTAATTTATATAATAAAAAAGGATATGGTTGAACGCAAATTCGAGAATTTTGAAGAGGAGAGGATTTATTATAATTACAATTTTATATCCAAGATATTCTCCTATGGCTCACTCGTTGGCATGTTCATC…
AecOr187	NTE	397	6E|12000	59	642895	646099	+	S	FQDQKELDRAAKVLSWNKWLMSMLGLWPFQSNDLIFSISFIYFSFLLILEYLSFFLYIGDLELVIMNLTENVAFLQIFVRMSTLRLYNDEIGEVITEAMKDFDETNYKTAEEIKTFVTYYAKSRIFFKLMMVFVTITASSYYLTPILIILGNGGLPEIVTNENVTQIIYLLPYRFHVFYAIENIRMYTITYVWQMPFAFVSACGQSTADCIMVTLVYHICGQMSVLALRINNIDTEVCDCGPEMRHMMLMHVRLLRMGKIIGKAFSAILLVHLLGATSLVSILGYQMLSSLSKGETGVVPLLLKFFLFIFLVLLILYAHCLVGENLLTESTKVSEAFYNCRWYDMSKNNARMLILCMARSQKPLCLIAGKFTMFCLSTLTDVLKTSMGYLSVLRSLL	TTTCAGGATCAAAAAGAGTTAGATCGTGCGGCCAAAGTGTTATCTTGGAACAAATGGCTAATGTCAATGTTGGGTCTTTGGCCTTTTCAATCCAACGATCTTATTTTCTCGATTAGTTTTATCTACTTCAGTTTCCTCTTGATTCTGGAGTATCTAAGCTTCTTCCTTTACATCGGTGATCTCGAACTCGTGATCATGAATTTAACAGAAAACGTGGCATTTTTACAAATATTTGTGCGAATGAGTACGCTAAGATTATATAATGATGAAATCGGTGAGGTCATAACGGAGGCCATGAAGGATTTTGATGAGACAAATTATAAAACCGCCGAGGAGATTAAGACATTCGTCACTTACTACGCTAAATCGAGAATCTTTTTTAAGCTGATGATGGTGTTT…
AecOr188	NTE	397	6E|12000	59	655659	658848	+	S	FEDQKDLDRAAKVLFWNKRLMSTLGLWPIQSNDLIFSINFGYFTLLLILEYLDFFLYIGDFEHVIMNLTENIAFVQMFVRMSTLRLYNDEIGEVIMEAMKDFDKANYKTTEEIKTFVTYYAKSRIFFKLMMVFVTITASSYYLTPILIILGNGGLPEIVTNENVTQIIYLLPYRFHLFYAIENIHTYTITYVWQMPFAFISAFGQSTADCIMITLVFHICGQMSVLALRINNIDTEVCDCGPEMRHVMFMHVRLLRMGKIIGKAFSATLLAHLLGATCLVSILGYQMLTNLSKGETGVVPLLVKFFIFIFLVLLILYAHCTVGENLLTESAKVCEAFYNCRWYDMSKNNARMLILCMARSQKPLCLIAGKFTMFCLSTLTDVLKTSMGYLSVLRSLL	TTTGAGGATCAAAAAGACTTAGATCGTGCAGCCAAGGTGTTATTTTGGAACAAACGATTAATGTCGACGCTGGGACTTTGGCCTATTCAATCCAACGATCTTATCTTCTCGATTAATTTTGGCTACTTTACTTTGCTCTTGATTCTGGAATATTTGGACTTTTTTCTTTACATCGGTGATTTCGAACACGTGATCATGAATTTGACAGAGAACATAGCATTTGTACAGATGTTTGTGCGAATGAGTACGCTAAGGTTATATAACGATGAAATTGGTGAAGTCATAATGGAGGCCATGAAGGATTTTGATAAGGCAAACTATAAAACCACCGAGGAGATTAAGACATTCGTCACTTACTACGCTAAGTCGAGGATTTTTTTTAAACTGATGATGGTGTTT…
AecOr189	PNC	345	N/A	59	666073	668046	+	S	FEDQKDLDRAVKVLSWNKRSTLGLRPFXNDFIFPINFGYFTLLLILEYLDFFXYISNFEHVIINLXNIAFVLMFVQISTLKLYNDEIDEVITEXSMKDFDEINYXAEEIKIFVVFPNLRIFLNLKKVPQIEILLKMIFLMLVLTSESNIFLRLPEIVTNVAQIIYVLSYHFYLFYPIENIRTYTYVYEYTITYXDKCRLCFISAFGQSTADCIMITLVFHICGQIRVLALRINNIDTEVCDCGPEIMGKIIRKAFSVTLLAHFLGTTCLVSIFGLSKNLPKSEIGIVPFLIKFFIFILLILLILYAHCRVKVCEAFYNCCXDMSKNNARMLILCMVRSQKSLCLIDGNLLCF	N/A
AecOr190	NTE	398	6E|12000	568	710706	706712	-	T	LNFAIGWNRFNLSLVGIWPDPLQNPKQKSGLSRCRFILASFFMLGFVCIPQSTNLVFIWGNVDMMTENLATANIPVANSFMKAFTIWRKRKVLKLLVNFFYQDWYTPKTSEERTIMLKNAKLVRKISIWCTILTQTLLIIYIVLKISAIIFSPDDLARPMIYTAYFPFDATKSPIFELICACQILSAFSGTVAYTGSDSFISMLVIHVCGQFENLRERLKNLVNDPNGIKTSQEFKSELRQIVMRHEHLNWFAKTIEDSFNIIMLIQMLSCTIQLCFQGFQVIRILIKKEENESMTFQLIFLSIFVGFILVHLYIYCYVGEMLLVQSTKIGFSAYESNWFNVPGKEARNLLFIIHRSTAPLCLTAGKFSTFSLQMFSKIVRTSLGYLSVLLTVTERKE	TTGAATTTCGCGATCGGATGGAATCGATTCAATTTGAGCCTTGTTGGCATCTGGCCTGATCCGTTACAAAATCCTAAACAAAAGAGCGGACTCTCTCGATGTCGCTTTATACTAGCCAGTTTCTTCATGCTGGGCTTTGTGTGTATACCACAATCGACGAATTTAGTATTCATTTGGGGTAACGTGGATATGATGACCGAAAATCTGGCGACCGCTAATATTCCAGTCGCGAATTCTTTCATGAAAGCATTCACCATCTGGCGTAAAAGGAAAGTTTTGAAGCTGTTGGTCAACTTCTTCTATCAAGATTGGTATACACCAAAAACGTCTGAAGAAAGAACAATTATGCTGAAAAATGCCAAACTTGTGAGAAAGATATCCATATGGTGCACAATACTA…
AecOr191	NTE	399	6E|12000	568	716796	712678	-	T	LNFAIGWNRFNLSLVGIWPDPLQNPKQNSGLSRCRFMIASFFMLGFMCIPQSANLVFIWGNADMMTENLATANIPVANSFMKAITIWRKRKVLKLLVNFFYQDWHTPKTFEERTIMLKNAKLVRKISIWCTILTQTMVTIYIVLRISTIIRFSSSDPARPMLYTAYFPFDITRSPIFELICVCQMLSAYSATVSYTGSDSFISMLILHVCGQFENLRERLKNLVNDPNGVKTSQEFKSELRQIVMRHEHLNWFAKTLEDSFNMMMLIQILFCTVQLCFQGFQVFTILIKEEENESMTFQLIFLISFVGFILVHLYIYCYVGEMLLVQSTEIGFSAYESNWFNVPGKEARNLLFIIHRSTAPLCLTAGKFSTFSLQMFSKIVRTSLGYLSVLLTVTERKE	TTGAATTTCGCGATCGGATGGAATCGATTCAATTTGAGCCTCGTCGGCATCTGGCCTGATCCGTTACAAAATCCTAAACAAAACAGCGGACTCTCTCGATGTCGCTTTATGATAGCCAGTTTCTTCATGCTAGGCTTTATGTGTATACCGCAATCGGCAAATTTGGTATTCATTTGGGGTAACGCGGATATGATGACGGAAAACCTGGCGACCGCTAATATTCCAGTTGCGAATTCTTTCATGAAAGCAATCACCATCTGGCGTAAAAGGAAAGTTTTGAAACTGTTGGTCAACTTCTTTTACCAAGATTGGCATACGCCAAAAACGTTTGAAGAAAGAACAATTATGCTGAAAAATGCCAAACTTGTAAGAAAGATATCGATATGGTGCACAATACTA…
AecOr192	NTE	389	6E|12000	568	720855	717843	-	T	LNYVFTLTRQWLWIFGIWPDPHIPLSEFRRPSIRFIIVTCTVSFYVSGPQIMNVLRAWGNLSRILENFVSATFSLMGVSKLIVTWYHGETLRPLMASIMTDWITSTSDWERNTMLKISRRGRSLSFRCCLSATCLITFYLSLHLLKFFKTINQPQRNLVYRLGNLQSSPFYEITYFIQLSGGAYSILANYTIDSFVSMLVLQVCAQLINLRTTLNNLINELISKSISSSRFREGLAAIAVRHNHLIRNAKIIDGCYSPVLFMHVLAATFQICVITFQVFTIITDNMKVPVIKMTFLLFYFVVLLTNMYAYCYSAERLMTESTKMTYGVYECKWYDIPPKDAKDLMFIVYRSRIPLRLTIGKFGIFSLEMFGTVLKTSMGYLSALLAVKD	TTGAATTACGTGTTTACCCTGACTCGCCAATGGTTATGGATATTTGGCATATGGCCCGATCCACATATCCCTTTAAGTGAATTTCGCCGGCCAAGTATAAGATTCATTATTGTTACGTGTACTGTGAGCTTTTACGTATCAGGTCCTCAGATAATGAATGTGCTTCGTGCTTGGGGTAACTTGTCTCGGATACTGGAAAATTTTGTCTCGGCGACTTTTAGCTTAATGGGAGTGAGCAAATTGATTGTTACCTGGTATCATGGCGAAACACTTCGGCCGCTGATGGCATCTATCATGACCGATTGGATAACTTCTACGAGTGATTGGGAACGAAATACTATGTTAAAGATTTCAAGACGTGGCAGAAGTTTATCCTTTAGATGTTGTTTGTCCGCGACG…
AecOr193	NTE	389	6E|12000	568	726498	723991	-	T	LNYIFNPIRQWLWIFGIWPDPQIPLNEFRRPSIRFIIVMCSVSLYVFGPQMMNVIRAAGSVTRMVENFSSANFSMLAVCKLLVTWYHGKTLQSLIISIMTDWMTSTKEWERNTMLKITRSGRNLSFKCCALATSSITCHISLQLLRFFKTIHQPERNLVYRIETIQKSPNYEITYFIQLFGGMYSAFANSIIDSFISMLILQVCAQLINLRTMLNNLVNKLANKSISSITFREGLAAIVVRHDHLIRTAKTIDSCYSSVLFVHVLSTTFQMCFITFQVFTIITNNMNVSIMKMIFLTLYFNLVLFSLYAYCYSAEKLITESTRMAYGVYECKWYDLSSKDAKNLMFIVHRSRIPLKLTAGKFGTFSLEMFGIVLKTSMGYLSALLTMRD	TTAAATTATATATTTAATCCGATTCGCCAATGGCTATGGATCTTTGGTATATGGCCCGATCCACAGATCCCATTGAATGAATTTCGTCGACCAAGTATAAGATTCATTATTGTTATGTGTTCTGTGAGTTTATATGTATTCGGTCCTCAAATGATGAATGTAATTCGTGCTGCGGGTAGCGTGACTCGGATGGTAGAAAATTTCTCCTCTGCAAATTTCAGCATGTTGGCAGTGTGTAAATTGCTTGTAACTTGGTATCACGGCAAAACACTTCAATCGCTGATAATATCGATTATGACCGATTGGATGACTTCGACGAAAGAGTGGGAACGAAATACTATGTTGAAGATTACGAGAAGTGGCAGAAATCTGTCCTTTAAATGTTGTGCGCTCGCAACT…
AecOr194	NTE	391	6E|12000	568	733148	728626	-	T	LNYMFTTTRQFLRLFGVWPDPHMPLSDFRWPSIRLIIVICNISLYIFVPQMINVIRVWGNMTRMVEYFVSTNSSLMAMCKLMVTWYHGKKLQQLIVSIMTDWMTATNWERNIMLKSARHGRNISFRCCATVIGLLIMSFYFYMIKFIKIIHLPYRTLIYRMDNIQKSPTYEITYCIQFLGGMYSLLAIYTIDSFVSILVLHTCSQLTNLRMTLNNLVNEITNDSISSSRKESFKKGLTAIVVRHEHLIKNAKTIDSCYSSLLFMNILLAILQMCFIAFQIFTMITDHLKVPMIRIIFLSFYITYMMTHLYAYCYSAEKLMAESTNMAYGIFECKWYNLSSKDARDLMFIVYRSKIPLKLTAGKFGIFSIEMFGLAIKTAMGYLSTLLTIRG	TTGAATTATATGTTTACTACAACTCGCCAATTTCTACGGTTATTTGGCGTATGGCCCGATCCACATATGCCTTTAAGTGACTTTCGTTGGCCAAGCATAAGACTCATTATCGTCATATGTAACATAAGTTTGTACATATTTGTGCCGCAAATGATAAATGTGATTCGTGTTTGGGGTAACATGACTCGAATGGTGGAATATTTTGTCTCTACGAATTCCAGCTTGATGGCAATGTGCAAATTGATGGTTACCTGGTATCATGGCAAAAAACTTCAGCAACTGATAGTGTCAATTATGACTGATTGGATGACTGCGACTAACTGGGAACGAAATATCATGCTGAAATCCGCGAGACATGGCAGAAACATATCCTTTAGATGTTGTGCAACCGTAATAGGG…
AecOr195	NTE	391	6E|12000	568	743491	739735	-	T	LNYMFMTHQWLWVFGIWPDPHMSLNDFRWPNIRFIIIVCNISLYVSAPQMMNVIRAWGNMTRMVENFVSVNFSLMAICKLLVTWYHGKTLQPLIVSIMIDWMTSTTNWERNTMLKIARRGRNLSLRCCLSALGLMIFSMSFHLLRLFKNIHQPRRNLVYQLEIIQKSPNYEITYIIQLFGGAYSIFANYMIDSFVSVLVLHVCSQLINLRLTINNLVNELANNSISSSRKERFKKDLAAIVVRHEHLIRNAKTIDGCYSSVLFMNLLLTTLQMCFIAFQIFTMITDNLKIPIVRMLFLLFYITFMLTHFYTYCYSAEKLMAESTNMAYGVYDCKWYGIPSKNAKDLMLIVYRSTIPLKLTAGKFGIFSLEMFGIAIKTAMGYLSALITLQN	TTAAATTATATGTTTATGACTCATCAGTGGTTATGGGTATTTGGCATATGGCCCGATCCACACATGTCTTTGAATGACTTTCGTTGGCCAAACATACGATTCATTATCATCGTATGTAATATAAGTCTGTACGTATCCGCGCCGCAAATGATGAATGTGATTCGTGCTTGGGGTAATATGACGCGAATGGTGGAAAATTTTGTCTCTGTGAATTTTAGCTTGATGGCAATATGCAAACTGCTCGTTACTTGGTATCATGGCAAGACACTCCAACCGCTGATAGTGTCAATTATGATCGATTGGATGACTTCAACAACCAACTGGGAACGAAATACCATGTTGAAAATCGCGAGACGTGGCAGAAACTTGTCCTTAAGATGTTGTTTGTCCGCATTGGGC…
AecOr196	NTE	390	6E|12000	568	747989	745290	-	T	INYAFAMSRQCLRILGVWPDPFVSDSKRLNIRFMIVTCILSFYVIMPQLTNMILAWGNVARMVEYVASANFSLMALCKLIGTWYHGETLRTLMISIMTDWMTSTNNRERNTMLNIAKRGRTLSVRCFVTMTGTVTFYICLNLLKFYRNVHQPQRNLVYRFSYPYNTQNTPNYEITFFTQLSGGMYSAMINCTIDTFISILVLHICAQLINLRMALNNLVNELAKGSISSSRFKKGLIAITMRHEHLIRNANTVDKCYSAVLFVHMLAATFQLCFESFQVFTIITSHLGIPIIKITFLSFYFSLVLTHLYFYCYSAEKLSTESTNMANGVYECKWYDIPPRDAKNLLFMIYRSTIPLKLTAGKFGTFSLEMFGTTVKTSMGYLSVLLTMMD	ATAAATTACGCCTTTGCGATGAGTCGTCAATGTTTACGGATATTAGGCGTATGGCCCGATCCATTTGTGAGTGATTCCAAACGATTAAACATAAGATTCATGATTGTTACGTGTATCCTGAGTTTTTACGTGATCATGCCGCAACTTACGAACATGATACTTGCTTGGGGTAACGTGGCTCGGATGGTGGAATACGTCGCCTCCGCAAATTTCAGTTTAATGGCACTGTGCAAGTTAATCGGTACTTGGTATCACGGTGAAACACTTCGAACGCTGATGATATCGATCATGACCGATTGGATGACTTCGACAAACAACCGGGAACGAAATACAATGTTAAACATAGCGAAACGTGGCAGAACCTTATCTGTTAGATGTTTTGTAACCATGACGGGTACA…
AecOr197	NTE	390	6E|12000	1076	3356	5707	+	U	FIWAIRLHHLALEMVDLWPKSNKCTKKSLWAEIWVGIIFILLIFVSNVPMIYSVIQVWGNMVLVIDNLHTTLPQVIASLKYVIIRRKQKVLLSIVNMMAEDWMAFKLDRERNVMIKHARTARLIMMIGYVIVFLSFLTINILSFFNIHVVYATNSTYRRKSLPLETYHFYDTDKSPQFEFTFIIQAVTTLLTATIYMSVDIFLIVMILHICGQLENFRCRLINLISCKNFNKVLNDIVATHLHLIRFANNIENTYSLMMLVLVLHFGIVFCLSGFLFTIILTDRKIDKALIIQGYFSILIFIVLLMNTFLFCGAGELVTKQSNAVYHAMCDLEWYKLESKKARNLILLMMRAKYPFCITAGKIFPLTMATFCSILKSSMGYISFLMTKHG	TTCATATGGGCAATTAGACTACATCATTTAGCATTAGAAATGGTAGACTTATGGCCTAAATCCAACAAATGTACTAAGAAAAGTTTGTGGGCAGAAATTTGGGTTGGCATAATTTTTATTTTATTAATATTTGTTTCTAATGTTCCGATGATATATTCAGTCATACAAGTTTGGGGTAATATGGTACTTGTGATAGACAATTTGCATACAACATTACCTCAAGTAATAGCATCATTAAAATACGTTATTATTCGGCGAAAACAAAAAGTTCTCTTGTCAATTGTAAATATGATGGCAGAAGATTGGATGGCATTCAAGCTGGATAGAGAAAGAAATGTGATGATAAAACATGCAAGAACAGCGCGATTAATTATGATGATTGGATACGTCATCGTGTTT…
AecOr198	NTE	389	6E|12000	1076	7247	11794	+	U	FMWAVNLHRLGFKIVGLWPSNKYTKKSLWPEIWVGIVFILMIFVCNIPMICAVIEVWGNFIFVIDNLHTTLPQLMISIKYIIIRRKQTVLLSIVSMMAEDWMTFKLEGERDVMIKRAQTARLLMMIGYILVVMSVLTLIILPCYGIQVMYVANITDVRKLLPLKTYHFYNTDESPQFELTFFIHTLTALLGGTIYVCVDFFLVLTVLHICGQLENFRCRLINLISCKNFNKVLNNIVATHLRLIRFADNIENTYSLMMLISVLHFCIAFCLSGFLFTIILSDKKINKAVIAQGYYSILFLIFLLMNTFLYCEAGEFVTDQCNAVYRMMCDLKWYKLESRKARNFILLIIRAKHPFRFTAGKIFPLTMVTFCSILKTSCGYISFLLTKRG	TTCATGTGGGCAGTTAATCTACACCGTTTAGGTTTCAAAATCGTGGGCTTATGGCCTTCGAACAAATATACTAAGAAAAGTTTGTGGCCAGAAATTTGGGTTGGCATTGTTTTTATTTTAATGATATTTGTTTGTAATATTCCGATGATATGTGCGGTTATCGAAGTTTGGGGTAATTTTATATTTGTGATAGATAATTTACATACAACGTTGCCCCAGCTGATGATATCAATAAAATACATTATCATTCGACGGAAACAAACAGTTCTCTTGTCAATTGTAAGTATGATGGCGGAAGATTGGATGACATTCAAGCTGGAAGGAGAAAGAGATGTGATGATAAAACGAGCACAAACAGCGCGATTACTTATGATGATTGGATATATTCTCGTGGTAATG…
AecOr199	NTE	389	6E|12000	1076	13992	17514	+	U	FVWAVELHRLGLKLIGLWPSTDEISKKKLGSNICVGFIFTVIFVSGVPLVWALIRVWGDMVLMIDNLRITLPLIVVLFKFIIIRWKRKVLLSIINMMAEDWISLKLNTERDVMIKRARSARLLIIFGFVLMSFAFIMLIIFPCFDIQIRHITNLTDRKKPLPLQTYYFYDTDKSPQFELTFLVQAVTISLAGIIYTSVDAFLGLVIFHICGQLENFRRRLVKLILCKNFNRALNNSIVYHLRLIRFADNIEKTFSLMMLGLVIYFGIVFCLCGFLLVSVVTDQNINHANVAQACYMAIAALILLTHTFLYCGAGELIIGQCTALYRAVCDLEWYKLESRKARSLILLIIRANEPFHITAGKIVPLTMTTFCSLLKTSAGYISFLLAKGS	TTCGTATGGGCAGTTGAATTACATCGTTTAGGCTTGAAATTGATCGGTTTGTGGCCTTCAACCGACGAAATTTCTAAGAAAAAATTGGGATCTAACATTTGCGTGGGTTTCATTTTTACTGTAATATTCGTTTCTGGTGTACCGCTTGTATGGGCGCTTATACGAGTTTGGGGCGACATGGTACTTATGATAGATAATTTACGAATTACATTACCTCTTATAGTGGTTTTGTTTAAATTTATTATTATACGATGGAAACGAAAAGTTCTTTTATCCATTATCAATATGATGGCGGAAGATTGGATATCATTAAAATTAAACACAGAAAGAGATGTGATGATAAAACGAGCGCGATCGGCTCGATTACTCATAATTTTTGGATTTGTTTTAATGTCATTT…
AecOr200	NTE	391	6E|12000	1076	18975	21706	+	U	FVWAIELNRFGLELIGLWPKTNEVVKDKYYTSDLRVVIIFIIITFISGIPLVCSLVRVRRNMLLVTDNLQITLPLMIVSLKLVIMRWKRSALLPIIKMMAEDWVTLKLDTERNVMMKRARTARLIVICGYVLMILAFTVIIIFPCFGVPFRRLTNLTDRDKPLPLQTYYFYDTDKSPQFELTLVIQAITIFLAAVTYTSVDAFLGLTILHICGQLENYRSRLVNLVSCKDFNNALRSNVIAHLRLIRFASKIEDTFTLMMLGLVFYFGIVFCLYGFLLLTVVTDDETSGIPFSQILYAIVGITSLLTHTFLYCGAGELITEQCEAIYRTLNDLEWYKLESKKARCLILLMTRASEPFRFTAGKIIPLTMTTFCSLLKTSASYISFLLANRG	TTTGTGTGGGCAATTGAATTAAATCGATTCGGATTGGAACTGATCGGTTTATGGCCTAAAACAAATGAAGTAGTTAAAGATAAATACTACACATCCGATCTTCGCGTTGTTATTATTTTCATTATAATAACATTTATTTCTGGTATTCCACTCGTATGTTCTCTAGTACGAGTTCGTCGCAATATGCTACTTGTAACAGACAACTTACAAATTACATTACCTCTAATGATAGTTTCATTAAAACTTGTTATTATGCGATGGAAACGTTCAGCTCTCTTACCCATCATAAAGATGATGGCGGAAGATTGGGTGACATTGAAGCTTGACACAGAGAGGAACGTGATGATGAAGCGAGCGCGGACTGCTCGGCTGATCGTAATTTGCGGATACGTATTGATG…
AecOr201	NTE	393	6E|12000	1076	23574	28032	+	U	FIWAIELNRFGLELVGLWPKINGAVKNTFVSDLRVGIIFFIVTFLSIIPLLCSLVRVWGDMILIVDNLQVMLPLLVVSLKLVVLRWKRTAIVLLVKMMAEDWMELKMDAERNVMIKRAQTARLIIICGFFLMIFVFIVLIILPAFGLHFRYITNLTDQERLLPFQAYYFYDTNKSPQFEIALVIQAATMFLGATTYTSVDAFLGLLILHICGQLENFKHRLTVLTSCKDFDSALCNNVQTHLRIIRFANNIEDTFALLMLGLVFYFGIVFCLFGFLFVTVITGNEMGHMSLTRVCFIVIGIFTLMAHTFLYCGAGEIIAEQCEAVYSAICNLEWYKLEPRKKKYLILLMIRANEPFRITAGKIFPLTMTTFCSLLKTSAGYISFLLAKREIEL	TTTATATGGGCAATCGAACTAAATCGATTCGGTTTAGAACTAGTCGGTTTATGGCCTAAAATCAATGGAGCAGTTAAGAATACCTTCGTTTCGGATCTTCGTGTGGGCATAATTTTCTTTATAGTAACTTTTTTATCCATTATTCCTCTCTTATGCTCCCTTGTACGAGTTTGGGGTGACATGATACTTATAGTAGACAACCTCCAAGTTATGTTACCTTTACTGGTAGTCTCGTTGAAACTTGTTGTTCTACGGTGGAAACGTACAGCTATTGTACTGCTCGTAAAGATGATGGCAGAAGATTGGATGGAATTAAAGATGGACGCAGAAAGAAACGTGATGATTAAACGAGCACAAACTGCGCGATTGATTATAATTTGTGGATTTTTTTTGATGATA…
AecOr202	NTE	388	6E|12000	1076	29365	33216	+	U	FTWAIKLNRLGLELLGLWPKSDEISKNNFSSDLRVVIIFVIVTFVSGVPLACSLIRVWGDMILMIDNLQITLPLLVVSLKLVVLRWKQTALVSIIKMMAEDWMELKTRKERDIMISRAQIARTIIISGYILMVLAFIVVIILPYFGLPLRHLTNLTDPDKPLPLQTYYFYDIDKSPQFELTYIIQAITIFLAAVTYTSVDAFLGLTILHLSGQLENFKSRITNLISCQNFIYNLSHNITNHMRLIRFAGIIENIFTFMTLGLLFYFCISFCLHGFLLLAVITEGSNFSAARLCFPLMGITILFSHAFIYCGAGEIVTMQCEEVYYALCNLEWYKLEPKKARSLILLMIRASQPFHITAGKIFPLTMTTFGSLLKTSAGYISFLLASQR	TTTACATGGGCGATTAAATTAAATCGCTTGGGTTTAGAATTGCTTGGATTATGGCCGAAGAGCGATGAAATATCTAAGAATAATTTCTCTTCTGATCTCCGTGTGGTTATTATTTTCGTTATAGTGACATTTGTTTCTGGTGTACCTCTTGCCTGCTCCCTTATACGAGTTTGGGGAGACATGATACTTATGATAGATAATCTCCAAATTACTTTACCTTTACTGGTAGTCTCGTTGAAACTTGTTGTTCTACGGTGGAAACAAACAGCACTTGTATCCATCATAAAAATGATGGCGGAAGACTGGATGGAATTGAAAACAAGAAAGGAAAGGGATATAATGATAAGTCGAGCACAGATTGCTAGAACGATTATCATCAGCGGATACATTCTAATGGTA…
AecOr203	NTE	383	6E|12000	1076	34974	37783	+	U	FMWAIKLNRLGLELIGLWPKSDEVPRNIRVIIIFVIVTFISGIPLTCSLIRVWGDILLMVDNLQVTLPLLVVSLKLIIMRCKRTALLSIIKMMAEDWMELKTRKERDVMMRRAQIARIIVISGYVLMVLAFIVVIVLPYFGLSLRRLTNLTAPGKPLPLQTYYFYNVDKSPQFELTYIIQAITVFLAAVTYTSVDAFLGFSILHFSGQLENFKSRITSLISCQNFIYILSHNIMTHIRLIRFAGIIENTFTFMMLSLVFYFGIVFCLHGFLLLTVITEGTDFSFARLCFPLIGITILLSHTFLYCGAGEIITMQCEEIYRALCDLEWYKLEPQYARSLILLMIRASQPVRITAGKIFPLTMTTFCSLLKTSAGYISFLLASQR	TTTATGTGGGCGATTAAATTAAATCGCTTGGGTTTAGAACTAATCGGATTATGGCCCAAGAGCGATGAAGTACCCAGAAATATCCGTGTGATCATTATTTTCGTTATAGTAACATTTATTTCTGGTATACCTCTCACCTGCTCCCTTATACGAGTTTGGGGAGACATATTACTTATGGTAGACAATCTCCAAGTTACTTTACCTTTGCTGGTGGTCTCGTTGAAACTTATTATTATGCGGTGCAAACGAACAGCACTTTTATCCATCATAAAAATGATGGCGGAAGACTGGATGGAATTAAAGACAAGAAAGGAAAGGGATGTAATGATGAGACGAGCACAAATTGCTAGAATTATTGTCATCAGCGGATACGTTCTCATGGTATTGGCGTTTATTGTG…
AecOr204	NTE	388	6E|12000	1076	39095	41962	+	U	FEWAVKLNRIALDFIGLWPKTAKNTRQKLMCNIRVLIVFLSVTCGVLIPSIHSFIRIYGDIMLMLDNLQFTLPAISCSIRIVIFWWKKEAIVPIMNMIAEDWIKSKSVQDRNVMIRRAYTARIIITCAYCIMGLACFFIIILPSFGISMRLTPNITDPGKPMPLQTYYIYDTTKRPQYEITFISQAVYILLAIMSYTGIDNFLGLLIFHICGQLDILKNRLTRLDKYINSRNMLKSCMIKHIRLLRIIGVIEDTYNITLLALFLYFAILFAFYGFRIIILFDEGNNLSITHLIYFICNVFTIFSHMCLYCALGEILMARCNEIYYAAYNNKWYSVDPKIAKDLLFLLIRNTKPVYLTAGKVFPMTMATFCGLMKTSAGYISVLHTTKG	TTCGAATGGGCGGTGAAATTAAATCGGATTGCTTTAGATTTTATTGGACTTTGGCCTAAAACCGCAAAAAACACTCGACAGAAATTAATGTGCAATATTCGAGTGCTTATTGTTTTTCTGTCCGTAACGTGTGGCGTACTGATTCCTTCTATACATTCATTCATAAGAATTTATGGAGACATAATGCTAATGCTAGACAATTTACAATTTACCTTGCCGGCAATAAGCTGTTCGATAAGAATCGTAATTTTTTGGTGGAAGAAGGAAGCTATCGTACCAATCATGAATATGATCGCGGAAGATTGGATAAAATCGAAGAGTGTGCAAGACAGAAATGTTATGATTAGAAGAGCGTACACTGCACGTATTATTATTACTTGCGCCTATTGCATAATGGGA…
AecOr205	NI	354	N/A	1076	46154	48893	+	U	FEWAVKLNRITLDFIGLWPKTAQNPRQKLMCNFRVLIVFTAITFGVLIPSIHSFIRIYGDIMLMIDNLQFTLPAISCSIRIAIFWWKKEAITPIIDMIAEDWIKSKNAQERNIMIKKAQISRMIIVCAYCIMVVGCLFVIVPPGFGIPIRLTTNITDPGKIVPLQTHYIYDVTKQPQYELTYISQTIYIVLAVLSYTGIDHFLGLLVFHISGQLNILKNRLINLDKYINSHDMLKICVARHIRLLLFDEGNDLSLTHLVFFISTFFNLFAHMCLYCALGEFLVAQCNEIYYAAYSNEWYSVNSKITQDLLLLLIRGAKPIHLTAGKIFPMTMMTFCRLIKTSVGYISVLHTTRS	N/A
AecOr206	NTE	389	6E|12000	1076	51087	53596	+	U	FEWAMKLNRFTLDFLGLWPKNIQNPWQKLMCNFRVLIAFLGITFCLFIPSIHSLIIVFGDILLILDNLQITLPVTSCLIRIIIFWWKKKAVIPIINMITNDWIKIKNDQERNLMIRRAQTARIIIICSYCIMGLQWFFISILPIFGVTMRLTPNITDPGRIPMPLQSHYIYDITKRPQHELTFISQAVYVAIGMMAYTGVDNFLSLVVFHICGQLDILENRMQHLDKYKNYPKILRRCIGKHIRLLRAIDIIEDTYNGILLSLFIYFAILFAFYGFRIISLFDEGNDMSITHLIYFISSIINIFTHMCLYCVLGEILVAQCNKVYYAAYSNEWYTIDPKIARDLLLLMTRGSKQICLTVGKMSPVTMATFCSLVKTSVGYISVLHTTRR	TTTGAGTGGGCGATGAAATTAAATCGTTTCACTTTAGATTTCCTTGGACTTTGGCCTAAGAACATTCAAAATCCTTGGCAAAAGTTAATGTGCAATTTTCGAGTGCTGATAGCTTTCCTGGGAATAACGTTCTGCCTTTTTATTCCTTCAATACATTCATTGATAATAGTTTTTGGAGACATTTTACTTATATTAGATAATTTACAAATTACTTTACCAGTTACGAGCTGCTTGATTAGAATCATAATTTTTTGGTGGAAAAAAAAAGCTGTTATACCGATTATAAACATGATCACAAATGATTGGATAAAAATAAAAAATGATCAAGAAAGAAATTTAATGATACGAAGAGCGCAAACTGCACGAATAATTATTATTTGTTCCTATTGCATAATGGGA…
AecOr207	NTE	389	6E|12000	1076	58934	61485	+	U	FEWAVKLNRFTLDFLGLWPKNVQNPRQKLMCDFRVLIAFLGIMFCLFIPSIHSLIIVFGDILLILDNLQITLPVMSCSIRIIIFWWKKKAVIPIINMIMKDWINIKNDQERNLMIRRAQTARIIIICSYCIMGLQWFFISILPIFGVTMRLTPNITDPGRIPMPLQSHYIYDITKRPQHELTFISQAVYVAIGMMAYTGVDNFLSLVVFHICGQLDILENRMQHLDKYKNYSKMLKRCIERHIRLLRAIDIIEDMYNGILLSLFIYFAILFAFYGFRIISLFDEGNDMSITHLIYFISSIINIFTHMCLYCVLGEILVAQCNKVYYAAYSNKWYTIDPKVAGNLLLLMTRGSKQICLTVGKMSPVTMATFCSLVKTSVGYISVLHTTRR	TTCGAATGGGCGGTGAAACTAAACCGTTTCACTTTAGATTTCCTTGGACTTTGGCCTAAGAACGTTCAAAATCCTCGGCAAAAGTTAATGTGCGATTTTCGAGTGCTGATAGCTTTCTTGGGAATAATGTTCTGCCTTTTTATTCCTTCAATACATTCATTGATAATAGTTTTTGGAGATATTTTGCTGATATTAGATAATTTACAAATTACACTACCAGTAATGAGCTGCTCAATTAGAATCATAATTTTTTGGTGGAAAAAAAAAGCTGTTATACCGATTATAAACATGATCATGAAGGATTGGATAAACATAAAAAATGATCAAGAGAGAAATTTAATGATACGAAGAGCGCAAACTGCACGAATAATTATTATTTGTTCCTATTGCATAATGGGA…
AecOr208	NTE	388	6E|12000	1076	62850	68577	+	U	FEWAVKLNRFTLNLIGLWPKTAQNFRQQLMSNFRVLVVFLGVTLGLLIPSIHSLIRIFGDIILMLDNLQFTLPTISCSIRIVIFWWKKEAIEPIMNMIVEDWVKLKNAEERNIMIRRAQSARIIITFAYCIMGIGCFYLIVLPSFGISMRDTTNITDPGRPMPLQTHYIYDVTKSPQYELTFISQSVYIIIAMMSYSGIDNFLGLLVFHICGQLDILKNRLTNLDKCKNSHKILNSCITRHIRLLRVIDIIEDTYNVILLFLFVYFAILFAFYGFRIITLFDEENDISFSHLIYFASTVINIFAHMCLYCALGEILVAQCNKIYYAAYSNKWYIMNSKVTQNLLILMIRGSKPVYLTAGKVFPVTMATFCSLVKTSVGYISVLHTTRN	TTCGAATGGGCGGTAAAATTAAATCGTTTCACTTTAAATTTGATTGGACTTTGGCCTAAGACTGCACAAAATTTTCGACAGCAATTAATGAGTAATTTTCGAGTGCTTGTCGTATTTTTGGGTGTAACATTGGGCCTTCTTATTCCTTCTATACATTCCTTAATAAGAATTTTTGGAGATATTATATTAATGCTAGATAATTTACAATTTACTCTACCAACCATAAGTTGCTCGATAAGAATCGTAATTTTCTGGTGGAAAAAGGAAGCTATCGAACCGATCATGAACATGATCGTGGAGGATTGGGTAAAATTGAAAAATGCAGAAGAGAGAAATATAATGATTCGGAGAGCACAGAGTGCACGTATAATTATTACATTCGCATACTGCATAATGGGA…
AecOr209	NTE	388	6E|12000	1076	70751	73507	+	U	FEWAVKLNRFTLDLLGLWPKNVQNSWQKLMCNFRVLVIFLGLTVCLVIPSIHSLIRIFGDVLLMLDNLQFTLPVISCVIRIMIFWWKKESIVPIINMVTKDWIKSKSDQEKCFMIQRAQSARIIIICAYCLMGIQCFFLVIPPTFGMSMRLTPNITDPGKPMLVQSYYVYDITKRPQYELTFLSQVIYIVIALMIYTGIDNFLSLLIFHISGQLDIIKSRLTCLDKYTNYQKVLKCCIDKHLRLLRAIDAIEDMYNNILLSLFIYFAILFAFYAFRVISVFNEGNHLPVIRFIFFTLTILNLFGHMCLYCILGEILMAQCNNIYYAAYNNKWYTMDPKTTNNLLILMTRGSKPIYLTVGKIFPVTMTTFCSLVKTSVGYISVLHTTRR	TTCGAATGGGCGGTGAAACTAAACCGTTTCACTTTAGATTTGCTTGGACTTTGGCCCAAAAACGTACAAAATTCTTGGCAAAAATTAATGTGCAATTTTCGAGTACTGGTGATTTTTCTGGGACTAACAGTCTGCCTTGTTATTCCTTCTATACATTCCCTGATAAGAATTTTTGGTGACGTTTTGCTAATGTTAGACAATTTACAATTTACTTTACCAGTTATAAGCTGTGTAATTAGAATCATGATTTTTTGGTGGAAAAAAGAATCTATTGTACCCATTATAAATATGGTCACGAAAGATTGGATAAAATCAAAAAGTGATCAAGAAAAATGTTTCATGATCCAAAGAGCACAAAGTGCACGCATAATTATTATTTGTGCCTATTGCCTAATGGGA…
AecOr210	NTE	388	6E|12000	1076	76030	79199	+	U	FEWAVKLNRFTLNLIGLWPKTAQNSQQKLICNFRVLITFLGLLGLVIPCIHSLIKIFGDGLLMLDNLQFTLPVISCLIRIMIFWWKKEAIIPIMNMIAKDWIMLKSNQERNMMIRRAQNARIIIICSYCIMALACFFVAVLPIFGMSVRLTPNITDPGRIPMPLQTHYIYDITKRPQYELTLMGQVIYVAIAMMIYSAVDNFLSLVVFHICGQLDILENRIQYLDKYINYHKILKFCLTKHIRLLRAIDIIEDTYNGILLSLFIYFAILFAFYGFRVISLFDEGNNISITHSIYFISTVINIFTHMCLYCVLGEILVAQCNKIYYAAYSNKWYIMDPKVAEDLLLLMTRGSKQICLTVGKVSPVTMATFCSLVKTSVGYISVLHTTRR	TTCGAGTGGGCGGTGAAATTAAATCGTTTTACTTTAAATTTGATTGGACTTTGGCCGAAGACTGCACAAAATTCTCAGCAGAAATTAATATGCAATTTTCGAGTGCTGATAACTTTTTTGGGATTACTTGGCCTTGTTATTCCCTGTATACATTCCCTAATAAAAATTTTCGGAGACGGTTTACTAATGTTAGATAATTTACAATTTACTTTACCAGTCATAAGTTGCTTGATTAGAATCATGATTTTTTGGTGGAAAAAAGAAGCTATTATACCAATTATGAATATGATTGCAAAGGACTGGATAATGTTAAAAAGTAATCAAGAGAGGAACATGATGATCCGAAGAGCACAGAATGCACGTATAATTATTATCTGTTCCTATTGTATAATGGCATTA…
AecOr211	NTE	388	6E|12000	1076	81391	85369	+	U	FEWAVKLNRFTLNLIGLWPRTAQNPWQKLICNFRVLVVLLGLTICILIPSIHSLIKIFGDSSLMLDNLQLTLPLISSLIRIIIFWWKKEANIPIMNMIVKDWITLKSDQERSMMIQRAQNARIISICSYCIMALAWFFITVLPIFGMSIRLTSNITDPGKLLPVQTRYIYDITRRPYYELTFISQVIYAGIAMIAYSGIDNFLSLLIFHVCGQLDILKNRLTHLNKYMNYHKMLKSCIANHNRLLRTIDVIEDTYNIILLSLFIYHVILFAFFGFRMISLFDEGNDMSITHLIYFFSVVINLFAHMCLYCALGEILIAQCNKIYYAAYNNKWYTLNSETIEDLLLLMTRGSKSVYLTAGKVSPVTMTTFCSFVKTSVGYISVLHTIKS	TTCGAATGGGCGGTAAAATTAAACCGTTTCACTTTAAATTTGATTGGACTTTGGCCTAGGACTGCACAAAATCCTTGGCAGAAATTAATATGCAATTTTCGAGTGCTGGTGGTGCTTCTAGGATTAACGATCTGCATTCTTATTCCTTCTATACATTCTCTAATAAAAATTTTTGGAGATAGTTCATTAATGTTAGATAATTTACAACTTACATTACCACTCATAAGCTCTTTGATTAGAATCATCATTTTTTGGTGGAAAAAAGAAGCAAATATACCAATTATGAATATGATCGTGAAGGATTGGATAACGTTAAAAAGTGATCAAGAGAGAAGCATGATGATCCAAAGAGCACAGAATGCTCGTATAATTTCTATTTGTTCTTATTGTATAATGGCA…
AecOr212	NTE	388	6E|12000	1076	87370	90097	+	U	FEWAVKINRFSLKLIGLWPKTEYNIQETLAYSIRPLIIVLIIIIGVLIPSIHSLIRIHSNIMLLIDNLQFTLPAITCAVRIIILWWKKKAILWILNMIAEDWQRLKNAYERSMMIKRAQTARIIIMCAYSAMIIAFSFVVVLPICGISIRYLTNVTDPGNLLPLQTYYPYDVSKRPQYELTFFIQSIAIFFAILSYTGIDNFLGLLVFHICGQLEILRYRITHLDNFINFHDILKKNVIDHIRLLRAIAVIDDTYNIILLVLFLYFGILFACYGFLIINLIEKGNNISITHLTYEVCILVNTFGHMCVYCAVGEILMAQCNQIHNAVYNNKWYTLEPRSAKCLIVLLIRSNKSNYLTAGKVFPMTMATFCNLIKTSASYISVLLTTRT	TTCGAATGGGCGGTCAAGATAAATCGTTTCAGTTTAAAATTAATTGGGCTTTGGCCTAAAACTGAATACAACATTCAAGAGACGTTAGCATATAGTATCCGCCCTTTAATTATTGTGCTAATAATAATAATCGGTGTTCTGATTCCTTCAATACATTCATTGATAAGAATTCATTCGAATATTATGCTTCTGATTGATAACTTGCAATTTACTCTACCGGCTATTACTTGTGCTGTCAGAATTATAATACTTTGGTGGAAGAAAAAAGCTATTTTATGGATTTTAAACATGATCGCGGAGGATTGGCAAAGATTGAAAAATGCATATGAGCGAAGCATGATGATCAAAAGAGCGCAAACCGCGCGTATAATTATTATGTGCGCATATAGTGCAATGATA…
AecOr213	NTE	392	6E|12000	1076	93562	98718	+	U	FEWAVELNRFSLELIGLWPKSEQNTWEKRLCNLRVLLTFLIILAFVIPAIHSLIRVHFDILLVTDNLMCTLPCITSLLRLIIFWWKKKAVAPIIHLIANDWIKTTTSQEKAMMIAKAQIASIIVTFGYGIMGAGMIIMIVLPLFGYSVRYLSNIIADSERPFLIQTYYIYDTTRSPQYELTYVVQSIAAFLCTACYTGIDNFLSLSIFHISGQLDILRNRLVHLHIVANFNNVLKSCIMEHIRLLRFINHVEDIFSIILLILFLYFGTLFAFYGFWIINMFENRQHLTVLNLIYILCVVINTFGHMCMYCAVGEILTAQYDRIHYAVYSNEWYTMNARNTRDLVLLMLRTNKPLHLNFGKLFPLTMATFCSLLKTSTGYISVLLTTRSQSKF	TTCGAATGGGCAGTGGAGTTAAATCGATTTAGTCTAGAATTAATTGGACTTTGGCCTAAGTCCGAACAAAATACATGGGAAAAACGTTTGTGCAATTTACGTGTACTTCTTACTTTCTTGATAATACTTGCTTTTGTGATTCCCGCTATACATTCTCTAATAAGAGTCCATTTTGACATTTTACTTGTAACGGATAATTTGATGTGTACTTTACCATGCATTACTAGCCTCTTAAGACTTATAATTTTTTGGTGGAAAAAAAAAGCTGTCGCACCGATAATACATTTAATTGCAAACGATTGGATAAAGACAACAACATCTCAAGAAAAAGCAATGATGATAGCAAAAGCGCAAATTGCAAGCATTATTGTCACATTTGGATATGGCATAATGGGAGCG…
AecOr214	NTE	391	6E|12000	50	674296	671473	-	U	LEWAISLNRCMLKIIGLWPKESKTRCKELLSKIQFLFNVIMLIFVLTIPALMSLIRVWGDMILMIDNLQYTLPLLITMLKVFIMWYNKGALSPLIDMIVKDWIKVKMEEERIVMLKQAKITRSLAICGVLMILSTLVITFGAFLFGKTLRHVTNFTDPVGKHLPIQTYYPHDVSNSPNFELTYLIQVIGLTTSGLSYTAVDNFLGFLILHICGQMENLHLRLLNLGKNSNFKALLKHNVKDHIRLIRSIETIDNTFNLMLLGLLFFFGILFCFDGFLIINIVERGGYLSFMQLIWYMSATICVLMHTCLYCAVGELLVTQSEKIHRATYEYVWYTLEPKAARNLTLIMLSTKKPVNITAGKTFPMTMSTFCNLLKTSAGYVSVLLANANRD	TTAGAATGGGCGATCAGTCTGAATCGTTGCATGTTAAAAATTATCGGTTTGTGGCCGAAAGAAAGCAAAACTCGATGTAAAGAATTATTATCAAAAATTCAATTTCTATTTAATGTTATTATGTTGATTTTCGTATTGACTATACCGGCTTTAATGTCACTAATAAGAGTATGGGGCGATATGATATTAATGATAGATAATTTACAATATACCCTGCCTCTTTTGATAACAATGTTGAAAGTCTTCATTATGTGGTACAACAAAGGAGCTTTATCGCCGTTGATTGATATGATTGTGAAAGATTGGATAAAAGTGAAAATGGAAGAAGAACGAATCGTCATGCTAAAACAAGCCAAAATCACTCGCTCGCTTGCTATTTGTGGAGTACTTATGATACTT…
AecOr215	NTE	389	6E|12000	50	678926	676224	-	U	LEWAISINRCMLKIVGLWPQESKDQHEELLSKIQFLLNIILLIFVLAIPALMSLIRVWGDMILMIDNLQYTLPLLITMLKVFIMWYKKEALSPLINMIVNDWIKVKVEEERIVMLKQAKIVRLLAVCGILMILSTMLITVLSFPFAQTLRHVTNLTDPIGKPLPIQSYYLHDVSSSPKYELTYLIQTIALTTSGLSYTAVDSFLGLLILHICGQIENLHLRLLNLGKDSNFKAVLKYNVKDHIRLNRSIETIDNTFNLMLLGLLFFFGILFCLHGFLIVSIVNRGGHLSILQLVWYTSATICVLMHMCLYCAVGELLVSQSEKIHRATYEYVWYTLEPKAARNLTLIMLRTKKPLNITAGKTFPMTMSTFCNLLKTSAGYVSVLLANRN	TTAGAATGGGCGATCAGTATAAACCGCTGCATGTTGAAAATTGTCGGTCTGTGGCCGCAAGAAAGCAAAGATCAGCATGAAGAATTATTGTCGAAAATTCAGTTCTTACTTAATATCATTCTGTTGATTTTCGTATTAGCTATTCCGGCTTTAATGTCACTGATAAGAGTATGGGGCGATATGATATTGATGATAGATAATTTACAATACACCTTGCCTCTTTTGATAACAATGCTAAAAGTCTTCATTATGTGGTACAAAAAAGAAGCTTTATCGCCGTTGATTAATATGATTGTGAATGATTGGATAAAAGTGAAGGTGGAAGAGGAGCGAATTGTCATGTTAAAACAAGCCAAAATCGTCCGTTTACTCGCCGTATGTGGAATACTTATGATACTT…
AecOr216	NC	279	3E|12	379	2549	943	-	U	FIWAIHLQRLGFEIVGLWPKPNKYTKKYLWPKIWIGIILILLIFVSNVPMIRAIIKVWGNMVLVIDNLHTTLPLIVVSVKYIIILRKRMVILSIINMMAEDWMAFKLDEERNVMIKRARTARLIMMIEYGLTIMGFLAIIIPPYFGFPVTYVTNSTDRRKSLPLETYHFYDTDKSPQFELTFFIQILTTLFAATIYMSVDVFLVVIVLHICGQLENFRRRLINLISYKNFNKILNNIVATHLRLIRFADNIESTYSLMMLVLVFHFGVVFCLTGFLFTI	TTCATATGGGCAATACATCTACAACGTTTAGGATTTGAAATAGTGGGCTTATGGCCTAAACCTAACAAATATACTAAGAAATATTTGTGGCCAAAAATTTGGATCGGCATCATTCTTATTTTATTAATATTTGTTTCAAACGTTCCGATGATACGTGCAATTATAAAAGTTTGGGGTAATATGGTACTTGTAATAGACAATTTACATACAACATTACCTTTAATAGTAGTATCAGTGAAATACATTATCATATTACGGAAACGAATGGTTATATTATCAATTATAAACATGATGGCAGAGGATTGGATGGCATTTAAGCTGGATGAAGAACGAAATGTGATGATAAAACGAGCACGAACAGCGCGATTAATTATGATGATTGAATATGGTCTCACGATA…
AecOr217	NTE	390	6E|12000	379	9089	4992	-	U	FMWAVNLHRIGFEMVGLWPKLNKCTEKNLLSKIWVGIIFILLIFVTIVPMVHAIIEVWGNMTFVISNFQTTLPFLIASLKYAIIRRKQTAVLSIINMMADDWIAFKQNRERNVMIKRAQTARLITIIGHVCVVIAFLTSIILPYFGISVVYVANLTDVRKPLPLKMYHFYDTDKSPQFELIFFIQIVTMLFAATIYMSVDVFLVIMVLHICGQLENFRCRLIDLILCKNFNEVLNNVIKTHLRLIRFADNIENTYSLMMIVLVFHFIIVLCLSGFSFTIILTDKNINTADIAQGYFSLLLLFIVLMNTFLYCGAGELVAEQCNAVYRAICDLEWYELESSKARNLILLMVRAKYPFYITAGNIFPLTMTTFCSILKSSIGYISFLLTKHD	TTCATGTGGGCAGTTAATCTACATCGTATAGGATTTGAAATGGTGGGCTTGTGGCCTAAACTTAACAAATGTACTGAGAAAAACTTGTTGTCAAAAATTTGGGTTGGCATCATTTTCATTTTACTAATATTTGTCACTATTGTTCCAATGGTACATGCAATTATAGAAGTTTGGGGCAATATGACATTTGTAATAAGCAATTTCCAGACAACGTTACCGTTCCTAATAGCATCACTGAAATATGCTATCATACGACGCAAACAAACAGCTGTCTTGTCAATTATAAACATGATGGCGGATGATTGGATAGCATTTAAGCAAAATAGAGAAAGAAATGTGATGATAAAACGAGCACAAACAGCACGATTAATTACGATAATTGGGCATGTTTGCGTGGTA…
AecOr218	NTE	391	6E|12000	379	13867	10428	-	U	FLWAVNLHRFGFKMVGLWPKPNKCTEKSLWSEIWVGIIFILLIFISNVPMIYAVIEVWGNMVLVIDNLHTTLPQLIISVRYIIMRRKQTVVLSIVNMMAEDWIAFKQDKERNVMIKQAQTARLIMIIGYIFMVIAVLAVIIPPCFGIPVIYVITNFTGVNKPLPLKTYHFYNTDKSPQFELTFFIHSFTTLLGGIIYMCVDIFLILIILHICGQLENFRCRLTDLISCKNFNEVLNNIIETHLRLIRFTDNIENTYSVMMLALIFHFGIVFCLSGFLFTIIFTDESVDKADIAQGYFSLLLLIILLMNTFLYCGAGELITEQSNAVYRAMCDLEWYKLKSSKARNLILLMIRAKHPFYITAGKIFPLTMATFCNILKSSIGYISFLLTKHG	TTTTTGTGGGCTGTTAATCTACATCGTTTTGGATTTAAAATGGTGGGTTTGTGGCCTAAACCCAACAAATGCACTGAGAAAAGTTTGTGGTCCGAAATTTGGGTCGGCATCATTTTTATTTTATTAATATTTATTTCTAATGTTCCGATGATATATGCGGTTATAGAAGTTTGGGGTAATATGGTACTTGTAATAGATAATTTACATACAACGTTACCGCAACTGATAATATCAGTGAGATACATCATTATGCGACGAAAACAAACGGTTGTATTGTCAATTGTAAACATGATGGCGGAAGATTGGATAGCATTTAAACAAGATAAAGAAAGAAATGTGATGATAAAACAAGCACAAACAGCACGATTAATTATGATAATTGGATATATTTTCATGGTA…
AecOr219	NTE	389	6E|12000	379	20072	15194	-	U	FMWAVNLHRLSFEMVGLWPKSNKCTKKNLSKIWVGVIFVLLIFVSNVPMICTVIEVWGNMIFVINNLQTTLPLLIVSVKYVIIRQKQTVLLSIVNMMAEDWMAFKLAGERDVMIKRAQTARLIMMIEYVLVIIGFLTLIILPCFGIQVTHITNSTDRRKFLPLATYHFYDTNKSPQFELTFFIHFVTTLLAITIYAFVDVFLILMILHICGQLENFRCRLINLISCKNFNKVLNNIVGTHLRLIRFADNIENVYSLMMLVLVFHFGIVFCLSGFLFIIIFADIKIDKSIIAQGYFSILIIIVLLTNTLLYCGAGELVTYQCNEVYRAMCDLEWYKLESRKARSLILLMMQAKRPFCITAGKIFPLTMATFCSILKSSIGYISFLMTKRD	TTCATGTGGGCAGTTAATCTGCATCGCTTAAGTTTCGAAATGGTGGGCTTGTGGCCTAAATCAAACAAATGTACTAAGAAAAACTTATCAAAAATTTGGGTCGGCGTCATTTTTGTTTTATTAATATTTGTTTCTAATGTTCCAATGATATGTACAGTTATAGAAGTTTGGGGCAATATGATATTTGTAATAAATAATTTACAGACAACGTTACCCCTACTAATAGTATCAGTGAAATACGTTATTATACGACAGAAACAAACAGTTCTCTTGTCAATTGTAAATATGATGGCAGAAGATTGGATGGCATTCAAGCTGGCTGGAGAAAGAGATGTGATGATAAAACGAGCACAAACAGCGCGATTAATTATGATGATTGAATATGTTTTGGTGATAATA…
AecOr220	NTE	388	6E|12000	379	30474	24520	-	U	FVWAIELHRLGLEIIGLWSNSEKFKKSLWPKIRVGVISILLIFISIPTICAVMRVWGDMILLIDNLQITIPILIVSVKYVILRWKQTVLWSIMNMIAEDWMAFKLDGERNVMIKRAQIARFIMIIGYVLAIIGFLSVIVPPYFGIQIMYATNFSNQSKLLPLETFHFYDTDKSPQYELTFFIHVITTLLAAIIYMSVDMLLILIILHICGQLENFKYRLLNLVLCKNFNKVLNNIIATHLRLIRFAEKIENIYSLMMLIMVLYFGIVFCLSGFVFTVFLTDKKMNDVVVTKVYYSTVLVIALLMNTFLYCGAGELIIEHCNAVHRAICDLEWYKLESREARNLIILMIRAHQPFRITAGKIIPLTMATFCSVLKTSSGYISFLVTKHG	TTCGTGTGGGCAATTGAACTTCATCGCTTAGGTTTGGAAATAATTGGATTGTGGTCTAACAGTGAAAAATTTAAGAAAAGTTTGTGGCCAAAAATTCGGGTCGGCGTTATTTCAATTTTATTAATATTTATTTCTATTCCGACGATATGTGCAGTAATGCGTGTTTGGGGCGATATGATACTTCTAATAGACAATTTACAGATTACAATACCTATACTGATAGTATCTGTGAAATATGTTATCTTGCGATGGAAACAAACAGTTCTCTGGTCAATTATGAATATGATAGCGGAAGACTGGATGGCATTTAAACTGGATGGAGAAAGAAATGTGATGATAAAACGAGCACAAATAGCGCGTTTTATTATGATAATTGGATACGTTCTCGCAATAATAGGG…
AecOr221	PNC	248	2E|1	379	35211	34013	-	U	FEWAVELNRYSLEFIGLWPKMKETTQEKLMSNVRVLLLIIMVTFFGVIPCIHSLIRVWGDLMSMTDNLQFTLPLVSMIMKLIVMWSKKAALAPLLYMIAKDWLKLKSDEERKIMIRCARIPRMIIICGFIIMFASFILLFILPCFGITMRYITNVTDPGKPLPLQTYYFYDTDTSPYFELTFVAQGVTLMVSAMGYTAIDSLFGLLIFHVCGQLKNLKGRLMIGSEKQSNFDHVLADAIMDHVRLIRF	N/A
AecOr222	NTE	389	6E|12000	527	1834798	1838111	+	U	LDWAIGINRVSLKILGLWPDDKLSRRQKFLADLRAIIIFTTMLCAAVIPGILALLRVWGDMVAMADNMQIGLPFSVTVLKFIIMWFHKKELEPVINMIVEDWLRTKTVQERDTMVKQARIARIMVMFGCTMMTLACIILIIPPCFGYTTRYLTNLTDPGRPMLVQTYYLRDITETPLYEIVISAQAISILMAAISYTGIDTFLCLLVFHICAQMEILKERFLGLNNFKDFDIGLSFNIKDHLRLIRLSVDIIDNTFNLMLLTLLVFFAMLFCLQGFLIVNIIDGGGEGVSIMRICWLISILINTFAHMCLYCVVGEILIAKGEGIFYAVYNYTWYLRTPNEAKNLMLIMIRAERPLYITAGRIFPMTLSMFCSLIKTSAGYVSVLLANR	TTAGACTGGGCGATCGGAATAAATCGGGTTTCTTTGAAGATTCTCGGTCTCTGGCCAGACGATAAGTTAAGTCGTCGACAAAAATTTTTGGCTGATCTACGCGCTATTATTATTTTTACTACAATGCTTTGTGCAGCGGTCATACCCGGAATCCTAGCGTTGTTGAGAGTCTGGGGTGATATGGTGGCGATGGCAGACAATATGCAAATCGGTCTGCCTTTCTCAGTGACCGTCTTGAAATTTATCATAATGTGGTTTCATAAAAAAGAGCTTGAACCGGTCATAAATATGATCGTAGAAGATTGGCTCAGGACAAAAACAGTGCAAGAACGAGACACTATGGTAAAGCAAGCGAGAATTGCCAGAATAATGGTCATGTTCGGATGTACCATGATGACC…
AecOr223	NC	248	2E|1	611	237566	240203	+	U	FEWAVRLNRFTLNFLGLWPKNIQNPRQKLMCNFRVLIIFLGITFCLFIPSIHSLITVYGDILLILDNLQLTLPIMSCLIRIIIFWWKKEAIIPILNMIMKDWKKIKNDQERNLMIRRAQTARIIITCSYCIIALQWTFISVLPIFGVTMRLTSNITDPGRMLMPLQSHYIYDITKSPQYELTFISQAVYLVIAMMTYSGVDNFLSLVVFHICGQLDILANRMQHLDKYKNYPQVLKCCIEKHIHLLRF	TTCGAATGGGCGGTGAGACTAAACCGTTTCACTTTAAATTTCCTTGGACTTTGGCCTAAGAACATTCAAAATCCTCGGCAAAAGTTAATGTGCAATTTTCGAGTGCTAATAATTTTCCTGGGAATAACGTTCTGCCTTTTTATTCCTTCAATACATTCATTGATAACAGTTTATGGAGATATTTTACTGATATTAGATAATTTACAATTAACTTTACCAATTATGAGCTGCTTGATTAGAATAATAATTTTTTGGTGGAAAAAAGAAGCTATTATACCGATTCTAAACATGATTATGAAGGATTGGAAAAAAATAAAAAATGATCAGGAGAGAAATTTAATGATACGAAGAGCACAAACTGCACGAATAATTATTACTTGTTCCTACTGCATAATAGCA…
AecOr224	NTE	385	6E|12000	633	362	4233	+	U	YNWVITLNRSCLSLLGGWQFNETPRRKLMINVRVIIILNIIIWSCIVPSFHSLIRIWGNIMSMIDNLQYTLPLLSSIIKLILLWQKKKVLVSVLKIVKEDWIKLKTEEERAVMIRQTRIARLIMIWGYLIMVFSFILVVILPSFNISMRYITNITDPGKVLPLQTYYIYNVSKSPFYEVTFILQGFSLMTAAITYTGTDSFMGYLVFHVCGQLENFKMRILNLDKFIHYEKALSSSVQDHIRLIRFIKLIDSTFNLMLLGLLLYFGILFALYGFLFIITQGSNLSILRLIYILIAVINTFTHMCLYCVVGEFLVIQCEEVFEAIYHYKWYNLKPKQAKNLLIIMMLVNRPLYLTAGKFFPMTMATFCNLLKTSGGYISVLLAHRN	TACAATTGGGTTATTACATTAAATCGATCTTGCTTGAGCTTGTTAGGAGGTTGGCAATTCAATGAAACTCCACGAAGGAAATTGATGATAAATGTACGAGTGATTATTATATTAAATATAATTATTTGGAGTTGCATTGTTCCATCTTTTCATTCTCTCATCCGAATATGGGGCAATATTATGTCTATGATCGATAACCTACAATACACTTTACCGCTTTTATCATCAATAATAAAACTTATTCTATTGTGGCAGAAGAAAAAAGTTCTTGTATCAGTTTTAAAAATAGTTAAAGAGGACTGGATAAAATTAAAGACAGAAGAAGAAAGAGCTGTCATGATAAGACAAACGCGAATTGCACGTCTAATTATGATTTGGGGATACCTTATTATGGTTTTC…
AecOr225	NTE	389	6E|12000	633	15547	20587	+	U	YEWAIGLNRTNLALLGVWPKNNETKQKKLISNICTILMLNTAICGCYIPSIHSLFKVWGDIMSMIDNLQYTLPMSVAIIKLSIMWLKKKDVLPLLNMIKDDWLKPKMIKEKDVMVKRARMARIFTIFGYFMMLASFNLCVVLPVFGISIRYLTNKTDPDSKLLPLQTYYIYDRDKSPFYEITYIMQGLGLLAIAIMYTGVDSFLSLLVFHVCGQLENLKIRIIHLDKFQNFENALSQSVQDHIRLIRFINIIDEIFTLMLLGTLFYLSILFALHGFLLCTMVTQGRDLSVPRLTFIMTVFVNTFGHTCLYCAVGEILVSQCEGVYQAAYKYKWYNLEPKKAKNLMMIMIRANKSLYLTAGKLFPMTMSTFCNLLKTSGGYVSVLLAHRE	TATGAATGGGCTATTGGATTAAATCGGACTAACTTGGCATTGTTGGGCGTTTGGCCAAAAAACAACGAAACTAAACAGAAAAAATTAATTTCAAACATTTGTACAATTCTTATGTTAAACACTGCAATCTGTGGCTGCTACATTCCAAGTATACATTCTTTGTTTAAAGTTTGGGGTGATATAATGTCTATGATTGATAATCTACAATATACTTTACCGATGTCGGTAGCAATAATAAAATTATCTATTATGTGGCTGAAAAAGAAAGATGTTCTACCCCTTTTAAACATGATTAAAGATGATTGGTTAAAACCAAAAATGATAAAAGAGAAAGATGTTATGGTAAAACGAGCGCGAATGGCACGTATATTTACGATATTCGGATATTTCATGATGTTG…
AecOr226	NTE	388	6E|12000	633	23294	26952	+	U	YEWAIGLNRTGLALLGIWPKNNETKQKKLISNICTILILNTAICGCYIPSIHSLFKVWGDIMSIIDNLQYTLPMSVAIIKLSIMWLRKKDVLPLLNMIKDDWLKPKMIKERDVMIKRARIARIFTIFGYFVMLVSLNLCVVLPVFGISMRYLTNKTDPGKLVPLQTYYIYDRDKSPFYEITYIMQCLGLSAAAIMYTSVDSFLSLLVFHICGQLENLKIRIIHLDKFQNFDNALSHSIQDHIRLIRFITIVDEIFTLMLLGTLFYFGILFAFYGFLLGTMVTQGRDLSVPRLTFIMTVFVNTFGHTCLYCAVGEILVAQCEGVYEAACKYKWYNLKPKEAKNLMMIMIRANKSMYLTAGKLFPMTMSTFCNLLKTSGGYISVLLAHQE	TATGAATGGGCTATTGGATTAAATCGGACTGGCTTGGCACTGTTAGGCATTTGGCCAAAAAACAACGAAACTAAACAGAAAAAATTAATATCAAACATTTGTACAATTCTTATATTAAACACTGCAATTTGTGGCTGCTACATTCCGAGTATACATTCTTTGTTCAAAGTTTGGGGTGATATAATGTCTATAATTGATAATCTACAATATACTTTACCGATGTCGGTAGCAATAATAAAATTATCCATTATGTGGCTGAGAAAGAAAGATGTTCTACCCCTTTTAAACATGATTAAAGATGATTGGTTAAAACCAAAAATGATAAAAGAGAGAGATGTTATGATAAAACGAGCGCGAATAGCACGTATATTTACGATATTCGGATATTTCGTGATGTTG…
AecOr227	NTE	385	6E|12000	688	4778	801	-	U	YNWVITLNRSCLSLFGVWPESNETPRRKLMINVRVIIILNIIIWSCIVPSFHSLIRIWGNITSMIDNLQYTLPLLTSIIKLILLWQKKKVLVSILKIVKEDWIKLKTEEERAVMIRQTRIARLIMIWGYLIMVFSFILVVILPSFNISMRYITNITDPGKVLPLQTYYIYNVSKSPFYEVTFILQGFSLMTAAITYTGTDSFMGYLVFHVCGQLENFKMRILNLDKFIHYEKALSSSVQDHIRLIRFIKLIDSTFNLMLLGLLLYFGILFALYGFLFVITQGSNLSILRLIYILIAVINTFTHMCLYCVVGEFLVIQCEEVFEAIYHYKWYNLKPKQAKNLLIIMMLVNRPLYLTAGKLFPMTMATFCNLLKTSGGYISVLLAHR	TACAATTGGGTTATTACATTAAATCGATCTTGCTTGAGCTTGTTTGGAGTTTGGCCAGAATCCAATGAAACTCCACGAAGGAAATTGATGATAAATGTACGAGTGATTATTATATTAAATATAATTATTTGGAGTTGCATTGTTCCATCTTTTCATTCTCTCATCCGAATATGGGGCAATATTACGTCTATGATCGATAACCTACAATACACTTTACCACTTTTAACATCAATAATAAAACTTATTCTGTTGTGGCAGAAGAAAAAAGTTCTTGTATCAATTTTAAAAATAGTTAAAGAGGACTGGATAAAATTAAAGACAGAAGAAGAAAGAGCTGTCATGATAAGACAAACGCGAATTGCACGTCTAATTATGATTTGGGGATACCTTATTATGGTT…
AecOr228	NTE	390	6E|12000	688	17878	10164	-	U	FEWAVKLNRFGLEIIGLWPKSGQTTWEKRVCNLRVLLTFLLIIFVLVIPAIHSLIRIYSDILLVADNLMCTLPISGCLLRLVIFWWKRKAVAQIIHLIANDWTKTTTAQEKAIMIAKAQIARIIITFGYGMMGTAIIVMLVLPIFGYSVRNLSNVTEDLEKPLSLQTYYIYNTRRSPQYELTYAAQCIVLFFCTICYTCIDNFLSLSVFHISGQLDILRNRFLHLHIVANLNNALKSCIMDHTRLLRAINHVEDIFSLILLILFLCFGTLFAFYGFWIMNILESRQQLTFLNLAYFVSIVINIFGHMCMYCAVGEILTAKCDRIHYAVYFNEWYTLNARNTRDLVLLMLRTNKPLHLHFGKLFPLTMATFCSLLKTSAGYISVLLTTRSQ	TTCGAATGGGCAGTGAAGTTAAATCGATTTGGTCTAGAAATAATTGGACTTTGGCCTAAGTCGGGACAAACTACATGGGAAAAGCGCGTGTGCAATTTACGTGTACTTCTCACTTTTTTATTAATAATATTTGTCCTTGTTATTCCTGCTATACATTCTCTGATAAGAATCTATTCTGACATTTTACTTGTGGCAGATAATTTGATGTGTACTTTACCAATCAGTGGTTGCCTTTTGAGACTTGTAATTTTTTGGTGGAAGAGAAAAGCTGTTGCACAAATAATACATTTAATTGCGAACGATTGGACAAAAACAACGACAGCTCAAGAAAAAGCAATAATGATAGCAAAAGCGCAAATTGCACGCATTATTATTACATTTGGATATGGCATGATGGGA…
AecOr229	PN	386	6E|10000	688	29725	21667	-	U	FEWAVKLNRFSLELIGLWPRFEQTTWEKCLCNLRVLLTFLFIIFVLMIPALYSLIRIHFDILLVTDNLMSTLPIITCVLRLVIFWWKREDK*TVAPIIHLIVNDWTKTTTFQEKAIMVAKAQIARIIITFGYGMMAAAITVMAVLPIFGYSVRHLSNITADLERPLPIQTYYIYDTTRSPQYEMTYAVQSIASLLCIMCYTGIDSFLSLSVFHISGQLDILRNRLLHLHAVANFNNYKVLFKMTFYRAINHVEDIFSIILLIIFLFFGILFAFYRFWTINMLKSRQLLTFSNLIYFIVVLDIFGHMCMYCAVGEILTTQCAKIHYAIYFNEWYILSARNTRDLVLLMLRTSKPLYLNFGKLFPLTMATFCNLLKTSAGYISVLLTTG	N/A
AecOr230	NTE	390	6E|12000	842	5538	9738	+	U	FMWAIHLQRLGFEMVGLWPKLNKCTKKCLWSKIWVGIILILLIFVSYIPMIRAIIQVWDNMVLVIDNLHTTLPQVIVSVKYIIILRKQTVVLSIINMMAEDWMAFKLNEERDVMIKQAQIARLIMMIGYVIVIIAFFTAIILPYFGFVIMYVTNSTDRRKSLPLETYHFYDAYKSPQFELIFFIQMITLLLAATIYMSVDIFLVVIILHICGQLENFRRRLINLISYKNFNKILNNIVATHLRLVRFADNIESTYSLMMLVLVFHFGVVFCLTGFLFTIILADGKIDKTVIIQGYFSVLLLIIFLMNTFLYCGAGELVTEQCNAVYRAICDLEWYKLESRKARSLILLMMRAKYPFCITAGKIFPLTMATFCSILKTSMGYISFLLTQHG	TTCATGTGGGCAATACATCTACAACGTTTAGGATTTGAAATGGTGGGCTTATGGCCTAAACTCAACAAATGTACTAAGAAATGTTTGTGGTCAAAAATTTGGGTCGGCATCATTCTTATTTTATTAATATTTGTTTCATATATTCCGATGATTCGTGCAATTATACAAGTTTGGGATAATATGGTACTCGTAATAGATAATTTACATACAACGTTACCCCAAGTAATAGTATCAGTGAAATACATTATCATATTACGGAAACAAACGGTTGTATTGTCAATTATAAACATGATGGCAGAAGATTGGATGGCATTTAAGCTGAATGAAGAACGAGATGTGATGATAAAACAAGCACAAATAGCACGATTAATTATGATGATTGGATATGTTATCGTGATA…
AecOr231	NC	326	4E|120	842	11239	15450	+	U	WAINLPRLAFEMVGLWPEYYKCTKKNLWAEIWVAIVIMSLIFISNIPMICAIVQVWGNMILVIDYLHTTLPQIIVSVKYIIIRRKRKVLLSIVNMMAEDWMTFKLDRERNVMIKRAQTARLIMTIGYVIIIIALLTVNFLPFFDIHVLYVMNYTDRRKLLPLKTYHFYDTDKSPQFELTFFIQILTTLFAAIIYMSVDIFLVVIILHICGQLENFRYRLIDLVSYRDFNKILNEIVTFHLRLIRFADNIENTFSLLMLVLIFYFAVVFCLSGFLFTIIIVDGKIDKNVIVQGYFSVLLFIILLMNTFLFCGAGELITEQVSYVLTA	TGGGCAATTAATCTACCTCGTTTAGCATTCGAAATGGTAGGCTTGTGGCCTGAATACTACAAATGTACTAAAAAAAATTTGTGGGCAGAAATTTGGGTTGCCATAGTTATCATGTCATTAATATTTATTTCTAATATTCCGATGATATGTGCAATCGTACAAGTTTGGGGTAATATGATACTTGTGATAGACTATTTACATACAACATTACCTCAAATAATAGTATCAGTGAAATACATTATCATTCGGCGAAAACGAAAAGTTCTCTTATCAATTGTGAATATGATGGCAGAAGATTGGATGACATTTAAGCTGGATAGAGAAAGAAATGTGATGATTAAACGAGCACAAACAGCCCGACTAATTATGACTATTGGATATGTTATCATAATAATAGCG…
AecOr232		386	6E|20000	7	2204592	2210816	+	V	MIPTSTVDNLMEFTLRMIGIWPHSSYKFLMRIVWTTTMTIWQFLQYWHLFTHIGSDTLPNLMDSLSLCLSNSLLFLKMNFLWLNGRIIYDMLARIAEDWNECSSNNSKMQLMISKAILSHRISKYSIGTYTVVLLLFGAGNMIVQKTMGSEQLVEEKQLIVKMKLPSEFDASPIYEIVVVTQFFVQFTLALLAGMLNALIVTLILHVAGQIDIICHELLEIPVAENKYDSRIILLRSIVSRHQRIIAFADSIEDVFCYMALMQFLLNTFVICFLGFVIVTSFGTHDGNILMVKIIPYYAVVNLEAFILCFSGEYLTSKSKSINRAAYNSFWYKLKSKESKILLLLIMRSQKELTMTAGKFVDLSLEGFTSILKASASYISVLHAMY	ATGATACCTACGAGCACTGTTGACAATTTGATGGAATTTACTTTACGGATGATCGGCATTTGGCCACATTCCTCGTACAAATTCTTAATGCGCATTGTTTGGACGACGACGATGACTATCTGGCAGTTCTTACAGTACTGGCATCTCTTCACTCATATCGGTTCCGATACTCTGCCAAATCTCATGGATTCTTTGAGTCTGTGTTTATCGAACAGCTTGTTGTTTCTAAAAATGAATTTCCTTTGGCTGAACGGACGTATTATTTATGATATGCTTGCGAGGATTGCTGAAGACTGGAATGAGTGCTCCTCTAATAACTCAAAGATGCAACTGATGATAAGCAAAGCGATTTTGTCTCATCGAATTTCAAAATACAGCATTGGTACATACACTGTCGTG…
AecOr233		380	6E|20000	7	2212827	2219241	+	V	MFCAMIPTSTVSRSIEIGLHLTGIWPNSSIFFKLLWILVMGIGLIFQYYYLLTHFSTKELPNLIDGLSTTLPHSLLFFKLIVLWANHRIFKNILIAMSNDWHKYSNMYAMIDKAVLAHRCSKLIITVYSIAVLLYSTASINLNKQSDDDCRELLIKMELPFGFCESPIYEIVMFVQFVRLIAVASAIGMLNALLVTLMLHIGGQIDLMQQEVEEIFVKDNKRDLSIIIVKSLIDKHHKIIAFSESIESLFTHIALMQFFSNTLIICCIGFLIVTSLGTDEGVRMLVKTLFFYIAITLEAFIFCFAGEYLSNKSKTIGDAVYGSVWYNLKPQDSRILLFMIMRSQRRLTITAGKFMDLSLEGFANSLKASASYISILYAMY	ATGTTTTGCGCGATGATACCGACTAGCACTGTCAGTCGATCGATTGAAATAGGCCTTCATCTTACTGGAATATGGCCGAATTCTTCGATTTTTTTTAAACTACTTTGGATATTGGTAATGGGAATAGGATTAATCTTCCAGTATTATTACCTTCTGACACATTTCAGCACCAAGGAGTTACCGAATCTGATAGACGGTTTAAGTACTACTTTGCCACATAGTCTCCTTTTCTTCAAACTGATCGTCCTGTGGGCCAATCATCGAATATTCAAAAATATCCTGATAGCGATGTCCAACGATTGGCACAAATATTCCAATATGTATGCCATGATCGACAAGGCGGTCCTCGCACATCGCTGCTCAAAATTGATCATCACTGTTTATTCGATAGCAGTATTG…
AecOr234		388	6E|20000	7	2220360	2224008	+	V	MTAISTVALSVQIGLRFVGIWPNASYALFFRGVWILTTGIVQTFQYWWIIIHLGTDDMSHLMDGLSVTMEYSVMFLKLIILWLNSRIFYDILATMAADWREAAISEIHTMRNKANLSRHFSNVIIGLHSAAAFSYGIGVLVSHSNDYNIDGDKTPAREFTLKLQLPFESDKSPRYELVMCLEFCHQLASSAMTGVLNSLIVTLILHASGQIEILCDALRDVSSDKNNQRFVISIMKELIGKHQKIIVFSDQIEKIFCYIALIQFLSSSLVICCLGFMISISTQDSDTIDSSSLMKAIVFYMAATVEAFIFCFCGEYLSAKSKMISDAAYESIWYDFKPNECKLILFIILRSQRRLTITAGKIMDLSLEGFTSIIKASVSYISLLHAMY	ATGACGGCTATAAGCACTGTTGCTCTTTCGGTGCAAATTGGTCTTCGATTTGTCGGGATTTGGCCTAATGCGTCGTATGCGCTGTTTTTTCGGGGTGTTTGGATATTGACCACTGGTATAGTACAGACTTTCCAGTACTGGTGGATTATTATTCATTTAGGAACCGACGATATGTCACATCTGATGGACGGTTTGAGTGTTACTATGGAATACAGCGTGATGTTCCTGAAATTGATTATTTTATGGTTGAATAGTCGTATATTTTACGATATCCTAGCTACGATGGCTGCAGATTGGAGGGAAGCCGCTATCAGTGAAATACATACCATGAGGAACAAGGCAAATCTGTCGCGGCATTTCTCCAACGTGATCATCGGACTTCATTCGGCCGCGGCATTT…
AecOr235		382	6E|20000	7	2228096	2230259	+	V	MGLKTTISPSVEFGLRAIGIWPGSHSILFRTFWTISLGFAQTFQFKYIVACIETANFLDLVDSVSTTLPYSLLCLKLIILWQNQRLFNDILTSMSRDWRNCHVVAFDVRIMTNKANLSHRCSMLIIGVYSIAVVVYVAVIMEFNSINSKSGRGELFLKMEFPFVYEFSPVYEIVMFIQFVQLLSNAWVIGMLDALIMTLIFHISGQIDIVCQGLLELFSKDYEYKSYKDAKSAVICKHQNVIAFSDNIENLFSNIALMQFFTNTLVICCIAFVILISIDGNKGFNMLLKSLFFYIAITLEAFIFCFAGEYLSNKSKSVANAAYETLWYDAEPSESRNLLILILRSQKRLTLTIGKFNDLSLEVFASILKASASYVSVLLAMS	ATGGGTCTTAAAACAACCATAAGCCCTTCGGTTGAGTTCGGGCTGCGGGCTATTGGGATTTGGCCGGGATCTCACAGCATCTTATTTCGGACTTTTTGGACAATCTCCTTGGGTTTCGCTCAAACATTCCAATTTAAATACATCGTCGCTTGCATCGAAACTGCTAACTTTCTTGATCTGGTAGACAGTGTTAGTACCACGCTGCCTTACAGCTTGCTCTGTTTAAAATTAATTATCCTCTGGCAGAATCAAAGATTATTTAATGACATTTTGACATCGATGTCACGAGATTGGCGTAACTGTCATGTCGTCGCTTTCGATGTACGCATTATGACGAATAAAGCAAATCTTTCTCATCGTTGCTCGATGTTGATTATCGGAGTATACTCGATTGCTGTT…
AecOr236		376	6E|20000	7	2231225	2236332	+	V	MIPTSTVSRPVEIGLRLTGIWPNSSIFFRLLWTLVMGTALIFQYHYLLVHFSIKELPNLIDGLSTTLPYNLLFFKLIVLWINNRLFIDILTAMSNDWSEYSNMYAMIDKAILAHRYSKVTIGVYSTAVLLYSTASINFRKQTNGSCRELLIKMELPFEFCNSPIYEIVECVQFVHLMAVASAIGMLDAFMVTLMLHIGGQIDLMQQKVEEICPKNNKYNLPATILRSLINKHHKIIAFSENIESLFSHIALMQFFSNTLIICCIGFLIVTSMGTDEGVKMLVKTLFFYIAIILEAFIFCFAGEYLSNKSRTIGDAVYESVWYTLKPRDCRILLLVIMRSQRRLTITAGKFMDLSLEGFTNSLKASASYVSVLYAMY	ATGATACCGACTAGCACTGTCAGTCGACCGGTCGAAATCGGCCTCCGTCTTACTGGAATATGGCCGAATTCCTCGATTTTCTTCAGATTGCTTTGGACATTGGTGATGGGAACAGCACTGATCTTCCAGTATCATTATCTTCTAGTACACTTTAGTATCAAGGAACTACCGAATTTGATAGATGGTTTAAGCACTACTTTGCCGTACAATCTTCTTTTCTTCAAGCTGATTGTCCTGTGGATTAATAACCGATTATTCATTGATATTCTGACGGCGATGTCCAACGATTGGAGCGAGTATTCTAACATGTACGCTATGATCGACAAGGCGATCCTTGCGCATCGCTACTCAAAAGTGACCATCGGTGTTTACTCTACAGCGGTATTGCTTTACAGTACC…
AecOr237		389	6E|20000	7	2238348	2242607	+	V	MTTTSTVALVVQIGLRGIGFWPNTPCALLFRCLWILTIGIVQTLQYWWIVIHFRTDDMSHLMDGLSVTIEYSVMSLKLIILWFNSRIFYDILAAMAIDWREATSSEMHIMMSKANLSRRISNVIVALHAASFVCFGIEVLASYTDDYDDDEIETPVRVFTLKLQLPSQCNESPLYELVTGLEFFHQLVASTTTGVLNSLLITLILHTSGQIEILCDILKNISSEMNNQQLAFSMKEVIGKHQKIITFSDKIEKIFSYIALIQFMSSTLLTCCIGFTVITSIDTQDSDTVDGTALMKAVVFYIAAAVEAFIFCFCGEYLTAKSKMIGDAAYKSVWYDFAPKESKLVLFIILRSQRRLTITAGNMMDLSLEGFTNILKASASYVSVLHAMY	ATGACGACTACAAGCACTGTTGCTCTCGTGGTGCAAATCGGTCTTCGAGGAATTGGATTTTGGCCTAATACGCCGTGCGCCCTGTTGTTTCGGTGTCTTTGGATATTGACCATCGGCATAGTGCAGACTCTCCAATATTGGTGGATCGTTATTCACTTTAGAACTGATGATATGTCGCACTTGATGGATGGTTTAAGTGTCACCATAGAGTACAGCGTAATGTCCCTGAAACTGATTATTTTATGGTTCAATAGTCGTATATTTTACGACATCCTAGCTGCGATGGCTATAGACTGGAGAGAAGCTACTAGCAGCGAAATGCACATCATGATGAGCAAGGCAAATCTATCACGGCGCATTTCCAATGTTATCGTCGCGCTCCATGCGGCATCGTTTGTT…
AecOr238	PC	211	N/A	7	2245576	2247391	+	V	MSRRKLYANLYTMDKDWSDGITIYSDVSTMIRLISSMFQRNDYHECISRVFLCNQIIXTXLSMIKRNDDSTCKLSIKMEFPFKFDNLPIFELISILQFFRDLFVACIIVMLNALFVLHIQVDIMWQGFMNISSKHTSRSSLAIIKDFVNRHQRIIDLLDNIEAFFSNIILASHLELCDVAYECPXYDLTLSECRILMFFMLRSQKRLTITEQNN	N/A
AecOr239		393	6E|20000	7	2248501	2252005	+	V	MSRRDNMITSTVALSVQIGLRSIGFWPNTPCALLFRCLWILTIGIVQTFQYWWIIIHLRTDDISYLMDGLSVTIEYSVMSLKLIILWFNSRIFYDVLAAMAADWREATSSEMHIMMSKANLSRRFSNVIIGLHSVAVMCFGIEMLASHTNDADYGIETPVRAFTLKLQLPLQCNESPLYELVMSLEFLHQLASSTATGILNSLLITLILHTSGQIEILCDTLRNISPKMNNQQLTFCMKEAIGKHQKIITFSDKIDKIFSYIALIQFMSSTLLTCCIGFTVITSINTQDSDTVDGTALMKAVVFYMAAAVEAFTFCFCGEYLTAKSKMIGDAAYKSVWYDFAPKESKLVLLIILRSQRRLTITAGNMMDLSLEGFTSILKASVSYVSVLHAMY	ATGTCACGACGCGATAACATGATTACAAGCACTGTTGCTCTTTCGGTGCAAATCGGTCTTCGAAGTATTGGGTTTTGGCCTAATACACCTTGCGCCTTGTTGTTTCGATGCCTTTGGATATTGACCATCGGTATAGTGCAGACTTTCCAATATTGGTGGATCATTATTCACCTAAGAACTGACGATATATCGTACTTAATGGATGGTTTAAGTGTCACTATAGAGTACAGCGTGATGTCTCTAAAACTGATTATTTTGTGGTTCAATAGTCGTATATTTTACGACGTCCTAGCTGCGATGGCTGCAGATTGGAGGGAAGCCACCAGCAGCGAAATGCACATCATGATGAGCAAGGCAAATCTATCGCGGCGCTTTTCCAATGTTATCATCGGGCTTCAT…
AecOr240		390	6E|20000	7	2252820	2255619	+	V	MLELRKDTIGRASTISESVEVGLRFIGMWPHCAYANINWWTYIVSVAIMQYFQYAFIFTHFDLSDLSVFVDGLSIAFGYSLSFLKLINLWFNRRKFFAILDTMDKDWSDAIHSDVSTMIRYANWSRQCSNLMITTNALAVFFYVIGGLIFRSMIQKNDGSTRELPIKMEFPFKVDNFPIFELILILQFFHDLSVACIIAMLNALLVTLVLHVSGQIDIMLQGFMEISSKHTSRSSLAAIKDLVNRHQRIIDLSDDIEDLFSNIALLQFIWNTLVICCIGFVIVISIGTEEGATTITKSLIFYVAITLEAFVFCYAGEYLSAKSKSISDAAYECLWYDLTPNECRILMFLMLRSQKRLTITAGKITDLSLEGFTTIMKSSASYISVLSALY	ATGTTGGAGTTACGCAAAGATACGATAGGACGCGCAAGCACCATCAGTGAGTCGGTCGAAGTGGGTTTACGTTTTATTGGAATGTGGCCACATTGTGCATACGCGAATATCAACTGGTGGACTTATATCGTGTCAGTGGCAATAATGCAATATTTTCAGTATGCGTTTATTTTCACACACTTCGACCTCAGCGATCTCTCGGTTTTTGTAGATGGTCTAAGCATCGCATTCGGCTACAGTTTGTCGTTCCTTAAACTGATCAATCTGTGGTTCAATCGTCGAAAGTTTTTCGCCATTCTGGATACAATGGATAAAGATTGGAGCGATGCAATTCATTCGGACGTGTCCACAATGATCAGATACGCCAACTGGTCGCGTCAATGTTCCAACTTAATGATC…
AecOr241	PSE(S)	384	6E|20000	7	2256462	2258603	+	V	MKRTSTISRPVEIGLRFIGMWPDSAYATLYWLFYMATMVVVQYYQYTYVFTHFDLSDISLLMDCLGLTLAYTLAFLKLFVLWWNRRTFYYIVKAMKKD*CVINNSYECTMMSVADLSHRCTNVMISINALAAFFLSIGEHLLQSMGDVNGVDNNSRELPIKMEFPFDVSESPIFECFLIGQFLYELVLASIVGMMNALLVSLILHVSGQIDIMQQDINEISNSKYDPSLSLIVIKALICKHQKIITLSENIENLYTYIALMQLLWNTLVICCTGFVIIITIGTNASATTSIKSVSFYIAITLEVFILCFAGEFLSAKSRSISDAVYESLWYNMPPTNSRILSFMILRSQKRLTITAGKVVDLTLEGFTNIMKASASYVSILNAVY	N/A
AecOr242		385	6E|20000	7	2259986	2261854	+	V	MKRANTISLSVEIGLRFIGMWPDSAYPNLYWFSYMTTIAIMQYYQYTYIFVHFDLNDLWLLMDCLSLTLAYSLAFLKLLVLWWNRRIFYYILKAIDEDWSECVINDSYKSTMMSMADLSRRFANVSFSIYAFSAFSLSIGEHLLQSMDDQFGNSSRELPIKMKFPFDVSRSPIFECFLIGQFLYDLVIACVVNLINALLVALILHVSGQIDIMQQDLFEISNKKYDRNTFLPVIKSFICNHQRIIILSESIENLYTYIALMQILWNTLVMCCTGFVIIIIVRSGEDTTNLIKSVSYYITIILEVFVYCFAGEFLSAKSKSISNAVYEALWYNMPPSDSRIILFMILRCQKRLTITAGRFIDLTLEGFTSIVKASVSYVSVLNAMY	ATGAAGCGTGCAAATACTATTAGCCTGTCAGTTGAGATCGGCCTCCGTTTCATCGGCATGTGGCCGGATTCGGCTTATCCGAATCTTTATTGGTTTAGCTATATGACAACAATAGCCATAATGCAATATTACCAATATACGTATATATTTGTACATTTTGACTTGAACGATCTTTGGCTTCTCATGGACTGTCTTAGTCTTACTCTAGCATACAGCCTCGCCTTTCTCAAGCTACTTGTTCTATGGTGGAATCGTCGGATATTTTATTATATTTTGAAGGCGATAGATGAAGATTGGAGTGAGTGTGTTATTAATGATTCGTATAAATCCACGATGATGAGCATGGCAGATCTGTCGCGCCGTTTTGCAAATGTATCGTTCAGTATTTATGCCTTCTCT…
AecOr243		385	6E|20000	7	2265178	2267094	+	V	MKRANTISFSVEIGLRFIGMWPDSAYPNFYWFSYMTTVAIVQYYQYTYIFVHFDLNDLWLLMDCLSLTLGYSLAFLKLLVLWWNRRIFYYILKAIDEDWSECVINDSYKSTMVSMADLSRRFANVSFSIYAFSAFFLSIGEHLLQSMDDQFGNSSRELPIKMEFPFDVSKSPIFECFLIGQFLYDLVIASVVNLINALLVALILHVSGQIDIMQQDLFEISNKKYDSSTFLPVIKSLIGKHQKIITLSESIENLYTYIALMQVLWNTLVMCCTGFVIIIVVSSGEDTTNLIKSVSYYFAIMLEVFVYCFAGEFLSAKSKSISNSAYEALWYNMPPSDSRIILFMILRCQKRLTITAGRFMDLTLEGFTSIVKASVSYISVLNAMY	ATGAAGCGTGCAAATACTATTAGCTTTTCAGTTGAGATCGGCCTCCGTTTCATCGGCATGTGGCCGGATTCGGCTTATCCGAATTTTTATTGGTTTAGCTACATGACAACAGTAGCCATAGTGCAATATTACCAATATACGTATATATTTGTACACTTTGACTTGAATGATCTTTGGCTTCTTATGGACTGTCTTAGTCTTACTCTAGGATACAGCCTCGCCTTTCTCAAGCTTCTCGTTTTATGGTGGAATCGTCGGATATTTTATTATATTTTGAAGGCGATAGATGAAGATTGGAGTGAGTGTGTTATTAATGATTCGTACAAATCCACAATGGTGAGCATGGCAGATCTGTCGCGCCGTTTTGCTAATGTATCGTTCAGTATTTATGCCTTCTCT…
AecOr244		382	6E|20000	7	2270340	2272471	+	V	MKRTSTISRLVEFGLRLIGMWPDSAYPNLYWSMYMTMLGLYQYFQYSYIVTHFDTSNLSILTDCLGLALANTSAFLKLFFLRWNRRTFYNIVAAVKRDWNDRVVSNSYSTMMAIANQSSRYSVVLIGLHFLTGFSLSIGAYMFRTINTDSEASTREFPVKMQFSFVVSESPVFECILFGQIFFLMLIAPVVGMINALLATLILHVGGQVDIMRQAIMDVHSNDKLDTSLTVLRDLIHRHRKIITLSNDIETLFSFIALLQLLWNTLIICFCGFMIILTLSSNKGIMVLIKSMFLYTVKTLEVFVFCYAGEFLSSKSKSISDAIYESLWYNMIPSDSRILLLIMVRSQKRLTITAGKIFDLTLEGFMSVMKASASYMSVLHAMY	ATGAAACGTACAAGCACTATTAGTCGTTTGGTCGAGTTTGGTCTTCGTTTAATCGGCATGTGGCCGGATTCGGCTTATCCGAATCTCTATTGGTCTATGTATATGACAATGCTAGGGTTATATCAATATTTTCAATATTCGTACATTGTTACGCATTTTGACACAAGCAATCTTTCAATTTTAACGGATTGTCTGGGTCTCGCCTTGGCGAATACATCCGCCTTTCTTAAATTATTTTTTTTGCGATGGAACCGGAGGACATTCTATAATATCGTGGCAGCAGTGAAAAGAGACTGGAATGATCGCGTTGTCAGCAATTCTTATTCCACTATGATGGCAATCGCGAATCAGTCAAGTCGTTATTCTGTCGTGCTAATTGGCCTTCACTTTCTAACTGGC…
AecOr245		381	6E|20000	7	2273305	2275781	+	V	MLRSTVSPLLKMGLSLIGIWPGASYGTLCWFFYMTTLVVMQYFQYSYVYEHFDFNNLTKLMDGLGLTLDYTLTILKLISFWFNRRIFADILIAMDDDWKDNRTNLRECVMMNKANLAHRCSNAMISVNALATFLYFIESHVRGYTRSKNGQFRRFPIQVQFPFEVYKTPVYELVGVGLFFHVLKTAIIIAILNALILTLVLHVSGQIDIMCQELKAIPSMIKSSSVSTKSLVVRHQKIISLSKNIESFFSFVALLQFVWNTFVICAIGFMVVISLGMNMTSKFEILVQFIIPYFAVTIEAFVFCFAGEYLSTKSKAIGDAAYETVWYELSTSECRILLFVILRSQKQLTITAGKVMNLTLEGFTNVMKASASYISVLYAMY	ATGTTAAGAAGTACCGTCAGCCCGTTGTTGAAGATGGGTCTTAGTTTGATCGGTATATGGCCTGGTGCCTCATACGGGACGCTTTGTTGGTTCTTTTATATGACAACTCTCGTTGTGATGCAGTACTTTCAGTATTCTTACGTCTACGAGCATTTCGATTTCAACAATCTGACCAAGCTGATGGACGGATTGGGTCTCACTTTGGATTACACCCTGACAATATTGAAGTTGATCAGCTTCTGGTTTAATCGTAGGATATTCGCGGATATTTTGATCGCAATGGATGACGATTGGAAGGATAACAGAACTAATTTGCGTGAATGCGTGATGATGAACAAGGCTAATTTGGCGCACCGTTGTTCTAATGCCATGATATCCGTTAACGCTCTTGCCACTTTT…
AecOr246		377	6E|20000	7	2276865	2279170	+	V	MLTSTVSPLLKLGLCLIGMWPGFSCRTFFWFFYMATLIVMQYFQYSYFFAQLGTNDFSKLMDGLSITLDYTLTFLKLLSLWHNRRIFSDILGAMNDDWNNCSTHTCMMMNKANLAHRCSNVMLTLNSLSVIFYFAGNYVSHRTSSTDFREFPIQIQFPFHATDSPIFEFIVLGLFLHVWETAIVIALLNSLILTLVLHVSGQIDIMCQGLREISTTQKSHPSAMRSLIEMHQRIISLSKNIDNFFSFVALIQFVWNTIVICSIGIMIMISLSTDVEGKSGLLIQSIVPYIAVTLEAFVFCFAGEYLSTKSKSISDAAYETLWYDLSTSECRILLLIIVRSQKRLTITAGKIMDLTLEGFTSVMKASASYMSVLHVMY	ATGTTAACAAGTACTGTAAGCCCTTTGCTGAAACTCGGCCTTTGTTTGATCGGCATGTGGCCTGGTTTTTCGTGTAGAACATTTTTTTGGTTCTTTTACATGGCCACTCTCATCGTCATGCAATACTTTCAGTATTCATACTTTTTCGCACAATTGGGCACAAACGATTTCTCTAAGTTAATGGATGGTTTGAGCATCACTTTGGATTACACTCTGACGTTTCTGAAGCTATTAAGCCTTTGGCATAATCGTCGAATATTCTCTGATATTTTGGGTGCGATGAACGATGACTGGAATAATTGTTCCACGCATACGTGCATGATGATGAATAAGGCCAATCTGGCGCATCGATGTTCCAACGTCATGTTAACCCTTAACAGTTTGTCTGTTATTTTTTAT…
AecOr247		381	6E|20000	7	2281046	2283938	+	V	MSTVSPAVKIALQCLGIWPDVSHSTIYWLSFMSSMLIVQYFQYSYIFDHLSASELSNLIDGLPMTFNYSLTLFKLSSLWINRRILYKILATMDNDWCECINIEQHLYIMTIKANISHFISNALLSFTAIVGVLYLLGEYAVRFVFLIENYNDTMKQLPLRLQFPFETQHSPIFEFLVVTIFLQAMIHVCTVAILNGLIFSLVLHASGQIDIVCQEFKDISKNTLLHRSSLGMLIERHNKIISFSEDVEKLFSFFALMQIVLNTLTMCCLGFFTIICIHNEIAVFLLVKAILSYCVIMSEAFVICFAGEHLTLKGKLIANATYETLWYDMPINTGRIMMFIIMRSQKRLTITAGKMMDMSFETFTNIMKATASYISVLNAMY	ATGAGTACTGTCAGTCCGGCGGTGAAAATAGCGCTTCAATGTCTTGGCATATGGCCAGATGTGTCACATTCTACTATTTATTGGCTAAGTTTTATGTCAAGCATGTTGATTGTACAGTACTTTCAATATTCGTACATATTTGATCATTTAAGTGCTAGTGAACTATCAAATCTTATTGATGGTCTGCCTATGACTTTTAATTACAGTTTGACATTGTTTAAGCTGTCCAGTTTATGGATAAATCGTCGGATACTTTATAAAATTCTTGCTACTATGGATAATGACTGGTGCGAATGCATCAATATTGAACAGCATTTGTATATAATGACAATCAAAGCAAATATATCGCATTTCATCTCTAACGCTTTATTGAGCTTCACTGCGATTGTTGGTGTACTT…
AecOr248		387	6E|20000	7	2286611	2289514	+	V	MLITSTVSPALRFGLRFFGFWPGVSYSTVYWLSFMSSMLIIQYFQYLYTFDHLKISELSNLADSSLFTLDYSLTCFKMAGLWMHRRVLHKILADMDNDWCECTNIEKHLYMMTIKANISHFFFNALLSCNMIITIIYLLGDYIICSVFLNENYNNTVRQLPIKIQFPFEIQQSPKFEFIAVIIFIHTLLQVWTNTIVNGLVFTLALHVSGQIDIICQEFKNISKNTFCYGSSISSLGMLVERHKRVISFSENMERLFSFIALMQVVWNTLVICCLGCLFIISIHNETGIFALMKTVFAYFAITMEPFIICFAGEYLTHKSKLIASATYEMLWYDMPSNYSKIIVFIIMRSQKRLAITAGKMMDMSFETFTNIMKASASYVSVLIAMY	ATGTTAATTACAAGTACCGTCAGCCCAGCGCTGAGATTCGGTCTTCGTTTCTTTGGCTTTTGGCCGGGTGTGTCGTATTCTACAGTTTATTGGTTGAGTTTTATGTCAAGTATGCTGATTATACAGTACTTCCAATACTTGTATACGTTTGATCATTTGAAGATCAGCGAGTTATCAAATCTTGCTGACAGTTCGCTTTTTACTCTAGATTACAGTTTAACATGTTTTAAAATGGCTGGTTTATGGATGCATCGTCGAGTTCTTCATAAAATTTTGGCCGATATGGATAATGATTGGTGCGAATGTACTAACATTGAGAAACATTTGTATATGATGACAATTAAAGCTAATATATCGCATTTCTTCTTTAACGCTTTATTAAGTTGTAATATGATTATT…
AecOr249		381	6E|20000	7	2290729	2293550	+	V	MSTVSPTVKIGLRLLGIWPYSTTYWFSFMSSMLIMQYFQYLYIFEHLSMSELPNLVDELPMTLDYSLTIFKLTSLWIQRRDLHKILATMDNDWRECININHHLYIMTIKANISHFISNTLLSFTAIVAALYFLGEYAIRFVFLIEDYNDTSRQLPLKLQFPFETQQSPMFELLAITIFLHVMLHVCTVAILNGLIFTLVLHASGQIDIICQEFKNISKNTLLYGSFVPSFGMLIERHNKIISFSKNIEQLFSFIALMQVVWNTLVICSIGFVFIVSIHNEVSVFVLVKTLFAYCVITIEAFIICFAGEHLSLKSKLIANATYETLWYNMPLNTEKIIIFIIMRSQKRLTITAGKMIDMSFDTFTNIMKASASYISVLNAIY	ATGAGTACTGTCAGCCCGACGGTGAAAATTGGCCTTCGACTTCTCGGCATATGGCCATATTCTACTACTTATTGGTTCAGTTTTATGTCGAGTATGTTGATCATGCAGTACTTCCAATATTTATACATATTTGAACATTTGAGTATGAGCGAGCTGCCAAATCTTGTTGATGAACTGCCTATGACTCTTGACTATAGTTTGACAATTTTTAAATTAACAAGCCTGTGGATACAACGTCGAGATCTTCATAAAATTCTTGCTACTATGGATAATGATTGGCGTGAGTGCATCAATATCAATCATCATTTATATATAATGACAATCAAAGCGAATATATCGCATTTTATATCTAATACTTTATTGAGCTTTACTGCTATTGTTGCTGCACTTTACTTCTTA…
AecOr250		387	6E|20000	7	2294526	2296895	+	V	MTITSTISPALKFGLCFFGFWPGVPYSTIYCLSFMSSMLIIQYFQYLYIFDHLKISELSNLIDSSIITLDYSLTFFKLIGLWIHRRILHKILKDMDNNWHECINIDQHLYTMTTKANIAHFFSNALLSCNAIITVIYLLGDYVIRSVFLNENYNNTVRQLPIKIQFPFKIQQSPVFEFIAVIIFLHTILQVWTNTILNGLIFSLALHISGQIDIICEELKNFSKNSLCYGSFTSSLGMLVEKHKRVISFSDNMERLFSFIALMQVVWNTLVICCLGFAFIMSIHNKTGVFALMKAVFAYLAITLEAFIICFAGEYLSYKGKLIASATYGTMWYNMPSSHSKIIVFIIMRSQKRLAITAGKMMDMSFETFTIIMKASASYISVLIAMY	ATGACAATTACGAGTACCATCAGCCCAGCGCTGAAGTTTGGTCTTTGTTTTTTTGGCTTTTGGCCAGGTGTGCCGTATTCTACCATTTATTGCTTAAGTTTTATGTCAAGTATGCTGATTATACAGTACTTTCAGTATTTGTACATTTTTGATCATCTAAAGATTAGTGAATTATCAAATCTTATTGACAGTTCGATTATTACTCTGGATTACAGTTTGACGTTTTTTAAATTGATTGGTCTATGGATACATCGTCGAATCCTTCATAAAATTTTGAAGGATATGGATAATAACTGGCATGAGTGCATCAACATTGACCAACATTTGTATACGATGACAACTAAAGCTAATATAGCGCATTTTTTTTCTAACGCTTTATTAAGTTGTAATGCGATTATT…
AecOr251		386	6E|20000	7	2297899	2300430	+	V	MITSSISPALKVGLRFLGMWPGDSYSTIHWLSFMLSMLIIQYFQYLYIFGHLKMSELSNLVDGLIVALDYSLTLFKLTSLWAHRRVFHKILIAMDNDWRECINEDKHLYLMTIKANIARFTSNILLSVNAVVAVLYLLGDYVIRFVFFTENQNNTLRQLPIKIQFPFETHQSPTFEFLVITLFLHVAIHACTIAILNGLMLTLVLHISGQIDIMCHEFRNISKGSLLDGSFESFFGLLIEKHNKIIIFSNNIETLFSFIALMQVVWNTLVICCLGFIIVISIYNETGIFVLVKTVSGYFVIMIEAFVICFAGEYLSLKGKLIANAIYESLWYDMPSNKNKIIVFIIMRSQKRLTITAGKMMDMSLETFTRIMKASASYISVLNAMY	ATGATCACATCTAGTATTAGTCCAGCATTAAAAGTTGGTCTCCGATTTCTTGGCATGTGGCCAGGTGATTCATATTCTACCATTCATTGGCTGAGTTTTATGTTGAGCATGTTGATTATACAGTACTTCCAATATTTGTACATATTTGGTCATTTAAAGATGAGTGAGTTGTCAAATCTTGTTGACGGTCTGATTGTGGCTTTAGATTACAGTTTGACGTTATTTAAATTGACCAGTCTGTGGGCACATCGTCGAGTTTTTCATAAAATCCTGATTGCTATGGATAATGATTGGCGCGAGTGCATCAATGAGGATAAGCATTTGTATTTAATGACAATCAAAGCGAATATAGCACGTTTTACGTCTAACATTTTACTGAGTGTTAATGCGGTTGTCGCA…
AecOr252	PC	254	N/A	7	2301701	2303198	+	V	MVFTSIVSPVLKVGLRILWPRISYSTVDWLSLMLSTLIIRYFQYLYIFEHIXSELLNLIDGLTVTFYSLSLFKLISLWIHCRIFHQILVAMDNDWHECININQHLHMMTIKANISHFVYNVILSXCDFSVIYLLSDYVNCFIFVNENYNVTLWLLIXIKIQFPFETQQSPMFKFLIVTIFLHVXYTRYILNGLILTLYIPDALFHVNGQINITCHEFGSISKSXFYKSESLFGMLIERHNRIISFSEKIKKLFSFMQVL	N/A
AecOr253		387	6E|20000	7	2305401	2307913	+	V	MVITSTVSPVLKIGLQIFGIWPRVSYSTIQWLSFTLSTLIIQYFQYLYIFEHLKISELSNLIDGLTVTLEYSLTLFKLIGLWIHRQVLHQILVAMDNDWRECINMDKHLYMMTIKANIAHFISNALLSVNATVALLYLLGDYVIRFVFLNEDQNHTLRQFPIKIQFPFETQQSPMFEVLVVTISLHVMLHVSILCILNGLVLTLVLHVSGQIDIMCYEFRKISRSTLLHESVVSLFGILIERHNRIISFSENIEKLFSFIALMQVVWNTLVICFLGFFIIICIHSETDVFVLIKTVLSYFAIMAEAFIICFAGEYLSLKGKLIANAIYESLWYDIPSRQSKIIIFIIMRSQKRLAITAGKMMDMSFDTFTNVMKASVSYISVLNVMY	ATGGTAATTACAAGTACTGTCAGCCCAGTGCTGAAAATTGGTCTTCAAATATTCGGCATTTGGCCGCGTGTTTCGTATTCTACCATTCAATGGCTGAGTTTTACGTTAAGCACATTGATTATACAGTACTTTCAGTATTTATATATTTTTGAACATTTGAAGATCAGCGAGCTTTCGAATCTCATTGACGGTTTGACTGTAACTTTAGAATACAGTTTAACGTTATTTAAATTGATTGGTCTATGGATACATCGTCAAGTTCTTCATCAAATCTTGGTTGCTATGGATAATGACTGGCGCGAGTGCATCAATATGGATAAACATTTGTATATGATGACAATTAAAGCCAATATAGCACATTTTATTTCTAACGCTTTATTGAGTGTTAATGCGACCGTT…
AecOr254		385	6E|20000	7	2308911	2312856	+	V	MTVTSTVSPVLKIGLQLLGVWPGVSIPYWLIYICSILIIQYFQYRYVYEHFKISELSNLVDSLPASLDYSLTIFKVVILWIHRRVIYQLLAAMDNDWHECVDIDQHLYMMTIKANTSHFYANVMTSIYIIVGVFYLLSGYVVRFVYEIEDYNNTLREFPIKVHFPFENQQSPIFELLALTLFLHVLLNTSTVSIVNALIFTLVLHVSGQIDILCQEFKTISAKVLPDKTSTSTLGVLIERHNRVFWFSDNIETLFSFIALMQVIWNTLVICSLGFIIIISFYIETGVTTILKSIFAYLAVILEVFILCFAGEYLNLKSKSIADAAYESFWYDLPLNQRKILMFIIMRSQKQLMITAGRITSLSLTTFTSIIKASASYVSVLHAMY	ATGACGGTCACAAGTACCGTCAGTCCGGTATTGAAAATCGGTCTTCAATTGCTTGGTGTGTGGCCGGGTGTGTCCATTCCCTATTGGCTAATTTATATATGTAGCATACTAATTATACAATACTTTCAATATCGATACGTATACGAGCACTTCAAGATCAGTGAGCTTTCAAATCTTGTCGATAGCTTACCCGCGTCTTTAGATTACAGCTTGACAATTTTTAAAGTAGTTATACTTTGGATACATCGTCGAGTCATTTATCAACTCTTGGCTGCTATGGACAATGATTGGCATGAATGCGTTGATATTGATCAGCATTTGTATATGATGACAATCAAAGCCAATACATCGCATTTTTATGCTAATGTTATGACTAGTATTTATATAATTGTTGGGGTG…
AecOr255		384	6E|20000	7	2317487	2320214	+	V	MTVTSTVSPVLKIGLQLLGVWPGMSISYWLINIFSILILQYYQYRYVFEHFKISELSDLVDSLSAALSFSLIILKITTIWIHRGVLHQLLAAMDNDWHECIDTDHLYMMTIKANISHFYSNVMFSINILAAVSYFFGGYAIRFVYQSGDYNNTLRQFPIKVQFPLKAQQSPIFELLAVTQFLLMLFNSYMLFVINALISTLVLHISGQIDILCQEFKIISAKTLRYKTSTSMLDILIERHNRVFWFSDNIENLFSFIALMQVVWNTLVICGLVFIIIISFHIETGVSVIIKSVFSYLAVIVEIFILCFAGEYLNLKSKSIADAAYGSFWYDLSSNNKKIIPFIILRSQKQLVITAGKITNLSLETFTSIMKASASYVSVLHAMY	ATGACAGTCACAAGTACTGTTAGTCCGGTGTTGAAGATCGGTCTTCAATTACTTGGTGTGTGGCCGGGAATGTCCATCTCATATTGGCTAATTAACATATTTAGCATACTGATTTTACAATATTACCAATATCGATACGTATTCGAACATTTCAAGATCAGCGAGCTTTCAGATCTCGTTGATAGTTTATCAGCAGCTTTATCTTTTAGCTTAATAATTCTTAAAATAACCACTATTTGGATACATCGTGGAGTCCTTCATCAACTTCTCGCTGCTATGGACAATGATTGGCATGAATGCATTGATACTGATCATTTATATATGATGACAATCAAAGCTAATATATCGCATTTTTATTCTAATGTTATGTTTAGTATTAATATACTTGCTGCAGTGTCT…
AecOr256		388	6E|20000	7	2324868	2328309	+	V	MIVTSTVSPVLKIGLQVFGVWPGKSHSIPYWLIYIFSILIVQYFQYRYVFEHFKISEISNLVDSLPAALDYSLTILKVTSLWIHRRVIHQLLTAMDKDWQECVNIDYHLYVMTVKANTSRFCSNIMFSINTIALVSYLLSGYAIRFIYLSGDYNNDTLRQLPIKVQFPFETQQSPIFELLAIILFLHVTLNSCTLSILNALISTLVFHVSAQIDILCQEFKNLSAKILPHKTSTSTLALLIERHNRIFLFSDKIEKLFSFIALMQVIWNTFIICSLGFIIIISLYVETGVITIIKTIFTYLAVIVEVFILCFAGEYLNFKSKLIANAAYESLWYDLLSNQKKIITFVIMRSQKQVTITAGRIMSLTLETFTSILKASASYVSVLHAMY	ATGATAGTTACGAGTACTGTCAGTCCAGTGCTGAAGATTGGTCTTCAGGTGTTTGGTGTGTGGCCGGGCAAGTCACATTCCATCCCATATTGGCTAATTTATATATTTAGCATACTGATTGTACAGTACTTCCAATATCGATACGTATTCGAGCACTTCAAGATCAGCGAGATTTCGAATCTCGTCGATAGCTTACCCGCGGCTTTAGATTACAGCTTAACAATTCTCAAAGTAACCAGTCTTTGGATACATCGTCGAGTCATTCATCAGCTTCTAACCGCTATGGATAAAGACTGGCAAGAGTGCGTCAATATTGATTATCATTTGTATGTAATGACAGTCAAAGCCAATACATCACGTTTTTGTTCTAATATTATGTTTAGTATTAATACTATTGCT…
AecOr257		388	6E|20000	7	2330484	2333396	+	V	MIITSTVSPLLKIGLRLLGVWPGVSYCIPYWLIYVFSILIVQYFQYQYVFKHFKISELSNLVDSLPAALDYSLTMIKVITLWIHRRIIHQLLTIMDKDWRESVNINQHLYVMTIKANKSQFCSNIMFSINTIATVLYFLSYGYAVRFVYSSGDYNDTLRELPIRVQIPFKTPQSPIFELLVVIQFVHVMLIGWTLFIINALISALVFHVSGQIDILCQEFKNISTKVFPHKTCTSALAILIERHNRIFLFCDKIEKLFSFIALMQVVWNTFIICSLGFIIIISFYIETGGITIVKIIFTYLAIIMEVFVLCFAGEYLNFKSKSIANAVYESLWYDLLTNQKRTLTFIIMRSQKQVMITAGRITSLSLETFTSILKASASYVSVLQAMY	ATGATAATAACGAGTACTGTGAGTCCGTTGCTGAAGATCGGTCTTCGATTGCTTGGTGTGTGGCCGGGTGTGTCGTATTGCATCCCATATTGGCTAATTTATGTATTCAGCATACTCATTGTACAGTACTTCCAATATCAATACGTATTCAAGCACTTCAAGATCAGCGAGCTTTCAAATCTCGTTGATAGTCTACCCGCGGCTTTAGATTACAGTTTAACAATGATTAAAGTAATCACTCTTTGGATACATCGTCGAATCATTCATCAGCTTCTAACTATTATGGATAAAGACTGGCGAGAGAGCGTCAATATTAATCAACATTTGTATGTAATGACAATCAAAGCTAATAAATCGCAGTTTTGTTCTAATATTATGTTTAGCATTAATACAATTGCT…
AecOr258		387	6E|20000	7	2336666	2344318	+	V	MIRSTVSPVLKIGFQFFGIWPDVSYSTVHSMSIISSVLIIQYFQYLYIFKHFKISEISNLNESLNLTFIYGLTVFKLIYLWIRRQVFRQILVAMDNDWRECINMDKYLYIMTIKANLAHFISNSILSISVIIAIPYFLGEYIIHSVFLTEDQNNTLRPLPMKIQLPFDTQQSPIFEIVYVTLFLHSIIIFVYMVSIVNGLILTLVLHVSGQIDIMCHEYKNISKSISLHESTVSLFRMLIERHNRIISFSKNIEKLISFIALMQVVLDTLIICGLGFFIIISIHNEMGVFMVIRTIFAIVLILAEVFIICFTGEHLNYKSKSIVNAAYELTWYDIPSHQSKMLILIIMRSQKQLTISAGKMMDMSFETYTNILKLSASYVFVLYAIY	ATGATCAGAAGCACTGTTAGCCCAGTGCTGAAAATTGGTTTCCAATTTTTCGGCATTTGGCCGGATGTCTCGTATTCTACCGTTCACAGTATGAGTATTATATCAAGCGTGCTGATCATACAGTACTTTCAATATTTGTACATTTTTAAACACTTCAAGATCAGCGAGATTTCGAATCTCAATGAAAGTTTGAATTTAACTTTTATATACGGCTTGACGGTATTTAAATTGATTTATCTGTGGATACGTCGTCAAGTTTTTCGTCAAATTCTGGTTGCTATGGATAATGATTGGCGCGAGTGCATCAATATGGATAAATATTTGTATATAATGACAATTAAAGCCAATTTAGCACATTTTATTTCCAATAGTATATTGAGTATTAGTGTGATTATTGCG…
AecOr259		387	6E|20000	7	2345325	2347467	+	V	MVAKSTVSPALKFSLRLLGVWPEVSYSIFYWLIFMSSILIIQYFQYLYILEHFKISEFSNLIDGLSLTLDYSLTFVKLVSLWIHRRVFHKILTAMDNDWRECINIDEHLNMMTIKATVSHFYSNAMLSFNGVAAVLYVLGDYAIRFVYTSKDHNDTLRQLPIKVLLPFETEQSPIFELLVAIMFLHIILVSLLVAVLNGLIFTLVLHVSGQIDIICQEFKNISENAFPYQSSAFTLGVLIKKHNKVYSFSENIEELFSFIALMQVVCKTLVICCLGFVIIISVHNEIDFYLFVKAAVAYIAVMIEIFIICFAGEYLSLKSKSVADAAYKSLWYDMPINQTKIISFVIMKSQRRLSITAGKMMDMSFEALTNIMRASASYVSVLYAIY	ATGGTAGCCAAGAGTACCGTTAGTCCGGCGCTGAAATTCAGCCTTCGGCTGCTTGGTGTATGGCCGGAAGTGTCATATTCTATTTTTTATTGGCTGATTTTTATGTCAAGTATATTGATTATACAGTATTTTCAATATCTGTACATACTTGAGCACTTCAAGATCAGCGAGTTCTCAAATCTTATCGATGGCTTATCTTTAACTTTAGATTACAGTTTGACATTTGTTAAATTGGTCAGCCTATGGATACATCGTCGTGTTTTTCATAAAATCTTGACTGCTATGGATAATGATTGGCGCGAGTGTATCAACATCGATGAGCATTTGAATATGATGACAATTAAAGCCACTGTATCTCATTTTTATTCTAATGCTATGTTGAGTTTTAATGGTGTAGCT…
AecOr260		400	6E|20000	7	2353421	2355842	+	V	MRKRRRGPIPCEIMRATSISTSVEIGLRFVGIWPGLQYGTITWFAYMMSLVFALYFQYVYIFDHLDINNISNLVDALSITLAYSLGFLKLISLWLNRRLFYDIVLTMEEDWNNNNIYDKSVSCIMASNANLSRRCSNVLISINAAAAICYSVTNFLRLSDFKEDLNISSRVLPIKMKFPFKIDVSPLFELLAVGQILHVVSIATLVGMMNCLIITLVLHVSGQIDILRRELLTICGNGISQRDSIVTSVRLMIIRHQKIITLSDNIEELYSDIALMQFLSNTVVICCIGFTIIASLVRDGATVVILKSAIFYVAVTLEAFIFCFAGEYLSAKSKSVGDAVYEALWYNMTPAECRILLFVILRSQKRLTITAGNIMDLSLEGFTNVMKASASYMSVLHAMY	ATGAGAAAACGTCGACGTGGTCCGATCCCATGCGAGATAATGCGCGCAACTTCCATCAGTACTTCCGTTGAGATCGGACTTCGCTTTGTCGGAATCTGGCCGGGTTTGCAATACGGAACCATCACTTGGTTTGCATACATGATGAGCTTAGTATTTGCGCTGTACTTTCAGTATGTGTACATCTTCGATCACCTTGACATCAACAATATCTCGAATCTTGTCGATGCACTTAGCATTACGTTGGCTTATAGTCTCGGTTTTCTAAAGTTGATCTCTCTCTGGTTGAATCGCAGGCTTTTTTATGATATCGTGTTAACGATGGAAGAAGATTGGAATAACAATAATATTTACGACAAATCGGTATCGTGTATTATGGCGAGTAATGCCAATTTGTCACGT…
AecOr261		393	6E|20000	7	2358451	2361821	+	V	MNSKTDSLKILDGTVSRSIEIGLRVIGVWPNSSFTVLRRAFWMITFTMAQTFQYRYFVIHVRTDDLSHLMDGLSTTMSYSLLLLKLTIFWLNRRIFHDILTIMSQDRSECVTEWAIYSMSRTTDVSHRSSNLIIGLYSMSVFIYGTGVLVAHSDESDEQLAVHARELFLKMELPFESNASPTYELVMITQFFHQLSAATIVGVINALIVSLILHVGGQIDIMCQGLVEISSDDTFDLQTSTIKALIRRHQRIISLSADIETLFSYIALMQFLWNTLVICCLGFLIVTSIGDTQGSTMLIKSLFFYVVITLEAFIFCYAGEYLSDKGRMIGNAAYETKWYKLNPTQSRILLLLILRSQRKLTITIGKFMELSLERFTTIIKASASYVSVLHAMS	ATGAACTCGAAGACCGATTCCTTGAAGATCCTCGATGGCACTGTTAGTCGTTCAATCGAGATCGGTCTTCGCGTGATCGGCGTTTGGCCCAATTCGTCTTTCACGGTCCTTCGTCGCGCTTTTTGGATGATCACTTTTACGATGGCACAGACCTTTCAGTATCGATATTTCGTTATACACGTTCGTACGGACGATCTCTCGCATCTGATGGATGGTCTTAGCACTACGATGTCCTATAGCCTCCTATTATTGAAACTTACAATATTTTGGCTCAATCGACGGATATTCCACGACATTTTGACGATAATGTCCCAGGATCGGAGCGAATGCGTGACTGAATGGGCCATCTATTCAATGTCAAGGACAACCGATGTATCGCATCGGTCTTCCAACTTGATC…
AecOr262		389	6E|20000	7	2362713	2364819	+	V	MENEIDSTNIVCWSVQYGLRMIGVWPGTSCAILLKVLSISSMIVFQIFQYQHVIVHFEEEDLMILMDALSVTFAYTLLLIKMLIFAFNSRLLNEIITCMIKDWKECNISDEYTMTRIAYVSRWVSNIIICSHMTSVFLYAIGTIMKIKNENQTDVRELIIKMEIPFKIESTSVHVAVLVSQFIHQTSAAGMVGVINSLLIILVLHVCGQIDIIRQKLSEITQKNIERKNIEGGNENVVKDLIVRHQQIITFSKNIEDLYSNIALVQFVSNTLVICCLGFLIVISIGTPGGSMMLVKSVFFYFVMSLEAFVYCFVGQHLSTKSEMIGDSVYESFWYELSPSQNRDIYIMIIRSQQHLTLTIGKVMELSLRQFANILKASASYVSVLHAMY	ATGGAGAACGAGATAGATTCGACGAATATCGTGTGCTGGTCTGTGCAATACGGTCTTCGTATGATAGGTGTATGGCCGGGCACGTCGTGTGCAATTTTACTTAAAGTCCTCAGCATATCATCAATGATCGTATTCCAAATCTTTCAGTATCAACACGTAATTGTGCATTTTGAAGAGGAAGATTTAATGATTCTCATGGACGCATTAAGCGTAACTTTCGCTTATACCCTTTTGCTTATCAAAATGCTTATTTTTGCATTTAATTCTCGTCTGCTGAACGAAATTATAACATGCATGATTAAAGATTGGAAGGAATGCAATATTTCGGATGAGTACACAATGACCAGAATAGCTTATGTATCTCGTTGGGTCTCCAACATTATAATTTGCTCACACATG…
AecOr263		384	6E|20000	7	2367061	2369166	+	V	MNNEIKSANTICRSVEFGLRMIGVWPDTSCAIFRRVCCISSMAIFQTFQYWYLIMHFGESNIFLLMDVISATLTYSLLFVKLIIIIFNVRLLDDMIVHMVEDWKKRDISDEYMMNRMAYVSRWFSNLIICSHAVSVFFYAMGTLLPHRNSNQTDARELILKMELPFEIETTSVYLTVLITQFVHQVSAASMLAVLNCLLLTLVLHACGQIDILRQKLSEITRKNTKQHMNDIAKILIIRHQKIISFSKNIETLFSNIALIQFVSITLVLCSLGFVIVTSIGVPGGSPMLVKSVFFYILVNMEAFIICFLGEYLSTKSKMIGDAAYEALWYELNPIQNRDILFIIVRSQKFLTLTIGKVAELSLKQFANIMKASASYMSVLHAIY	ATGAATAACGAAATAAAATCAGCGAATACCATATGTCGTTCCGTGGAATTCGGTCTTCGCATGATTGGTGTATGGCCGGATACATCGTGTGCAATTTTTCGCAGAGTATGTTGCATATCTTCGATGGCAATATTTCAGACCTTTCAATATTGGTACTTGATCATGCACTTCGGCGAGAGCAATATTTTCCTTCTCATGGATGTGATAAGCGCAACTCTGACTTATAGTCTTCTGTTTGTCAAACTGATTATTATCATATTCAACGTTCGTCTGCTGGATGATATGATAGTACATATGGTCGAGGATTGGAAAAAGCGTGATATTTCTGACGAATACATGATGAATAGAATGGCTTATGTCTCTCGCTGGTTTTCCAATTTGATAATTTGTTCGCACGCA…
AecOr264		385	6E|20000	7	2370558	2372496	+	V	MNNGIESENIVCRPIKFGLRLIGVWPGTSYAILRRVFCISSMAVFQIFQYWYVILHFGEEDLLLLMDVLSATMAYSLLLIKLIIFAFNARLLNEIIAHTVVDWKERDVYDEYTMTRMAYISRRFSNFIIALYALSVFLYATGTLLRFKSNNQTDTRELLLKMELPFEIKSTSVHIVVFVTQYVHQTSAASMVGVMNSLLITLVLHVCGQIDILRQKLCEITQKDIKRGINNRIMKMLIIRHQKIISFSKNIEDFFSNIALIQFVSNTMVTCSLGFLIVISMGVPGGMPMLIKSVFFYIVISMEAFIFCFLGEHLCTKSQEIGDAIYELLWYELNPNQNQDILILMIRSQKHLTLTIGKVMDLSLKQFASMVKASASYVSVLYAMY	ATGAATAACGGTATAGAATCGGAGAATATAGTATGTCGTCCTATCAAGTTCGGACTTCGCCTAATCGGCGTATGGCCGGGCACGTCATATGCAATCTTGCGCAGAGTGTTCTGTATATCTTCAATGGCAGTGTTTCAGATTTTTCAATATTGGTACGTGATCTTGCACTTCGGAGAGGAAGATCTATTACTCCTTATGGACGTATTAAGCGCAACTATGGCTTACAGTCTTCTGCTAATCAAATTGATTATTTTTGCATTCAATGCTCGTCTGCTGAACGAAATCATAGCACACACAGTTGTTGACTGGAAGGAGCGCGATGTTTACGACGAATACACGATGACTAGAATGGCGTACATCTCTCGTCGGTTCTCCAACTTCATAATTGCTTTGTACGCG…
AecOr265		384	6E|20000	7	2373565	2376954	+	V	MGMATLSRLVKFGLHVYGIWPYASFTVVFRSYWIIMLSIAQVFQYRYVIMNIHMDDFSQYMDGVSSAMASTLLYTKLVILWTHQRIFFDVLQMMSTDWQDYTSNSYISHIMTDTANVAHRTSRWIVGTQVVAVFLYIAGVFAANINDPERLEPYARELILKMELPFNISTNFIYMTVQFVQIYHLLLVACGITIINSLFVTLILHTCGQIDILREWLSKVFSKNSDSMNKIIMRSLIMKHQRIIVFAENIETLYTYIALMILLSDTLIICCLGFIIVISLDTPNAAAILVKSVLFYISINLEAFIYCFCGEYLSAKSKMIGNAMYNSLWYDFPAKEGRTILFLILRSQKRLTITSGKVVDLSLERFTSVVKASLSYISVLLAMY	ATGGGGATGGCCACGCTCAGTCGATTGGTCAAGTTTGGCCTTCACGTTTACGGTATATGGCCATATGCATCGTTCACTGTGGTATTTAGATCGTACTGGATCATAATGCTAAGCATAGCCCAAGTCTTTCAATACCGATACGTAATAATGAACATTCATATGGACGATTTTTCTCAGTATATGGACGGAGTGAGCAGTGCAATGGCATCTACTCTACTTTATACTAAGCTCGTTATTCTTTGGACCCATCAACGAATATTTTTCGATGTATTGCAAATGATGTCTACGGACTGGCAAGACTACACTTCAAACAGCTATATCTCACATATAATGACAGACACGGCGAATGTTGCACATCGCACCTCGAGATGGATCGTCGGTACGCAAGTGGTCGCTGTA…
AecOr266		387	6E|20000	7	2378066	2380597	+	V	MEMTTISRLIKFGLHIYGVWPYVPSTTVFRLYWIIVLSTAQVFQYGYVIMNIYMDDFSEYMDGVSSAMTSSLLYIKLVILWTNQRIFFDVLQMMSEDWQVHTSNCYNSRIMTDMANVARRTSRWIVGMQIGSATFYSVGVLAANANSPEKLEPYARELILKMEFPFNISTDFIYTTVQTVQFYHLFLVACGITIINSLLVTLILHICGQIDILREWLTKIFSKNSADSMDEITMKSLITKHQRIIIFADNIETLYTYIAMMMLLSDTIIICCLGFIIATSLDTPNAAAILVKSVLFYISMNVEAFIYCFCGEHLSAKSKMIGSAAYDSLWYNFPAKESRTVLFLILRSQKRLTITSGKIIDLSLERFTSVIKASLSYMSVLIAMYSR	ATGGAGATGACTACGATTAGTCGATTGATTAAATTCGGTCTTCACATTTACGGTGTATGGCCATATGTACCATCCACTACAGTGTTCAGATTGTATTGGATCATAGTGCTAAGCACGGCCCAAGTCTTTCAGTACGGATACGTAATAATGAATATTTATATGGACGACTTCTCCGAGTACATGGACGGAGTGAGCAGTGCAATGACATCTTCTCTACTTTACATTAAACTTGTTATTCTTTGGACCAATCAACGAATATTTTTTGATGTATTGCAAATGATGTCTGAGGATTGGCAAGTTCATACTTCGAATTGCTATAACTCACGCATAATGACGGATATGGCGAATGTTGCACGTCGCACCTCGAGATGGATTGTTGGCATGCAAATCGGCTCTGCA…
AecOr267		384	6E|20000	7	2381669	2383681	+	V	MEMSTISRAVKICLHAYGIWPYLSSTVLFRLFWIVMYGTVQFFQYHYVAIHFYTDSFSDFMDGVSSAMTYSLLFIRLAILWTNQQIFSDILQMMAMDWKNCVLTDCSLRITINKAKLSHRISNWIIGLQLVAVTLYSCGVLAVNIGNVQRMNVSAREHILKLKLPFQIDTFPIYVCVTILEFFHIMTCGCGISTVNSLIIILILHIGGQIDILYDWLLKVFSKNTNTMNGITMKTLITKHQQIIMFSENIENLYTYIALMLFVLDIIIICCLGFIIITSIGTPGGATILVRSVLYYITMNLEAFIYCFAGEYLNAKSKLIGDAAYNSLWYDITIENKRMILYMILRSQKRLTITIGKIMDLSLERFASIVKVSASYISVLLAMN	ATGGAGATGAGTACGATCAGTCGCGCGGTAAAGATCTGTCTTCACGCTTACGGTATTTGGCCATATCTATCATCAACCGTTTTATTTCGATTATTTTGGATCGTGATGTATGGCACAGTCCAATTTTTTCAATATCATTACGTAGCGATACATTTTTACACTGATAGTTTCTCCGATTTTATGGATGGTGTAAGCAGTGCCATGACATACAGTCTATTATTCATCAGACTTGCTATTTTGTGGACGAATCAACAAATATTCTCTGACATATTACAAATGATGGCCATGGATTGGAAGAACTGCGTTTTAACTGATTGCAGTCTGCGCATCACGATCAACAAAGCCAAACTCTCACACCGCATCTCAAATTGGATTATCGGTCTTCAACTGGTTGCGGTA…
AecOr268		385	6E|20000	7	2387963	2390434	+	V	MKIKNTVSQVIEIWLRIFGIWPNMSCVSLCRLFWTVSIIIEQIFQYRYILMRFHLIEFSEIMHILGSTMTYTIFLIKLVIFWYKQRTFNKILTMMTIDWEKYSGTKFSMFATCNAKLSQRFANMTVILYSTAVIFFSSKIFVKHVDDSNASNISTRLLILEMDLPFDANRRFVYESVIITQFINLLLCADANCLINALLINLILHIGGQIDILREGLKEIFPKNGKCNPSHFTIKKIIKKHQKIITFSEHIEDLYTYIVMVLFVSDTLIICCLGFTIVASIGQSNATKSIIRNFLFYVVINVEAFVYCFAGEYLSAKSKSIGDAAYASLWYKSDSRDSRIILSLIMRSQNQLTITIGKIMNLSLGQYSTIVKASASYISVLLAMY	ATGAAAATAAAGAATACTGTTAGTCAAGTGATAGAAATTTGGCTCAGAATTTTTGGCATTTGGCCGAATATGTCGTGTGTTTCTTTGTGTAGATTATTCTGGACTGTTTCGATCATAATCGAGCAAATTTTTCAATATCGATATATTCTAATGCGTTTCCATTTGATTGAGTTTTCCGAGATAATGCATATTTTGGGTTCAACAATGACGTATACAATATTTTTAATTAAACTTGTTATTTTCTGGTATAAACAGCGAACTTTCAACAAGATATTAACAATGATGACGATCGACTGGGAAAAATATTCTGGCACAAAATTCAGTATGTTCGCGACATGCAATGCCAAACTGTCGCAACGCTTCGCTAACATGACGGTAATTCTTTATTCGACAGCTGTA…
AecOr269		385	6E|20000	7	2394538	2397686	+	V	MKIKNTVSKVIEIWLRIFGIWPNMSCVSLCRLFWSVSIIIEQIFQYRYILMRSHLIEFSELMHILGSAMTYTIFLIKLVIFWCKQRTFNRILTMMTVDWEKYSGTKFSVFATCNAKLSQRFANITVILYSTTIIFFSSKIFIKHVDDSNASNMSTRLLILEMDLPFDANRRFVYESVIIAQFVNLLFCADANCLINALLINLILHIGGQIDILREGLKEVFPKNGKCNPSHFTIKKIIKKHQKIITFSEHIEDLYTYIAMVLFVSDTLIICCLGFTMIASIGQPDATKSITKNFLFYIVINVEAFVYCFAGEYLSAKNKSIGDAAYASHWYESDSRDSRIILSLIMRSQNQLTITIGKIMNLSLEQYSTIVKASASYISVLLAMY	ATGAAAATAAAGAATACTGTCAGCAAAGTGATAGAAATTTGGCTTCGAATTTTTGGCATTTGGCCGAATATGTCGTGTGTTTCTTTGTGTAGACTATTCTGGAGTGTCTCGATTATAATCGAGCAAATTTTTCAATATCGATATATCCTAATGCGTTCTCATTTAATTGAGTTTTCCGAGTTAATGCATATTTTGGGTTCAGCAATGACATATACGATATTTTTAATTAAACTTGTCATTTTTTGGTGTAAACAGCGAACTTTCAACAGGATATTAACAATGATGACGGTCGACTGGGAAAAATATTCTGGCACAAAATTTAGTGTGTTCGCGACATGCAATGCCAAATTGTCGCAACGCTTCGCTAACATAACGGTAATTCTTTATTCGACAACTATA…
AecOr270		384	6E|20000	7	2400838	2403308	+	V	MKVRNTVSPTIEIWFRIFGIWPNMSCASLCRLLWTVLIIIEQVLQYRYIIMHFHLVEFTEIMHILGSTMTYTIFLIKLVIFWCKQRTFNRILTMMAIDWEKYFNTKFSTFAICNAKLSQRFVNMTVILYSTTVLLMSSKVFLKQADDNIASNISTRLLIIDMDLPFDANQRFVYESVIIAQFFFSLLCADANCLLNALLINLILHIGGQIDILRENLKEIFPKNGKNLNYFETKEAIREHQKIITFSKYIEDLYSYIAMILFVSDSLIICCLGFTIVASIGRPDASESIIRNFLFYVVINMEAFIFCFAGEYLSVKSKSIGDAAYASFWYESDSRNSRIILSLIMRSQNQLSITIGKIMNLSLGQFTTIVKASASYISVLLAMY	ATGAAAGTAAGGAATACTGTTAGCCCAACTATAGAAATTTGGTTTCGAATTTTTGGCATTTGGCCGAATATGTCATGTGCTTCATTGTGTAGACTACTCTGGACTGTCTTGATCATAATCGAACAAGTTTTACAATATCGATATATCATAATGCATTTTCATTTGGTTGAGTTTACCGAGATAATGCATATTTTGGGTTCAACGATGACGTATACAATATTTTTAATTAAACTTGTCATTTTTTGGTGTAAACAGCGAACGTTCAACAGGATACTAACAATGATGGCAATTGATTGGGAAAAGTATTTTAACACGAAATTCAGTACGTTTGCGATATGCAATGCCAAACTGTCACAGCGCTTTGTTAATATGACAGTGATTCTATATTCGACAACTGTA…
AecOr271	PSE(F)	384	N/A	7	2406679	2412347	+	V	MKVKYTVSPATEILFRIFGIWPNTSFVLLRRLFWIISIVFEQIGQYRYIVKHFHLMELFEIIIILTVAVTMTRFFIVLVLFWCKQRTFSKILTMMAIDWEKCSNTKFSMFVTTQNAKLSERFVNMLVILHSITVILCSTHILVKYVDDGNASNVSTRLFILEMDLPFDANQRFVYESVIISQFFHFLLCSNLVSVFNAFLISLILHIGGQIDILRESLMGIVPKKDKASSSHFTVKEVIKEHQKIITFSEHIEHLYSYIAMVLFVSDILIICCLGFTIVASIGRPDVFKNIIRVLLYYLTINMEAFIFCFAGEYLSAKSKSIGDAAYSSLWYESDSRTNQIILFLLSQNQLTITVGKIMNLSLERFTSIIKTSGSYISVLLAMC	N/A
AecOr272		386	6E|20000	7	2414170	2419823	+	V	MKVKYTVSPATEILFRIFGIWPNTSFVWLRRLFWIISIVFEQIGQYRYIVKHFHLMEFFEIIIILTIAVTMTRFFIVLVLFWCKQRTFNKILMMMAIDREKCSNTKFSMFVISHNAKLSERFVNLLVILHTIAVILCSTHILVKYVDDGNASNVSTRLFILEMDLPFDANQRFVYESVIISQFFHFLLCSNLVSVFNAFLISLILHIGGQIDILRESLMGIVPKKDKASSSHFTVKEIIKEHQKIITFSEHIEHLYSYIAMVLFVSDILIICCLGFTIVASISRPDVLKNIIRVLLYYLSINMEAFIFCFAGEYLSAKSKSIGDAAYASLWYESDSKTNRIILFLIMRSQNQLTITVGKIMNLSLERFTSIIKTSGSYISVLLAMC	ATGAAAGTAAAATATACTGTTAGCCCAGCTACAGAAATTTTATTTCGTATCTTTGGCATTTGGCCGAATACGTCGTTCGTTTGGTTACGTCGACTGTTCTGGATTATTTCGATCGTATTCGAGCAAATTGGTCAATATCGATACATTGTAAAACATTTTCATTTGATGGAGTTTTTCGAGATCATAATAATTTTAACTATAGCAGTAACAATGACAAGATTTTTTATTGTACTCGTCCTTTTTTGGTGTAAGCAGCGAACATTCAATAAGATATTAATGATGATGGCGATAGACAGGGAAAAGTGTTCCAACACAAAATTTAGTATGTTCGTAATATCGCATAATGCCAAACTATCGGAGCGCTTTGTTAACTTGTTGGTGATTCTTCATACGATAGCT…
AecOr273		385	6E|20000	7	2421637	2425581	+	V	MKAKNTISPAATEILFRIFGIWPNTSFVLLRRLFWIISIVFEQIGQYRYIVKHFHLMELFEIIIILSSAVAMTRFFIVLVVFWCKQRTFSKILTMMAIDWEKSSTKFSIFATYNAKLSERLVNMTVFLYLIAAILTGTKIFVKHMDSGNASNVSTRLLIVEMDLPFDTNQRFVYESVLIIQFFHLLLCSNVMGVFNALLINLILHIGGQIDILRESLIGIIPKKERDSSNHFTIKEIIKKHQKIITFSEHIEHLYSYITMVLFVSDILIICCLGSTIVASIGRPDVLKNIIRVLLFYFVMNMEAFVFCFAGEYLSAKSKSIGDAAYASLWYESDSRTNQIILFLIMRSQNQLTITVGKIMNLSLERFTSIIKTSGSYISVLLAMC	ATGAAAGCAAAGAATACTATTAGCCCTGCAGCAACCGAAATTTTGTTTCGTATCTTTGGCATTTGGCCGAACACGTCGTTCGTTTTGTTACGTAGACTATTCTGGATTATTTCGATCGTATTCGAGCAAATTGGTCAATATCGATACATTGTAAAACATTTTCATTTGATGGAGCTTTTTGAGATAATAATAATTTTAAGTTCAGCAGTGGCGATGACGAGATTTTTTATTGTACTCGTCGTTTTTTGGTGTAAACAGCGAACATTCAGTAAGATATTAACGATGATGGCGATTGACTGGGAAAAGTCTAGCACAAAATTCAGTATTTTCGCGACATACAATGCTAAACTGTCGGAGCGCTTAGTTAACATGACGGTGTTTCTTTATTTGATAGCTGCA…
AecOr274	NTE	326	6E|20000	7	2427333	2431830	+	V	MIIIILSLAVAMTRFFIVLVLFWCKQRTFSKILTMMAIDWEKCSSTKFSIFATYNAKLSERFVNMTVILYSIAAILTGTKIFIKHMDSGNASNVSTRLLIVEMDLPFDTNQRFVYESVIIIQFFHLFLCSNVMGVFNALLINLILHIGGQIDILRESLIGIIPKKDRDSSNHFTIKEIIKKHQKIITFSEHIEHLYSYIAMVLFVSDILIICCLGSTIVASIGRPDVLKNIIRVVLFYFVMNMEAFVFCFAGEYLSAKSKSIGDAAYSSLWYESDSRTNQIILFLIMRSQNQLTITVGKIMNLSLERFTSIIKTSGSYISILLAMC	ATGATAATAATAATTTTAAGTTTAGCAGTGGCGATGACAAGATTTTTTATTGTACTCGTCCTTTTTTGGTGTAAACAGCGAACATTCAGTAAGATATTAACGATGATGGCGATTGATTGGGAAAAATGTTCTAGCACAAAATTCAGTATATTCGCGACATACAATGCTAAACTGTCGGAGCGCTTCGTTAACATGACGGTGATTCTTTATTCGATAGCTGCAATTCTTACTGGCACCAAGATCTTTATAAAACACATGGATAGCGGCAATGCTTCCAATGTTTCCACACGATTGCTCATTGTAGAGATGGATCTGCCATTTGATACTAACCAAAGATTCGTATATGAATCTGTCATAATTATCCAATTTTTTCATTTATTCCTGTGTTCCAACGTTATG…
AecOr275		385	6E|20000	7	2434106	2438120	+	V	MKVKNTVSPVIEILFRIFGIWPNTSFVLLRRLFWTVSIVFEQVAQYRYIIKNFHLMEFIEIVTILSSVMSYTIFLIKLIIFWYKQRTFNSLLTMMAIDWEKCSRKKFSMFVTSYNAKLSERFANMTVILYSTAVILYSTHILRKHVDDGNASNISTRLLVLEMDLPFDTNKRFVYESVIIVQFFYLLLCSDAIGLLNASLINLILHIGGQIDILRQNLMAIFSKKEKDNLSHFMIKKIIKKHQNIITFSQHIEDLYSYIAMVLFVSDTLIICCLGFTIVASIGGSDVLKNITRTLLFYLVMNMEAFIFCFGGEYLSAKSKSIGDAAYASHWYESGPRNSRIILFLIMRSQIQLTITIGKIMNLSLERFTSIIKASISYISVLLAI	ATGAAAGTAAAGAATACTGTTAGTCCAGTTATAGAAATTTTGTTTCGTATCTTTGGCATTTGGCCGAACACGTCGTTCGTTTTGTTACGTAGACTGTTCTGGACTGTTTCAATCGTATTCGAACAAGTTGCTCAATACCGATATATCATAAAGAATTTCCATCTAATGGAGTTTATAGAAATAGTAACCATTTTAAGTTCTGTAATGTCGTATACGATATTTTTAATTAAACTCATCATTTTTTGGTATAAACAGCGAACATTCAACAGCTTATTAACAATGATGGCAATCGACTGGGAAAAATGTTCTAGAAAGAAATTCAGCATGTTCGTGACATCGTATAATGCTAAACTGTCGGAGCGCTTTGCTAACATGACGGTGATTCTTTATTCGACAGCT…
AecOr276		388	6E|20000	7	2442865	2444864	+	V	MKQTPTSTINRTIEIPLRIFGIWPGSPYISFCRLFWTIALVVTQSLQYRYIILHLHTVDLSDLMDGLSATLSFSQFSSKLIIFWFNQRTFDKILTMMAMDWKKNSAADFSTRVRTNKAILSQNFAKTVFGIFSIAITLYTASVFTFDTNNLEETDLSMRPLILKMDFPFNSNTQFVYGLVLVTQFFCTVLCGCTVVMLNVLLVVLVLHLDGQIEILSKWFTKIISKQNGHRLNLAIIRKIIEKHQSIIIFSKRIENLYSDIALILFVSDSLIICCIGFVLVTSIGRPNAATIIMKSLGFYLIMNFEVFMFCFAGEYLSSKSRAIGDAAYDSRWYQCRFQDSQIILFLIMRSQNQLTITVGKFMNLSLERYVSILKASASYVSVMLAVY	ATGAAACAAACACCTACAAGCACTATCAACCGAACCATAGAAATTCCGCTTCGCATTTTTGGTATCTGGCCAGGTTCACCGTACATTTCATTTTGTAGACTGTTTTGGACGATTGCACTTGTAGTTACTCAATCTTTACAATATCGATATATTATTTTACACTTACACACTGTCGATCTTTCCGATTTGATGGATGGTTTAAGTGCAACCTTGAGTTTTAGTCAATTTTCTTCTAAACTCATCATTTTCTGGTTCAATCAACGAACATTCGATAAGATATTGACGATGATGGCGATGGACTGGAAAAAAAATAGCGCTGCTGATTTTAGTACACGTGTGAGAACAAACAAAGCTATTCTATCACAGAATTTCGCTAAAACCGTCTTTGGTATCTTCTCG…
AecOr277		386	6E|20000	7	2445899	2448331	+	V	MRSNRTINRTVELMLIMFGVWPGIPCVILYRVFWMITLAINQFFHYSYFVTHFHFDNLFDLMDCLSSFLVTVKLTVKLIIFSLKQRKFIEILTMMAEDWNDCDNDDVALRETIGKTKLSSRICNGLIILHTIATFAYAIGILLADADVTDRTVELPFMIKMEYPFVIDTQRKYNLVLVTQFVFVMVCSWGAGLFNALFLTLTLHVGSQMNILLCWLTKLGSKDIENKHDSFVTVTTKIIQKHQKIINLSENVENLYSYIALLHFTLNIVMICSLAFLIVTAIGTPDATEQIVRSLLFYVVTNLEAFIFCFAGEYLSNKSKAIGNAAYNSTWYDMKAKDSRVLLFIILRSQRQLKLTAGKMTVLSFECFTNIMKASGSYLSVLLAMK	ATGAGAAGCAATCGTACGATCAATCGCACAGTAGAACTTATGCTCATCATGTTCGGTGTCTGGCCAGGTATACCATGCGTTATACTCTACAGAGTGTTTTGGATGATTACGCTAGCAATTAATCAATTCTTCCACTACTCGTACTTTGTAACGCATTTCCATTTCGACAATCTTTTCGACTTGATGGACTGTCTGAGTAGTTTTTTGGTAACAGTAAAACTAACTGTTAAGCTTATTATTTTCTCGTTGAAACAACGAAAATTTATAGAAATCTTGACAATGATGGCAGAAGACTGGAACGATTGCGACAACGATGACGTTGCGTTGCGCGAAACGATAGGCAAAACGAAATTATCAAGTCGTATTTGTAATGGATTAATTATTCTTCATACAATTGCC…
AecOr278	PNC	300	N/A	7	2449293	2451332	+	V	IRCKSIINRTLKLTLTLCNIWPQRIIICRAYWIIALIIDDICHCHYFLLYSNLFGLMDYFSSILAQAKMTIKLIIFWLNKQKFFEILTMMAEDWNDCTGNNINMRETACKAKLSDRITNGMFTLHTLSIVGYSIGVLLVDIDVTKQSKLPLLLKVEVPVNINTKCAYKMFLTMQFVHLIMCSCGMWVYIECLALNFGKLQRLQNILLIYKNEGCESIAGTMTRIIRKHQRIINFSEYIEDLYTYIALVQFTTNSILVCSLGFLIITASN*LDAMEYIVRSLLFYTVTNLESFIFCYAGEYI	N/A
AecOr279		387	6E|20000	7	2454509	2457113	+	V	MRSNRTINRTVEFMLTMFGVWPGISCVIFYRVFWMITLAINQFFHYSYFVTHFHFDNLFDLMDCLSSFLAHVKLTIKLIIFSLKQRKFVEILTTMAEDWNDCNNENVALRETVDKTKLSSRICNGLIILHTIAAFSYVIGILLTDVDVTDRTVELPLMMKMEYPFVIDTQRKYNLVLVTQFVFVMVCSWGAGLFNALFLTLTLHVGSQINILLCWLSKLGSKDIKNKHDSFVTVTTKIIRKHQKIINLSENVENLYTYIALLQFTSNILMICSLAFLIVTAIGSPDATEQIVRSLLFYAVTNLEAFIFCFAGEYLNNKSKAIGNAAYNYSAWYDMKAKDSRVLLFIILRSQRQLNLTAGKMTVLSFECFTNIMKASGSYLSVLLAMK	ATGAGGAGTAATCGTACGATCAATCGCACAGTAGAATTTATGCTCACCATGTTCGGTGTCTGGCCAGGTATATCATGCGTTATATTCTACAGAGTGTTTTGGATGATTACGCTAGCAATTAATCAATTCTTCCACTACTCATACTTTGTAACGCATTTTCATTTCGACAATCTTTTCGACTTGATGGACTGTCTGAGTAGTTTTTTGGCGCATGTAAAACTAACCATTAAACTTATTATTTTCTCATTGAAACAACGAAAATTCGTCGAAATCTTGACAACAATGGCGGAAGATTGGAATGATTGTAACAACGAAAACGTTGCGTTACGCGAAACGGTAGACAAAACGAAACTATCGAGTCGTATTTGTAATGGATTAATTATTCTTCATACAATCGCC…
AecOr280		382	6E|20000	7	2458111	2461810	+	V	MTRKSTINRTLKLTLTLCGIWPGTTCVIICRAYWIIALVIDDICHCRYLLMHLHSNDLFDLMDCFSSFLTQVKLTIKLIIFWLNERKFFEILTMMAEDWNDCIDNNINVRETACKAKLSDRIANTMFTLHTLSIIGYSIGVLLADVDITEQSELPFLLKVELPVNINTKRAYKMFLTMQFVHLILCSCGTGILNALLLTLTLHVGGQVNILRCWLNKLVLQGSEGCESVAVTTTRIIRKHQRIIIFSEYIEDLYTYIALVQFTTNSILICSLGFLIAIGSPDATEHIVRSLLFYTVTNLEAFIFCYAGEYMKNKSKAVGNAAYNSVWYEMKPKNSRILIFVMLRAQKQLTLTVGKIMDLSLESFTSIMKASGSYLSVLLAMQ	ATGACGCGTAAAAGTACAATTAATCGTACATTAAAATTAACGCTCACTCTGTGCGGTATATGGCCAGGCACAACATGTGTTATAATCTGCAGAGCGTATTGGATTATCGCATTAGTAATAGATGATATTTGTCACTGCCGTTATCTTTTAATGCATTTGCATTCTAACGATCTTTTTGACTTGATGGACTGTTTCAGTAGTTTCTTAACACAAGTAAAATTGACAATTAAGTTGATTATATTCTGGCTGAATGAACGAAAATTCTTTGAGATCTTGACAATGATGGCAGAAGACTGGAACGATTGCATTGACAATAATATCAATGTACGCGAAACGGCGTGTAAAGCTAAATTATCGGATCGTATCGCTAATACGATGTTCACTCTTCATACGTTAAGT…
AecOr281		382	6E|20000	7	2464022	2466035	+	V	MTRKSTINRTLKLMLTLCGIWPGTTCVIICRAYWIIALAIDEICHCRYLLMHLHSKDIFDLMDCFSSFLTQVKFSIKLIIFWLNERKFFEILTIMAEDWNDCASSNINMRETACKAKLANRITNAMFTLHTLTIVAYSIGVLLADVDISEQSELPLLLKVELPVNINTKRMYKMLLTMQFVHLIMSGCGTGLLNALLLTLTLHVGGQMDILRCWLSELVPQKNERYEAVTVTTNRIIRKHQRIINFSEYIEDLYTYIALVQFTSNTVLICSLGFLIAIGSPDATEHIMRSLLFYTVTNLEAFIFCYAGEYIKNKSKAIGNAAYNSAWYEMKPKNSRNLIFVILRAQKQLTLTVGKIMDLSLESFTSIMKASGSYLSVLLAMQ	ATGACGCGTAAAAGCACAATTAATCGTACGTTAAAATTAATGCTCACTCTGTGCGGTATATGGCCAGGCACAACGTGTGTTATAATCTGCAGAGCGTATTGGATTATCGCATTAGCAATAGATGAAATTTGTCACTGCCGTTATCTTTTAATGCATTTGCATTCTAAAGATATTTTTGACTTGATGGACTGTTTCAGTAGTTTCTTAACGCAAGTAAAATTTTCAATTAAATTGATTATATTCTGGCTGAATGAACGAAAATTCTTTGAAATCTTGACGATAATGGCAGAGGACTGGAATGATTGCGCTAGTAGTAACATCAATATGCGCGAAACAGCATGCAAAGCTAAATTAGCAAATCGTATCACTAATGCAATGTTTACTCTTCATACGTTAACT…
AecOr282	CTE	201	2E|2	7	2467091	2468182	+	V	MTRKSTLNHTLKFMLTLCGIWPGTSYVLPCRIFWIVSLTITLFCHYRYFLTHVHSAEILDLMDCLSSFLAYSKIIIKFLVFWLNERKFVEILTVMAEDWNDCANSDISIRETTRKAKISDRFTNAIITLHTTTVVAYCIGIIIADVDVTNTTKELPLVNKVEIPFDINTQFTYRTVLITEFLLMILCGWAAGITNSLLLSL	ATGACTCGTAAAAGTACGCTTAACCACACGTTGAAATTTATGCTCACTTTGTGTGGTATTTGGCCGGGCACATCGTATGTTCTACCTTGTAGAATATTTTGGATCGTTTCATTGACAATTACCTTATTCTGTCACTACCGTTATTTTCTGACACATGTACATTCTGCTGAAATATTAGATTTAATGGATTGTTTGTCCAGCTTCCTAGCATATTCCAAAATTATTATTAAGTTCCTTGTGTTTTGGTTAAATGAGCGAAAATTCGTCGAAATTTTGACAGTGATGGCAGAAGATTGGAATGATTGCGCTAACAGTGACATTAGCATACGTGAGACAACACGCAAAGCGAAAATATCGGATCGCTTTACAAATGCAATCATCACTCTTCATACGACGACA…
AecOr283		385	6E|20000	7	2471496	2477287	+	V	MTRKSTINRIMFRMLPWCGIGSDGIIILISRLFWIITLGFIGLCHCLYFLSHLNAQNFFNLVDCLCSFLAHAKVITKLIAFWVNQRKFVETLTLITDDWSDCAKNDIGMRVMTDKAKISDRITNIIFILHTVTVAAYCIGTIIADVDITDKIELPLINKLELPFRVNTQRMYRVVLTIEFIHMILTNWASGVINIIFLAMIIHVGGQMDVLQRWLAEFIPKEIENEQKSVVITTNKIILKHQKIIQISDSIESLYTYIALLIFASNTILMCSLGFLIVTALGTDDVVEQMMKCLLFFMSTNLEAFIFCYAGEYLNSKSKEIGFATYNCAWYNLKSKDSRILLFIILRSQKQLTLTAGKIMDLTLESFTSIMNASGSYLSVLLAMQ	ATGACTCGTAAAAGCACAATTAACCGCATAATGTTTCGTATGCTTCCTTGGTGTGGTATCGGTTCAGACGGAATAATTATTTTAATCAGCAGATTATTTTGGATTATTACACTAGGATTTATTGGACTCTGTCATTGTCTCTATTTTTTGTCGCATTTAAATGCGCAAAATTTTTTTAATTTGGTAGACTGCTTATGCAGCTTCTTAGCACATGCGAAAGTAATCACTAAACTCATTGCGTTTTGGGTAAATCAGAGAAAATTCGTGGAAACTTTGACGTTAATCACGGACGACTGGAGTGATTGCGCTAAAAATGACATCGGCATGCGCGTAATGACAGACAAGGCAAAAATATCGGATCGTATCACTAATATAATATTCATCCTTCACACGGTGACG…
AecOr284		386	6E|20000	7	2485840	2488098	+	V	MNHQNPLNRTAKFILTLSGVWPGASCVLFSRTLFVVSVIIIQCCHYRYFMIHMHSATLWEFMDILPVVMAHSKMLFKCLVFWLNQRKFIEVLTIMQEDLSDCVNNDISLRETASKAKTSERITNLILILHTMTVSGHGIGVILANVDVTDNTTTELRFFTKIEVPFDINTQRTYRCILITEFFFLMMWSWSSGAINSLLIILTFHIAGQIDIMRYWLTHLVSSKDESKDESISIATTKIIYKHKKIIRLSEYIESLFTYIALVLFVSNSVMICLLAFLVVTAIGSSNASEQLIKSFLFYIITNLEAYMFCYAGEYLKNKSKEIGFAAYSSAWYDMKSKDSRVLLFVILRSQKPLTLTAGKMMELSLQSFTSIMNASGSYLSVLLAM	ATGAATCATCAGAATCCGCTTAATCGCACAGCAAAATTTATACTCACTTTGAGCGGTGTTTGGCCAGGCGCATCATGTGTTTTATTTTCGAGAACATTATTCGTCGTTTCAGTGATAATTATTCAGTGCTGTCACTATCGTTATTTTATGATACATATGCATTCGGCTACACTTTGGGAATTCATGGACATCCTGCCTGTTGTTATGGCACATTCCAAAATGCTTTTTAAGTGTCTTGTGTTTTGGTTGAATCAGCGAAAATTCATCGAAGTCTTGACAATAATGCAAGAGGATTTGAGTGATTGCGTTAATAACGATATCAGCTTGCGTGAGACAGCAAGCAAAGCAAAAACATCGGAACGTATTACAAACTTAATTCTCATTCTTCATACAATGACA…
AecOr285		384	6E|20000	7	2489234	2491606	+	V	MTRKSTINRIVFRMLPWCGIGSDGIIILISRLFWIITLGFIEFCHYLYFSAHLNAQNFFNLVDCLCSFLAHAKITKLIAFWINQRKFVETLTLITDDWSDCAKNDIGMRVMTDKAKISDRITNIIFILHTVTVAAYCIGTIIADVDITDKIELPLINKLELPFNVNTQRMYRVVLIIEFIHMILSNWASGVINIIFLAMIVHVSGQMDVLQRWLAEFIPKEIENEQKSVVIMINKIILKHQKIIQISDSIESLYTYIALLIFASNTILICSLGFLIVIALGTDDVVEEMIKCLLFFMSTNLEAFIFCYAGEYLNSKSKEIGFATYNCAWYNLKSKDSRILLFIILRSQKQLTLTAGKIMDLTLESFTSIMNASGSYLSVLLAMQ	ATGACTCGTAAAAGCACAATTAACCGCATAGTATTTCGTATGCTTCCTTGGTGTGGTATCGGTTCAGACGGAATAATTATTTTAATCAGCAGATTATTTTGGATTATTACATTAGGATTTATTGAATTCTGTCATTATCTCTATTTTTCGGCGCATTTAAATGCGCAAAATTTTTTTAATTTGGTAGATTGCTTATGCAGCTTCTTAGCGCACGCGAAAATAACTAAACTCATTGCGTTTTGGATAAATCAGAGAAAATTCGTGGAAACTTTGACGTTAATCACGGACGACTGGAGTGATTGCGCTAAAAATGACATCGGCATGCGCGTAATGACAGACAAGGCAAAAATATCGGATCGTATCACTAATATAATATTCATCCTTCACACGGTGACGGTT…
AecOr286		383	6E|20000	7	2492426	2495722	+	V	MIRKRIIDRTLEIICTLYGIWPNSRIPFCKLFWIIITIIVQFYHYRYFLIHFNSDELFNLMDCLSSCMSYMKFTTKVIVLWINQRKFYKTLEMMTEDWDSCADNEIYMNEMIRKAKLSNHINIVIVLLQLVSAFTYCVNIILADVDVTDHTSELLYIHRMELPFDVNTKRTYKIILFTQTVICIMVSMGTGVINTLLVALVLHVGGQMNILCYCLMNFATKGNEKKHQSITTDEIIQRHQKIINFSKNVEKLFTYIALVMFMVNSILICSLAFIIVSAIGTPDAVEQIVRSVFFFAGTNLEAFVFCFAGEYLNNKSKAIGNAAYNTAWYNLKSKDSRILSFIILRSQKQLTLTVGKMADLSLEYFTSIMNASGSYLSVMLAMQ	ATGATTCGTAAAAGAATTATTGATCGCACGCTAGAAATTATTTGCACTTTGTACGGAATATGGCCAAATTCACGTATTCCGTTTTGCAAACTATTTTGGATTATTATAACAATAATTGTGCAATTCTATCATTATCGTTATTTTTTGATACATTTTAATTCCGATGAACTTTTCAATTTGATGGATTGTTTGAGTAGCTGTATGTCATATATGAAATTCACGACTAAAGTTATTGTGCTTTGGATAAACCAACGAAAATTCTACAAAACTTTGGAAATGATGACGGAAGACTGGGATAGTTGTGCCGACAATGAAATCTACATGAATGAAATGATACGCAAAGCGAAACTGTCGAATCACATTAATATCGTGATAGTACTTCTCCAGTTAGTCAGTGCT…
AecOr287		378	6E|20000	7	2500069	2503389	+	V	MMSANTITRSIEIGLRIVGIWPGATYAIISRLFWTTTMIVAQIFQYRHMAMHLNSEDISQLMDGLSATLSYSLLCVKLIVFWTKQRIFNDVLASIATDWKECGDALYSMNNVANLSHRFSNLIIGLHSTAVLFYGIGVIALRSDDVIDAADRELFLKMELPFDSGTSPIYEVVMTTQFLHQMTAATVIGVLSALLVTLVLHVGGQVDILREKLVILPKAKKTSVSMIIGSLIRKHQNIIIFTEKIENLYSYIALAQFISNTLVICCLGFIIVNSISANEGSSMLVRSLLFYVVINLEAFIFCFAGEYLSIKSKMIGDAAYESLWYDLTPNENRILLFLIMRSQKQLTITVGKFMNLSLQQFANIIKSSASYVSVLHAL	ATGATGTCTGCTAATACAATTACCCGATCGATCGAGATCGGACTTCGGATAGTCGGCATCTGGCCAGGCGCGACCTACGCGATCATCAGTCGACTTTTCTGGACCACGACGATGATAGTCGCACAGATCTTTCAGTATCGCCACATGGCGATGCATCTTAATTCCGAGGACATTTCACAGCTGATGGATGGTTTAAGCGCGACGCTGTCATACAGTTTATTATGTGTCAAGTTGATTGTTTTCTGGACAAAACAACGAATATTCAACGACGTGTTAGCGAGCATCGCAACGGACTGGAAGGAATGCGGGGATGCCTTATACAGCATGAATAACGTGGCCAATCTCTCGCATCGTTTCTCCAATTTGATCATCGGCTTACACTCAACGGCCGTGCTGTTC…
AecOr288	PSE(S)	393	N/A	507	355476	359356	+	9-Exon	MNLFESRYFNLNRLLMSFIGLWPYQTLGTRRIKMILISFFLAEGIAAQLMSFITIEYSRDLLTKVFSFSFIILICTVKYNMLYFKSEQVKYLFEQVLNDWHALTDVEEIKIIQKYANKGRFYTIYAG*NXTLYFGILFFTVLFFIPDVLDIVAPLNKPRQHQLPLVIEPIFDLEEHFLLFILNFLIIALIILTILLTVETLYMICIQHACGLLKLTSYRILNAFDDRLQLDISKKSKCTICIKLSKAIKIHKRSLEFIECLCSTFSVSYLFLCIFGIASLSINLFEFLKTIESKDTNQSLYFGLFIGAHLAYMFWVNCFGQDLIDSSADVFAQTYNVKWYMVSTHVQKKILFILHRSSKNILFDVGSMFVFSLDGVATLINSSLSYSMLLYSTRT	N/A
AecOr289		392	9E|00122020	507	360129	364529	+	9-Exon	MDFFNNEYYFIRHLMESVGLWPYEKPERRIVRGMCVSFILIQSILAQLATFITHDYNISLFIDVFSFNLPCIIYVLKYNIVYFNSNHVKNLFDQIQCDWNSIKNVDEQKIIKKYVFKTRFYAIFSGSFVYPGTFIFILFIYMPYFLNNISLLDEPHPRQLPVQVELFIDQEKYFYLFSLIFIVTAFLGMTVIMATENMYMMLVQHACALFELTSFRLTLAFECNTSFSTSSKTKCRCYIKLLSALNIHQHCLEFIENIQHNFSTSYFILFVFGVASGSINMFRLLEAVITHSLYKAILTGLFVYAHFCYGFFMNYFGQDVIDHSENFFRQICNTRWYTAPLYAQKLLLITLRQSMKNSKIIVGGLFVMSLEGLATLFSMILSYCMVMHSVYK	ATGGATTTCTTCAACAATGAGTACTATTTTATCCGACATCTAATGGAGTCGGTCGGTCTATGGCCCTATGAAAAGCCAGAACGTCGAATTGTTCGTGGAATGTGCGTGTCCTTCATTCTCATTCAAAGTATACTAGCACAGTTGGCAACGTTTATCACGCATGATTATAATATATCACTTTTCATTGACGTCTTCTCATTTAACCTTCCTTGTATAATTTACGTTCTGAAATATAATATAGTGTATTTTAATTCTAATCACGTGAAAAATCTCTTTGATCAAATTCAGTGCGATTGGAATTCGATAAAAAACGTGGATGAACAAAAGATAATTAAAAAATATGTATTTAAAACAAGATTTTATGCAATCTTTTCTGGTTCATTTGTTTATCCAGGGACA…
AecOr290		390	9E|00122020	507	366115	371301	+	9-Exon	MDFDGSRYYTLNRMMLSAIGLWPYQNVWHIRIQRISCLFCVVSCIIAQLSTFVTSEYNLDLLLEVLSYTIPCFIVILKYVAYCVKIKSIRMLMEIIKHDWNTLKNKVEYEIIKKYTYVGAFYAQLFAIMTYSVPIIFGCVHFIPNLLDFVAPLNQSRPHHILILTEYFVDSNEYFYLILLHMIVCCFTIQITLMSTTSIYVAFVQHACGMFKIASYNIEHAFSDDYKKRNPVSGKRCIACNRIISAVDIHRRAIEFFESLKNTFVILYFFLLVLGIASLTVSLCRAVFAKGIVENIFPVTSLLVHLFYFFFVNYSGQKILNHSNDFLSKTYNSKWHMIPLHAQKLILFVMQRSSKNCVLLIGDLYVLSFEGFATGMSLSMSYFMVFYSVR	ATGGACTTCGATGGTAGTCGATATTATACACTTAATCGGATGATGTTATCAGCTATCGGATTATGGCCGTACCAAAACGTATGGCACATTCGAATTCAAAGAATTTCTTGTTTATTCTGTGTTGTATCTTGTATAATAGCTCAGTTATCTACATTTGTCACATCTGAATACAATTTAGATCTTCTTCTTGAAGTCTTATCATATACGATTCCTTGTTTTATTGTCATTCTGAAATATGTCGCATATTGTGTGAAAATCAAATCAATAAGAATGTTAATGGAGATAATAAAGCACGATTGGAATACATTAAAAAATAAAGTGGAATATGAAATAATTAAGAAATATACTTATGTAGGAGCATTTTACGCACAGTTATTTGCAATAATGACTTATAGCGTT…
AecOr291		395	9E|00122020	507	372101	375616	+	9-Exon	MEFLGYHYYKLYRIFLLSLGLWPYGDSFFKRIYPIFCIFTILFLIIAQLLKLFTTEYDFEFVLTDLSFTIPSIAYLLKYSTFYIQSQRIKELIEHIQIDWNVLQNEEEVEIIRKYAKSARRYMYAFVGLTYFPTFVYISIPFLPDILDIVAPLNESRTRQLPFLVEYFLDEQKYFYPILLHTIVTIIMGITTVVATETLTFAYIYHACGMFEIVSYRIIYALDKSISMLLTSNKENTIRVKLIDAIEIHQRTLEFFEYLTSTLSLSYFILITIGVASLSINLFRLCRIIISPDQRNDLVALYIIFVFSHFYYMFICNFMGQKIIDSSTEIFRKAYDTQWYMAPLQMQKLLLFMMQRSVKSCNIVMGGLYFVSLEQFTTLVSMSLSYFTIIYSVQQ	ATGGAATTTCTTGGATATCACTACTATAAACTGTATCGAATCTTTTTATTGTCTCTCGGTTTATGGCCATATGGTGACTCATTCTTTAAACGCATTTACCCAATTTTTTGTATTTTTACGATTCTATTTTTAATAATTGCTCAGTTGTTGAAACTATTTACAACGGAATACGATTTCGAATTTGTGTTGACCGATCTGTCGTTCACTATTCCTTCCATAGCTTATCTTTTAAAATATAGTACTTTTTATATACAGTCTCAAAGAATTAAAGAATTGATTGAACACATTCAAATTGATTGGAATGTGTTACAAAATGAAGAAGAAGTGGAGATAATACGAAAATACGCCAAATCTGCAAGAAGATATATGTACGCATTTGTGGGTCTAACTTATTTTCCT…
AecOr292		395	9E|00122020	507	380101	384243	+	9-Exon	MEFLGYHYYKLNRIFLLLLGLWPYGDSFFKRIHIIFFIFTILFLIIAQLLKLFTMEFNLAYILTDLSFAIPSIVYLLKYSTFCIQSQRIKELNEHIRIDWNVLQEEEEIEIIRKYAKIARRYMYTFVGVVYPPTIAYISIPFLPDILDIVAPLNESRTRQLPFLVEYFLDEQKYFYPILLHIIVALVMGITIVLATETLALTYFYHACGMFEIVSCRIIGALDKSVSMSLTLNKENIIRVKLIEAVELHQRTLEYFEYLSSTLSLSYFILSILGVASLSINLFRLCQVTILPDERKDLIPLHVVFVFAQFSYLFICNYMGQKIIDSSTGIFRKTYDTQWYVVPVQMQKLLLFMMQRSIKSCNFIVGDLYCVSLELFTTLASLSLSYFTIIYSMQQ	ATGGAATTTCTTGGATATCACTACTATAAACTCAATCGAATCTTTTTATTGTTACTTGGTCTATGGCCATATGGTGACTCATTCTTTAAAAGAATTCACATAATTTTCTTCATCTTTACGATTCTATTTTTAATAATTGCTCAGTTGTTGAAATTATTTACAATGGAATTTAATTTAGCATATATATTGACCGATTTGTCGTTCGCTATTCCTTCCATAGTTTATCTTTTAAAATATAGTACTTTTTGTATACAATCTCAAAGGATTAAAGAATTAAATGAACACATTCGAATTGATTGGAATGTGTTACAAGAAGAAGAAGAAATTGAAATAATACGGAAATATGCCAAGATTGCAAGAAGATATATGTACACATTTGTGGGCGTAGTATATCCTCCC…
AecOr293		394	9E|00122020	507	385549	388690	+	9-Exon	MDLAGNIYRYYNIHRIFLSSVGLWPYQNSTMKKIQWIISSIILTSTIITQFLKFITTEYNLALLLKVLSFAVPCMVFVLKYVSFCFGSKTVKNLMKTVISDWHLLKTDTEIEIIKKHSGFGRFYTLFFALSIYSSLFSYFFIQFIPNFLDIVAPQNESRLHNIPLAAEYFVDQQEYYLPILLHIDLIALIGFTIVISTESLFTAYVRHAVGMFEVASYRIEHVFDEVLNIMTSKRCCPYCTKIISAIHIHRRATQFVEFLRSGFVISYFFLLCLGVTSLTTNLLRLFFATQYLSNLEECITAVLFVLGHICYIFFGNYTSQKLIDQSTDVFYKIYVSQWYDAPLHAQKLLLFMMQQTIKGTAISVGGIFIPSLEGFATIFSMSVSYFTVICSIV	ATGGATCTTGCAGGAAACATATATCGCTATTATAATATACATCGTATTTTTTTATCTTCAGTCGGTTTGTGGCCATATCAAAATTCAACAATGAAAAAGATTCAATGGATAATTTCTTCTATTATTCTGACATCTACTATTATTACTCAGTTTTTGAAATTTATCACAACTGAATACAATCTGGCGCTTCTACTCAAGGTTCTATCATTTGCAGTACCTTGCATGGTGTTTGTTTTAAAGTATGTTTCTTTCTGTTTCGGCAGTAAAACAGTAAAAAATCTTATGAAGACTGTTATAAGCGATTGGCATTTATTAAAAACTGATACCGAGATTGAAATTATAAAAAAGCATTCTGGTTTTGGACGATTTTATACGTTGTTTTTTGCACTGTCTATATAC…
AecOr294		392	9E|00122020	507	390099	395130	+	9-Exon	MDFIGRRYYKIYIFLLCSLGLWPSQTTKCIHIKPIFVYILLHSFLFVEFCTLLTSQYNFNVMLRFLSHFLPAVIFTMKYHAYHINSKKVKLLMDEVQNDWNALDDKKEIEILEKYAYIMNVFTIITTLLLCTSLIVFSFTEFLPILLNIVVPLNESRPCNTHVPMEYFIDPKKYFLLMIIHEIFALTTGGFTMIATGATTLAYAQHVCGMLKIVSFRIERVLDKNMLRNSSSQIERIICNRIVRAINLHRKTLKFFDRIVSYFTIPFAILITTGVVSMSINLYYLLQPSTRQNIAELLSSISIVGAHFFYMFGANFGGQIVTDHSDDIFNATCNALWYIAPLSSQKIFLFLMHRTMKSFKPVLCNLFVASLEGFATLITTSLSYLTILYSIQ	ATGGATTTTATTGGAAGACGATACTATAAAATCTACATATTTCTTTTATGTAGTCTTGGCTTATGGCCATCTCAGACAACAAAGTGCATACACATTAAACCTATATTTGTCTATATTCTATTACACTCCTTTTTATTTGTAGAGTTTTGTACATTACTTACATCACAGTATAATTTTAATGTGATGCTTAGATTTCTTTCTCATTTTTTGCCTGCTGTCATCTTTACTATGAAGTATCACGCTTACCATATTAATTCTAAAAAAGTTAAATTGCTGATGGATGAAGTACAAAATGACTGGAACGCTTTAGATGACAAGAAGGAAATCGAAATATTGGAAAAATATGCTTATATAATGAATGTTTTTACGATTATTACTACGCTATTATTATGTACCAGT…
AecOr295		395	9E|00122020	507	396412	400033	+	9-Exon	MVFSGERYYNIYRIMLTALGLWPYQTPFMQVQSAFFLGAYYFILLFQFTTFLTTTCNLEFIFKELSYIFITIIYIITYNSYYFNSKGVKYLLKQIKLDWNSIEDNSEIRILEKYANENRLLSLILGFVVVFAIFFIIIIELIPVILDAVTPMNKSRPRKVKIDFEFFIDEEQYFYIYLIYEIITIIIGIFTILATGTLSFAIIRHCCATFKIASNLIEKTVTQHTLQIPACQKTTHVMCQRINRAVHIHRKSIQFSTFFMNIMNKWYFPLVIISVMSLSCNLFRLLNVLTVSKEFSEIIMCIGMVIAHFMVLFASNFVGQAVSDHSAEVFNAAYNTMWYLAPLSIQKLLLFVMQNSLKSHTLTTGYIYVSSLEGFSTLITTAISYFTVIYTTTIK	ATGGTCTTTTCTGGTGAACGTTATTACAACATTTATCGGATTATGTTAACAGCGCTTGGTTTGTGGCCTTATCAAACACCATTTATGCAAGTACAATCTGCGTTCTTCCTTGGCGCATATTATTTTATTCTTTTATTCCAGTTTACGACTTTTTTGACAACAACGTGCAACTTGGAATTTATTTTTAAAGAACTATCATATATTTTCATTACCATAATATATATTATAACTTATAACTCTTATTATTTTAATTCTAAAGGAGTGAAATATTTATTAAAACAAATAAAATTGGACTGGAATTCAATCGAAGATAATAGTGAAATTAGAATATTAGAGAAATATGCTAATGAAAATCGTCTACTGTCACTAATTTTAGGTTTTGTCGTCGTATTTGCTATA…
AecOr296		395	9E|00122020	507	401843	405516	+	9-Exon	MVFSGERYYNIYRIMLTALGLWPYQTPFMQVQSAFFLGAYYFILLFQFTTFLTTTCNLEFIFKELSYIFITILYIIAYSSYYFNSKGMKYLLNQIKLDWNSIEDNSEIRILEKYANENRLLSLILGFVVAFAIFFIIIIELMPVILDAVTPMNKSRPRKVKIDFEFFIDEEQYFYIYLIYEIITIIIGIFTVLATGTLSFTFIRHCCSTLKIASNLIEKTVTQHTLQIPVCQETTHVMWQRINRAVHIHRKSIQFSTFFMNIMNKWYFPLVIISVMSLSCNLFRLLNALTLSKEFSEIIMCIGMVTAHFIALFIFNFVGQTISDHSAEVFNAAYNTLWYLAPLSIQKLLLFVMQNSLKSHILIIGYIYVLSLEGYSTLITTAMSYFTVIYTTTIK	ATGGTCTTTTCTGGCGAACGTTATTACAACATTTATCGGATTATGTTAACAGCGCTTGGTTTGTGGCCTTATCAAACACCATTTATGCAAGTACAATCTGCGTTCTTTCTTGGCGCATATTATTTTATTCTTTTATTTCAGTTTACGACTTTTTTAACAACAACGTGCAACTTGGAATTTATTTTTAAAGAACTATCATATATTTTCATTACCATATTATATATTATAGCTTATAGCTCTTATTATTTTAATTCTAAAGGAATGAAATATTTATTAAATCAAATAAAATTGGACTGGAATTCAATCGAAGATAATAGTGAAATTAGAATATTAGAGAAATATGCTAATGAAAATCGTCTACTGTCACTAATTTTAGGTTTTGTCGTCGCATTTGCTATA…
AecOr297	PSE(F)	392	N/A	507	407332	412380	+	9-Exon	MVFSGERYYNIYRIMLTXWPYQTPIIMQVQSMFFLGLYCFIFLFQITTFLTTTCNFEFIFKELSYIFITVICITMYNSYYFNSKEVKYLLKQIKLNWNSIKDNSEIRILEKYENENHLLSLITSFVTIFVVFFIIIIELIPVILDAVSPMNKSRPHKVKIDFELFIDEEQYFYIYLLYEIITLIIETFTVLGPATLSFALFRHCCANFKIASNLIEKTVTQHTLQIPAYKKTHVMFQKINRAVNIHRKSIQFSTFFMNIMNKWYFTLSIICVISLSCNLFRLFNSLTVASNEFSEIVMCIFMIISHVISLFAFNFVGQTVSDHSAEIFNAAYNTMWYLAPIPIQKLLLFVMQNSLKTHTLTLGYIYVTSLEGFSTLITTAVSYFTVMYTTTMK	N/A
AecOr298		395	9E|00122020	507	414664	420745	+	9-Exon	MVFSGERYYNIYRILLTAIGLWPYQTPIIMQVQSVFFLGTYCFILLFQFTTFLTTTCNMEFIFKQLSYIFITILCIIFYNAYYFNSKEVKYLLKQIKLDWNSIKDNSEIKILEKYANENRLLSLISSIIVVFIIFFIIIIELIPVVLDAVSPMNKSRPRKVKIDFEFFIDEEQYFYIYLIYEIITIVIAIFTVLATGMLSLAFIRHCCATFKIASNLIEKTVTQHTLQISSYQKTHVMCRRINRAVHIHRKSIQFSTFFMNIMNKWYFTLVIIGVVSLSCNLFRLLNSLIVSNEFSEIVMCIWVVICHTIILFVFNFVGQSISDHSAEIFKAAYNTMWYLAPISIQKLLLFVMQNSLKTHTLTLGHIYVTSLEGFSTLITTAVSYFTVMYTTMMK	ATGGTCTTTTCTGGCGAACGTTATTACAACATTTATCGGATTTTGTTAACAGCGATTGGTTTGTGGCCTTATCAAACGCCGATTATTATGCAAGTGCAATCCGTGTTCTTCCTTGGCACATATTGCTTCATTCTTTTATTTCAGTTTACGACTTTTTTGACAACAACGTGCAACATGGAATTTATTTTTAAACAACTATCATATATTTTCATTACTATCTTATGTATTATATTTTATAACGCTTACTATTTTAATTCCAAGGAAGTGAAATATTTGTTGAAACAAATAAAATTGGATTGGAATTCAATCAAAGATAATAGTGAAATTAAAATATTAGAGAAATATGCTAATGAAAATCGTCTACTATCACTAATTTCAAGTATTATCGTCGTATTTATT…
AecOr299		395	9E|00122020	507	422588	428509	+	9-Exon	MVFSGERYYNIYRILLTIIGLWPYQTTIIMQLQSVFFLGAYCFILLFQFTTFLTTTCNMEFIFKKLSYILITMLCFITYNAYYFNSKEIKYLLKQIKLDWNSIEDNNEIRILGKYANENRLLSLIFSFVVAFAIFFIIIIELIPVVLDAVTPMNKSRPRKVKIDFEFFIDEEQYFYIYLIYEIITVIIEVFTILATGVLYYAFIRHCCATFKIASNLIEKSVTQYTLQIPSYQKTRTMCQKINRAIHIHRKSIQFSSFFINIMNKWYFTLVIIYVMSLSCNLFRLLNLLTLSNEFSEIIICIGMVTGHIISMFLFNFVGQSISDHSAEIFNAAYNTMWYLAPIPIQKLLLFVMQNSLKTHTLTLGHIYVPSLEGFSTLMTTAVSYFTIMYTTTMK	ATGGTCTTTTCTGGCGAACGTTACTATAACATTTATCGGATTTTATTAACAATAATTGGTTTGTGGCCTTATCAAACGACGATTATTATGCAATTGCAATCTGTGTTCTTCCTTGGCGCATATTGTTTTATTCTCTTATTCCAGTTTACAACTTTTTTGACAACAACGTGCAACATGGAATTTATTTTTAAAAAATTGTCATATATTTTAATTACCATGTTATGTTTTATAACTTATAACGCTTATTATTTTAATTCTAAAGAAATAAAATATCTATTAAAACAAATAAAATTGGACTGGAATTCAATTGAAGATAATAATGAAATTAGAATATTAGGGAAATATGCTAATGAAAATCGCCTTCTGTCACTAATTTTCAGTTTTGTCGTCGCATTTGCT…
AecOr300		396	9E|00122020	507	431525	435698	+	9-Exon	MVFSGERYYNIYRILLTAIGLWPYQTTIIMQVQSVFFLGAYCCILLFQITTFLTTTCNMEFILKELSYILITILCFTTYNAYYFNSKEVKYLLKQIKLDWNSIKDDSEIRILQKYENENRFLSLISSFVVVFAIFFIIIIELIPVILDAVTPMNKSRPRKVKIDFEFFIDQEQYFYIYLVYEIITLIIEIFTVLATTTLSFTLIRHCCATFKIASNLIEGTVTQHTLQISAYQKTLVMCQRINRAVHIHRKSIQFSTTFFMNIMSKWYFALVIICVMSLSCNFFRLLNALTLSNEFSEIIMCISMVTGHIISMFVFNFLGQSVSDHSAEIFNAAYNTTWYLAPLSIQKLLLFVMQNSLKSHTLTIGHIYVSSLEGFSTLVTTAVSYFTVIYTTTMK	ATGGTCTTTTCTGGCGAACGTTATTACAACATTTATCGGATTTTGTTAACAGCGATTGGTTTGTGGCCTTATCAAACGACGATTATTATGCAAGTGCAATCTGTGTTCTTCCTTGGCGCATATTGCTGCATTCTCTTATTCCAGATTACAACTTTTTTGACAACAACGTGCAACATGGAATTTATACTTAAAGAACTGTCATATATTTTAATTACCATATTATGTTTTACAACTTATAACGCTTATTATTTTAATTCTAAAGAAGTGAAATATTTGTTAAAACAAATAAAATTGGACTGGAATTCAATCAAAGATGATAGTGAAATTAGAATATTACAGAAATATGAAAATGAAAATCGTTTTTTGTCACTAATTTCAAGTTTTGTCGTCGTATTTGCT…
AecOr301		394	9E|00122020	507	437628	440674	+	9-Exon	MVFSGERYYNIYRIMLTAIGLWPYQTPIIMQVQSVFFLGTYCFILLFQFTTFLTTTCNLEFIFKQLSYIFFTTLCIVFYNAYYCNSKEVKYLLQQIKLDWNSIEDNEIRILEKYANENRLFSLILGFVVAFAIFLVIIIELIPVVLDAVTPMNKSRPRKVKINFEFFIDEEQYFYIYLIYEIITVIIEVFTILATGALSYAFIRHCCATFKIASNLIEKTVTRHTLQIPAYHKTRVMCQKINRAVHFHRKSIQFSTFYINIMNKWFFAILVISVISLSCNLFRLLNSLTVSNEISEIVISIGVIIIHFVMLFVFNFVGQSISDHSAEIFNAAYNTLWYLAPLTIQKLLLFVMQNSLKTHILIIGHIYVTSLEGFSTLITTAVSYFTVIYTTTMK	ATGGTCTTTTCTGGCGAACGTTATTACAACATTTATAGGATTATGTTAACAGCGATTGGTTTGTGGCCTTATCAAACGCCGATTATTATGCAAGTGCAATCGGTGTTCTTCCTTGGCACATATTGTTTCATTCTTTTATTCCAGTTTACGACTTTTTTAACAACAACTTGCAATTTGGAATTTATTTTTAAACAATTATCATATATTTTCTTCACCACATTATGTATTGTATTTTATAACGCTTATTATTGTAATTCTAAAGAAGTGAAATATTTGTTGCAACAAATAAAATTGGACTGGAATTCAATCGAAGATAATGAAATTAGAATATTAGAAAAATATGCTAATGAAAATCGTCTTTTCTCACTAATTCTAGGTTTTGTCGTCGCATTTGCTATA…
AecOr302		395	9E|00122020	507	453249	457868	+	9-Exon	MAFSGERYYNIYRIMLTAIGLWPYQTPIIMQVQTMLFLGTYYFILLSQFMIFLRTTCNLEFTFKELPCIFMSLLGIVTYNACYFNSKEMKYLLEQIKLDWNSFEDESEIKILEKYAIENRLVALFLGFFDAFCMFFIIIIELTPVILDAVVPMNKSRPRQTKINFELFIDKEQYFYIYLIQEIVLIMIEMFTVLAIGTLSLAFFRHCCATFKIASNIIENTVTKHTLQIPTYRRTHVMYQEIIRAVHIYRKSAQFSTFFLNIMNKCFFALMTISVISLSCSLFRLFNALTVSHEISEIVVGIAMVTAHFMLMFLFNFVGQSLIDHSAEIFDAAYSTLWYLAPLSIQKLLLFVMQNSLKIHVVKLGYIYVPSLEGFSTLVTTAISYFTVIYTMMEK	ATGGCTTTTTCTGGTGAACGTTATTACAACATTTATCGAATTATGTTGACAGCGATTGGTTTGTGGCCTTATCAAACGCCGATTATTATGCAAGTGCAAACAATGCTTTTTCTTGGCACATATTATTTTATTCTTTTATCCCAGTTTATGATTTTCTTAAGAACAACATGCAATTTGGAATTTACTTTTAAAGAACTTCCATGTATTTTTATGTCTTTGTTGGGTATTGTAACTTATAACGCTTGTTATTTTAATTCTAAAGAAATGAAATATTTGTTAGAACAAATAAAATTGGATTGGAATTCATTCGAAGATGAAAGTGAAATTAAAATATTAGAGAAATACGCCATTGAAAATCGCCTTGTAGCATTATTTCTAGGTTTTTTCGACGCATTTTGT…
AecOr303		395	9E|00122020	507	465245	469440	+	9-Exon	MVFSGERYYNVYRIMLTAIGLWPYQTSIIMQVQTVFFLGAYYFILLFQFTTFLTSTCNLEFIFRELSYIFMTMFGIITYNSCYFNSKEMKYLLKQIKLDWNSIEDESEIKILEKYAIENRLVSLILSFIVAFAMFLIVIIELTPVVLDAIIPMNKSRPRQIKMDFELFIDKEQYFYIYLIQEIVLIMIEMFTVLATGTLSLAFFRHCCATFKIASNIIENTVTKHTLQIPAYRKTHVMYQKIIRAVHIHRKSAQFSTFFLNIMNKWYFALVIISVMSLSCNLFRLLNALILLNELSEITLCIGIVGCHFVVMFVTNFVGQSVIDHYAEIFNAAYNTMWYLAPLSMQKLLLFVMQNSLKAYTLTIGHIYVTSLEGFSTLITTAISYFTVIYTTTMK	ATGGTCTTTTCTGGCGAACGTTATTACAATGTTTATCGGATTATGTTGACAGCGATTGGTTTGTGGCCTTATCAAACGTCGATTATTATGCAAGTGCAAACAGTGTTTTTCCTAGGCGCATATTATTTCATTCTTTTATTCCAGTTTACGACTTTCTTAACATCAACATGCAACTTGGAATTTATTTTTAGAGAACTTTCTTATATTTTCATGACCATGTTTGGTATTATAACTTATAACTCTTGTTATTTTAATTCTAAAGAAATGAAATATTTATTAAAACAAATAAAACTGGACTGGAATTCAATTGAAGATGAAAGTGAAATTAAAATATTAGAGAAATACGCCATTGAAAATCGCCTTGTATCATTAATTCTAAGTTTTATAGTCGCATTTGCT…
AecOr304		395	9E|00122020	507	473199	477046	+	9-Exon	MAFSGERYYNIYRIMLTTIGLWPYQTSIIMQVQTVFFIGAYYFILLSQFMTFLRTTCNLEFTYKELPCIFITMFCTIIYNSYYFNSKEMKYLLKQIKLDWNSFEDESEIRILEKYAIENRFILLIICFSNAFGMFFIVIIELTPVVLDAVVPMNKSRPRKITMDFEFFIDQEQYFYIYLIHEIMAILIEILTVLATGTLSLAFFRHYCATFKIASNIIESTVTKHTLQIPAYRRTHVMYQKIIRAVHIHRKSAQFSTFFFNIMEKWYSALTIISVISLSCSLFRLFNALILLNELSEITFCIGVVGFHFIVMFVTNFVGQSVIDHYAEIFNAAYNTMWYLAPLSIQKLLLFVMQNSLKANTLTVGHIYVFSLEGFSTLITTAISYFTVIYTTTMK	ATGGCTTTTTCTGGTGAACGTTATTACAACATTTATCGAATTATGTTGACAACGATTGGTTTGTGGCCTTATCAAACGTCAATTATTATGCAAGTGCAAACAGTATTTTTCATTGGTGCATATTATTTCATTCTTTTATCCCAGTTTATGACTTTCCTAAGAACAACGTGCAACTTGGAATTTACTTATAAAGAACTTCCTTGTATTTTCATAACTATGTTCTGTACTATAATTTATAACTCTTATTATTTTAATTCTAAAGAAATGAAATATTTGTTAAAACAAATAAAATTGGACTGGAATTCATTCGAAGATGAAAGTGAAATTAGAATATTAGAGAAATACGCTATTGAAAATCGGTTTATATTATTAATTATATGTTTTTCCAACGCATTTGGT…
AecOr305		395	9E|00122020	507	481849	485666	+	9-Exon	MAFSGERYYNIYRIMLTAIGLWPYQTSIIMQVQAVFFLGAYYFILLSQFTTFLRTTCNLEFTFKELPCIFITMFCTITYNSYYFNSKEMKYLLKQIKLDWNSFEDESEIRILEKYAIENRFVLLILCFSGAFSMFLIVIIELTPVVLDAVVPMNKSRPRKIRMDFEFFIDQEQYFYIYLIHEIMAMLIGVLTVLATGTLSLAFFRHCCATFRIASNIIENAVTKHTLQIPAYRRTHVMYQKIIRAVHIHRKSVQFSTFFLNIMNKWYFALMIISVISLSCSLFRLLNALILLNELSEITLCIGIVGCHFIVMFVTNFVGQSVIDHYAEIFNAAYNTMWYLAPLSMQKLLLFVMQNSLKAYTLTVGHIYVTSLEGFSTLITTAISYFTVIYTTTMK	ATGGCTTTTTCTGGTGAACGTTATTACAATATTTATCGAATTATGTTGACAGCGATTGGTTTGTGGCCTTATCAAACGTCAATTATTATGCAAGTGCAAGCAGTATTTTTCCTTGGTGCATATTATTTCATTCTTTTATCTCAGTTTACGACTTTTCTAAGAACAACATGCAACTTGGAATTTACTTTTAAAGAACTTCCATGTATTTTCATAACTATGTTCTGTACTATAACTTATAATTCTTATTATTTTAATTCTAAAGAAATGAAATATTTGTTAAAACAAATAAAATTGGACTGGAATTCATTCGAAGATGAAAGTGAAATTAGAATATTAGAGAAATACGCTATTGAAAATCGCTTTGTATTATTAATTCTATGTTTTTCCGGCGCATTTAGT…
AecOr306		394	9E|00122020	507	487714	491866	+	9-Exon	MAFSGERYYNIYRIMLTAIGLWPYQTPIMQVQTVLFLSTYYFVLLSQFTIFLRTTCNLEFTFKQLPCILMTMCGIIMHNSYYFNSKEMKYLLEQIKLDWNSFEDESEIRILEKYAIENRLVSLILGFCIAFIILFTVIVELTPVVLDAVVPMNKSRPRQIRMDFEFFIDQEQYFYIYLIHEIIVMVIGLLTVTGTGTLSLAFFRHCCATFKIASNIIENTVTKHTLQIPAYRRTHVMYQKIIRAVHIHRKSAQFSTFFLNIMNKWCFALLIISVISLSCSLFRLLNALILLNELSEISFCIFIVTCHIVVMFVPNFVGQSVIDHYAEIFNAANNTLWYLAPLSMQKLLLFVMQNSLKTYTLTIGHIYVTSLEGFSTLVTTAVSYFTVIYSTTMK	ATGGCTTTTTCTGGTGAGCGTTACTATAATATTTATCGAATTATGTTGACAGCGATTGGTTTATGGCCTTACCAAACGCCGATTATGCAAGTGCAAACAGTGCTTTTCCTTAGCACATATTATTTCGTTCTTTTATCCCAGTTTACGATTTTCCTAAGAACAACATGTAACTTGGAATTTACTTTTAAACAACTTCCATGTATTTTAATGACTATGTGTGGTATTATAATGCACAACTCTTATTATTTTAATTCTAAAGAAATGAAATATTTGTTAGAACAAATAAAATTGGACTGGAATTCATTCGAAGATGAAAGTGAAATTAGAATACTAGAGAAATACGCCATCGAAAATCGCCTTGTATCATTAATTCTAGGTTTTTGCATCGCATTTATTATA…
AecOr307		396	9E|00122020	507	496393	502568	+	9-Exon	MAFFGERYYNIYRIMLTAIGLWPYQTSIITQVQTVFFLGAYYFSLLSQFMTFLRTTRNLEFAFKELPCIFMVMFSIITYNSWYFNSKEMKYLLEQIKLDWNSFEDESEIKILEKYAIENRLVVLFLGFFYAFNMFLFIIIELTPVILDAVVPMNKSRPRQTKMNFELFIDKEQYFYIYLIQEIMTMLIGVLTVFAIGTLSLAFSRHCCATFKIASNIIENTVTYSTKHTLQIPAYRRTHVMYQRIIRAVYIHRKSVQFSTFFLNIMNKWYFALMIIMVISLSCSLFRLLNALLLNELSEIILCIGLVVCHFVIMFVINFVGQSVIDHYAEIFNAAYNTMWYLAPLSMQKLLLFVMQNSLKSYTLTVGYIYVTSLEGFSMLVTTAISYFTVICTAMK	ATGGCTTTTTTTGGTGAACGTTATTACAACATTTATCGAATTATGTTGACAGCGATTGGTTTGTGGCCTTATCAAACATCAATTATTACGCAAGTGCAAACAGTGTTTTTTCTTGGCGCATATTATTTTAGCCTTTTATCTCAGTTTATGACTTTCCTAAGAACAACACGCAACTTGGAATTTGCTTTTAAAGAACTTCCATGTATTTTCATGGTTATGTTTAGTATAATAACTTATAACTCTTGGTATTTTAATTCTAAAGAAATGAAATATTTGTTAGAACAAATAAAATTGGACTGGAATTCATTCGAAGATGAAAGTGAAATTAAAATATTAGAGAAATACGCCATTGAAAATCGCCTTGTAGTATTATTTCTAGGTTTTTTCTATGCATTTAAT…
AecOr308	PI	353	N/A	507	505355	508838	+	9-Exon	MVFSGERYYNIYRIMLTAIGLWPYQTPIITQMLSVFFLSAYCFILLFQFTTFLTTTCNLEFIFKELSYIFITMLYIVNYHSYYFNSKEXAFAIFLIITIELTPVVLDAITPMNKSRLRKIKMDFEFFIDEEQYFYIYLIHEVILMIIGMFTILATGTLSLAFLSHCCATFKIASNIIENTVTKRTLHISAYRKTHVMYKKIIRAVHIHRKSIQFSTFFVNIMSKWHFAIVVISVISLSCNLFRLFNALTVSNEISEITICFGMVVAHFLFIFAPNFIGQLVIDHCAEIFNAAYNTLWYIAPLSIQRLLLFVMQNSLKSHNLTIGRVYVSSLQGFSTLITTAISYFTVIYTTTMK	N/A
AecOr309		395	9E|00122020	507	510251	513699	+	9-Exon	MVFSGERYYNIYRIMLTAIGLWPYQTSIVMQVQSVFFLGAYCFILLFQFTTFLTTTCNLEFIFKELSYIFITMLYVVNYNSYYFNSKEIKYLLKQIKVDWNSIKDNNEIRILEKYAIENRLLSLILGFFIALSAFFIIIVELIPVILDAVIPMNISRPRKIKMDFELFIDEKQYFYIYLIHEVIIILIGMLTLLATGTLSLAFVRHCCATFKIASNVIENTVTKHTLQIPAYQKTRVMYQRINRAVHIHRKSIEFSTFFMNIMNKWYFAVVIISVISLSCNLFRLLIVLTVSNEVSEIIMCIGIVLAHFLFLLVPNFIGQSLTDHSAEIFNAAYNTMWYLAPLSIQKLLLFVMQNSLKTHTLIIGRIYVTSLEEFSTLITTAISYFTVIYTTTMK	ATGGTCTTTTCCGGTGAACGTTATTACAACATTTATCGGATAATGCTGACAGCGATTGGTTTGTGGCCTTATCAAACATCGATTGTTATGCAAGTGCAATCAGTGTTCTTCCTTGGCGCATATTGTTTCATTCTTTTGTTCCAATTTACAACTTTTTTGACAACGACATGCAACTTGGAATTTATTTTCAAAGAACTTTCATATATTTTTATTACCATGTTATATGTTGTAAATTATAATTCTTATTATTTTAATTCTAAAGAAATTAAATATTTGTTGAAACAAATAAAAGTGGACTGGAATTCTATCAAAGATAATAACGAAATTAGAATATTGGAGAAGTATGCTATTGAAAATCGTCTTCTGTCATTAATTTTAGGTTTTTTCATCGCACTTAGT…
AecOr310		398	9E|00122020	507	515041	519317	+	9-Exon	MTKIVFSGKRYYNIYRIMLTAIGLWPYQTPIVMQVQFVFFLGAYCFTLLFQFTTFLTSTCNLEFIFKEFSYIFITILYIVNYNSYYFNSKEVKYLLKQVKVDWNSIEDNNEIKILEKYAIENRLVSLIFVFTAAFSLCFFIIVELIPVILDAAMPMNTSRLRKVKIDFEFFIDEKQYFYIYFIYEIITLLIGMFTVLATGSLSLAFLRHCCATFKIASNVIESTVTKHTLQISAYRKTRVMYQKINRAVHIHRKSIEFSTFFMNIMNKWYSAIMLISVISLSCSLFRLLNALTISNEISEITMCFGMVGAHFIVLFAPNFVGQTLTDHSAEIFNAAYNTLWYLAPLSIQKLLLFLMQNSLKTHTLIIGHFYVTSLEGFSTLITTAISYFTVIYTTTMK	ATGACTAAAATAGTATTTTCTGGCAAACGTTATTACAACATTTATCGGATTATGCTAACAGCAATTGGTTTATGGCCTTATCAAACACCGATTGTTATGCAAGTGCAATTTGTGTTCTTCCTTGGCGCATATTGTTTCACTCTTTTATTTCAGTTTACAACTTTTTTAACATCGACATGCAATTTGGAATTTATTTTTAAAGAATTTTCATATATTTTCATTACCATATTGTATATTGTAAATTACAACTCTTATTATTTTAATTCTAAAGAAGTTAAATATTTGTTGAAACAAGTAAAAGTAGACTGGAATTCAATCGAAGATAATAACGAAATTAAAATATTGGAGAAGTATGCTATTGAAAATCGTCTTGTATCATTAATTTTTGTTTTTACTGCC…
AecOr311		392	9E|00122020	507	522564	526482	+	9-Exon	MHAIERYYKINRIILKTVGLWPYQQSYLSQIQKILFISILVTFILVQLLAFITNQYNTNLLLQILSFVFPILIDTTKYCLFIIQANNLKQLLEQIQDDWNSLKDKLEINIIEKYACNARLFTIILIVYCYFGLIFCGIFQFLPMILDVILPLNDSRPCKLFVVTEYFVNQEKYFYVMLLHETLAYIVGTATLCSTSATIMTCILHTCALFKIASCRIENAVKKSTLIIPNPKKEYFLYRRIVHAVVMHQRATKFAELLTSSFAVLFFILIIIGVSSLSFNLFQFLQLITFTKNINQAFIVATLIFLHLNYMFVANYGGQELLNHGLKLFKATYNGLWYAAPLRTQKLLLFIMQKGTINVSLTCGGIFVASLEGFATLVNATVSYFTLIYSTR	ATGCACGCAATAGAACGCTATTATAAAATTAATCGAATAATTCTTAAGACGGTTGGATTATGGCCCTATCAGCAGTCATATCTTTCACAAATTCAAAAAATTTTATTTATCAGTATTCTTGTGACGTTTATTCTTGTTCAGTTACTGGCATTCATTACAAATCAATACAATACGAATCTCCTCCTTCAGATTCTCTCATTCGTCTTTCCTATTCTTATCGACACGACAAAGTATTGCCTTTTTATCATTCAGGCTAACAATTTGAAGCAATTATTGGAGCAAATCCAAGATGACTGGAATTCATTGAAGGATAAATTGGAAATTAATATTATAGAAAAATATGCTTGCAACGCGAGACTATTCACAATAATTTTAATAGTGTATTGCTATTTCGGGTTA…
AecOr312		396	9E|00122020	507	524881	531113	+	9-Exon	MSQYSYKTYALQERHYKIYQIILKTLGLWPYEQTYLTWLHKVLFAGILLTFLLVQLLIFITNQYSVNLLLKVFSFFIPLTFIIIKYFVFIIQADDLKILLEQIQNDWNLLKDKLEIDIIEKYLQHEIVYNTYCHISIFLYTLFELLPLIFNVILPLNESRPFHLLVLTEYFVNQERYIHYLLLHELISGYIAITALWGICMIFVMYIMHACALFKIASFRIENVIERNILMIPSPKREYLLSQKIIHAVVMHRRAIEYTDFVISTYTTLFAILIVIGISSLSINLFQFFQLVKFTSDIRVIMVAIVIIFSHLSYMFVLNYAGQELINHGLHFFKVSYNGLWYAAPLHIQKLLLFIMQRGTINTAFICGKIFVASLEGFASLTSTAVSYFTVIYSTR	ATGTCGCAATACTCATACAAGACGTATGCGCTCCAAGAGCGCCATTACAAGATCTATCAAATTATACTTAAAACACTTGGCTTGTGGCCTTATGAACAAACATATCTCACATGGTTGCACAAAGTGTTATTTGCTGGTATACTTTTGACATTTTTACTTGTTCAGTTGCTGATATTCATTACAAACCAATACAGTGTGAATCTTCTGCTCAAAGTTTTCTCATTTTTCATTCCTCTTACTTTCATCATAATAAAATATTTCGTTTTCATCATTCAGGCAGATGATTTGAAAATACTATTGGAGCAAATCCAAAATGATTGGAATTTGTTGAAAGATAAATTAGAAATTGATATTATAGAAAAATACTTGCAACACGAAATTGTTTACAATACGTATTGT…
AecOr313		400	9E|00122020	507	532729	535995	+	9-Exon	MSQSSYKTLALQQRNYKIYQIILKTLGLWPYQQTYLTWLHKVFFAGILLTSLFVQLLVFVTKQYSIDLLLKILSFFFPITFVTIKYLVFIIQEDDLKILLEQIQNDWNLLQDELEIDIIEKYACNMRLFTIAMMAYCHISMFFYMFFDLLPLILNVVLPLNESRPFQLLILAEYFVNQERYGRYLILHEILTGYITMNTLCGIGVIIVMYIMHACALFKIASYRIENAIEKCILMIPSPRRKYLLCEKIIHAIIIHQRAIQYTNFVISTYTTLLTTLIIVGVCSLSISLFQSFQLIILMNDIRAITVATMITFCHLSYMFVLNYAGQELINHGLYFFKASYNGLWYAAPMHTQKLLLFIMQRGTINTVFICGKIYVASLEGFASLTSMAVSYFTVMYSTR	ATGTCGCAGTCCTCGTACAAGACGCTTGCGCTCCAACAACGTAACTACAAGATCTATCAAATTATACTTAAAACACTTGGATTATGGCCTTATCAACAGACATATCTCACATGGCTACACAAAGTGTTTTTTGCTGGTATTCTTTTGACATCTCTTTTTGTTCAGTTACTGGTATTCGTTACGAAGCAATACAGTATAGACCTTCTTCTCAAGATTCTCTCATTTTTCTTTCCTATTACTTTTGTCACAATAAAATATTTAGTTTTCATTATTCAAGAAGATGATTTGAAGATACTATTGGAGCAAATACAAAATGACTGGAATTTGTTACAAGATGAATTGGAAATTGATATTATAGAAAAATATGCTTGCAACATGAGATTATTTACAATAGCAATG…
AecOr314		392	9E|00122020	507	538129	541856	+	9-Exon	MHEIGKRYYKINRLVLKMLGLCPYQQSYFTHIHKVLYASILLTFILSQLLIFITQYNVELLFKILSLVLPVLFSTIKYFLFIIETNSLKHLLAQIQNDWNSLKDKLEIDIIEKYANNVRIFTISMIAFCYVFIFFFGILQNLPLILDIMLPLNESRPRQLLLITEHFVNQDKYIYVIMLHEFLIGYIGLTTIGGTAATIIIYVTHVCALLKIASYRIENAIERNILVIPSPKREYLLHQRIVHAIIMHQRAIEFNEFMTSIFLIPFAILIVVGVSSLTFNFFRFFQLITSSSISKIIVSAALIFTHLIYLFIANYCGQAVINNGVNLFNAICNGLWYAAPLSTQKLLLFIMQRGRKNLTISCFSIFVASLDGFATLTSMAVSYFTVIYSTRK	ATGCACGAGATCGGGAAACGTTATTATAAGATTAACCGATTAGTTCTTAAAATGCTTGGGTTATGTCCCTATCAACAATCATATTTTACGCACATACATAAAGTTCTGTATGCTAGTATTCTTTTGACATTTATTCTTTCTCAGTTGCTAATATTTATTACGCAATACAATGTGGAGCTTCTTTTCAAGATTCTCTCACTCGTCCTTCCTGTTCTTTTTAGTACTATCAAGTATTTTCTTTTTATCATTGAGACAAATAGTTTGAAGCATCTACTGGCACAAATCCAAAATGATTGGAATTCATTGAAGGATAAATTAGAAATTGATATTATAGAAAAATATGCTAATAACGTAAGAATTTTCACAATAAGTATGATAGCGTTTTGTTACGTGTTTATA…
AecOr315	PI	351	N/A	507	542988	550358	+	9-Exon	MHLIEEHYYTIKYLFKRYFLKGTFLLGIWPHDRSRLVFFQXLLFVTLAITYPTGIFVTTKYNMVLFIKTMSLAFSSILITIKYCVFIFKXKTMKILHHYIQEDWRIIQNKXEYDIIEKHAHDYRNYXFIIWYTGLLMVALIIIQFFPVINFVLPLDKSRCKSLTAEYFIFHDNHFYIKVFHALIIITLCXIMVATAMQLLLFTYHSFNICSHRIEHIDDHVLCMSNCEKERAVCKRIIDVVIAHRRATEXFVQAVTILKNMEDILISFFVILGHLIYMFLXNYLGQKTIDCNNEIFXLIYGTSWYFMSVTSQKLILFLMTRIDKDFYYTIGFIFMAKIENFAMLMSMSISYFTVIYSTR	N/A
AecOr316	CTE	368	8E|0012202	507	546679	550121	+	9-Exon	MISFIDQYYDINQKLLTLMGLWPYQKWRFRIFQITLFPSILISFLIAQLTTFITSEFNVNLMLKVLSQAFPCLIYFLTYISFLLSNKDIKIFFDWVRYEWTTLKTTDEINILRRYAGFSKRFMVTMTVLLILFLNFFGLFQFLPNFLDIIVPLNESRERHFSFLAEYFVDQKRYFYPILTHNLLAIYIGGITVISTGTMLMGFIFHICAMLQIASYRLKHISDNIPLSKSDKDYIIRKRIINAVDIHRRALEFAEFILSSFANFYFTLIGIGISSLTVNMFQFLQLMMFTNDTNGKLACGLLTMAHFVYMFFGNLAGQIVTDHNINILNTTYTMQWYTISLQAQKLLFFIMQRNTKNYYFVVKDLATL	ATGATATCGTTCATAGATCAATACTACGATATTAATCAGAAATTATTAACACTTATGGGTTTATGGCCTTATCAAAAGTGGAGATTCAGAATTTTTCAAATTACATTGTTTCCTAGCATACTCATATCTTTTTTGATCGCTCAGTTGACAACATTCATCACGTCAGAATTCAATGTAAATCTTATGTTAAAAGTTCTCTCGCAAGCATTTCCTTGTTTGATATATTTTTTAACATATATCTCCTTTCTTCTAAGTAATAAAGATATAAAAATCTTTTTCGACTGGGTTCGTTATGAATGGACAACGTTAAAAACTACAGATGAAATCAATATATTAAGAAGATATGCTGGTTTTTCCAAACGATTCATGGTGACAATGACAGTGTTATTAATATTATTT…
AecOr317	CTE	330	7E|001220	507	554780	557987	+	9-Exon	MYIFDDYYKFNQTLLRILGLWPYGKTKFERFRAMFFYMLLISYTIVQFTQLAIIDFNTNVIIRILSDALPTFLFVIQFNMFFFETKKILKEIINNQQMLTDAQEIKIVEHYVHQGKNITITFLLLLILAIFLLLIMEFQTDILDFFQPLNKSRTHYLSFLQEYHININARIQFYSLFFYSLISMIIGLVSVISVSMMLLLIALYCCAIFKICSYRIVQFMDKKEIIACFNKKSIIVERIIRIVKLHRKAQKIFKLFMSSFTISFLSTLIIGTSSVIANLYSFMNAVIYMDKWTETLIRTFYIFTHQFYLFGTTFMGQQIVNHADELFNAM	ATGTACATGTACATATTTGACGATTACTATAAATTCAATCAAACTCTTTTAAGGATTCTTGGTTTGTGGCCTTATGGAAAAACCAAGTTTGAACGTTTTCGTGCAATGTTCTTCTATATGTTACTTATTTCTTATACGATTGTTCAGTTTACACAACTTGCTATAATTGACTTTAATACAAATGTCATTATTAGAATTCTGTCGGATGCTTTACCGACTTTTTTATTTGTTATACAATTTAACATGTTTTTCTTCGAAACTAAAAAAATACTGAAAGAAATTATTAATAATCAGCAAATGTTGACAGATGCGCAGGAAATTAAAATAGTAGAACATTATGTTCATCAAGGAAAAAATATTACAATAACTTTTTTATTGCTGCTAATACTTGCGATATTT…
AecOr318		386	9E|00122020	507	564873	568508	+	9-Exon	MTVLESWYYNVNRITLMICGLWPYQNTKFRYVRAMFILGIFICFVVYQFRLLFIYEYNFKLALKICSDIFPAILCILQFIAFLIKPKEVKKLLNQICEEWNALKDSKEIEIAERYGTFMRRLTETLFLCGLLSWLFLVLMHLIPININKSAIANESFLRQDVLMQQLDKERYIYLFLTIVFIGVFVMTTTTSMVLTYMRHVCAMLKITRYRIEHSLDGNALHISISQQNRLMYQKLISAVNIQRRAMEFTQRALDSFKESYFFLIGIGVVSLAFNLLHAMKAALIIDNVNDLAISTFYVIIHFFYIFIGNYGGQTITDHNADVLKAYHVQWYMAPIQVQKLILFLMLKNTKYFGLIIGGIYVASLEGFITLTSTSLSYFMVIYSTQ	ATGACTGTGCTTGAGAGTTGGTATTATAATGTTAATCGAATTACTTTAATGATATGTGGTTTGTGGCCTTATCAAAATACGAAATTCCGGTACGTACGAGCCATGTTCATATTAGGAATATTTATCTGCTTCGTGGTTTATCAGTTTAGATTATTGTTTATTTATGAATACAATTTCAAATTAGCTTTGAAGATCTGTTCGGATATTTTTCCTGCTATTTTATGTATACTGCAATTCATCGCCTTTTTAATTAAACCGAAAGAAGTGAAAAAATTATTAAACCAGATTTGCGAAGAATGGAATGCTCTAAAAGATTCTAAAGAAATTGAGATAGCAGAGAGGTATGGAACGTTTATGCGGCGGCTCACAGAAACATTATTTCTGTGTGGCTTGTTAAGC…
AecOr319		385	9E|00122020	507	570645	574817	+	9-Exon	MTVLESWYYNVNRIFLMICGLWPYQNTKFRYVRAMFILGIFICFVVYQFRFLFIYEYNFKLALKICSDTFPAILCILQFIAFLIKPKEVKKLLNQICEEWNALKDSKEIEIAERYGTFTRRLTETLLLFGLLSWLFLVLMHLIPINNKSAIANESFLRQDILMQQFNKESYIYLVLTIVFIGVFVMTATTSMVLAYMRHICAMLKITRYRIEHSLDGNALHSSISQQNRLMYQKLISAVNIQRRTMKFTQRALDSFKESYFLLIGIGVVSLAINLLHAMKAALIIDNVNDLAISTFYVIIHFFYIFIGNYGGQTITDHNADVLKAYHVQWYMAPIQVQKLILFLMLKNTKYFGLIIGGIYVASLEGFITLTSTSLSYFMVIYSTQ	ATGACCGTGCTTGAGAGTTGGTATTATAATGTTAATCGAATTTTTTTAATGATATGCGGTTTGTGGCCTTATCAAAATACGAAATTCCGGTACGTACGAGCCATGTTCATATTAGGAATATTTATCTGCTTCGTGGTTTATCAGTTTAGATTTTTGTTTATTTATGAATACAATTTCAAATTAGCTTTGAAGATTTGTTCGGATACTTTTCCTGCTATTTTATGTATACTGCAATTCATCGCCTTTTTAATTAAACCGAAAGAAGTGAAAAAATTATTAAACCAGATTTGCGAAGAATGGAATGCGCTAAAAGATTCAAAAGAAATTGAAATAGCAGAGAGATATGGAACGTTTACGAGGCGGCTTACAGAAACATTACTTCTGTTTGGCTTGTTAAGC…
AecOr320		405	9E|00122020	507	577139	581674	+	9-Exon	MDFAGERYYKLNKIFLICFGLWPYQTRTLKKIQIIFFQTLFISFLICQCNTFLIKKYSMDRILKILLFIILTCIFIVKYNACLLLTDNIKYIFDRVRYDWNILKAQTELEIIRKYASYAKLFMIGFILLIISSSLGFVVIVCLPHVLNVIIPMNESRPQQTLILVEYFVDEETYLIAILTHIMVAMYAGNMTIMSIASLHIAYALHTCAMFRIASYRIENIFNENIQQMPKNIKQYIFYNKLIQAVYVHRRAIDLANILTNSFATLYFVLLGLDVALMSVSLLNFYNAVISLEKVDLLIIGACIMIQLYYVFVGNYVGQDVIDNSISIFQATYNAHWYAAPLYMQKLILFIMQRSYRKSALTAGGLFDASLEGFAKLMSMSISYVMVLQSMGAHKENHE…	ATGGACTTCGCTGGAGAACGGTACTATAAACTAAATAAAATTTTTCTGATATGTTTCGGTTTATGGCCTTATCAAACTCGAACTTTGAAGAAAATTCAAATAATCTTTTTCCAAACATTATTTATATCTTTTCTGATATGTCAGTGCAATACATTTCTTATAAAAAAATACAGTATGGATCGTATCTTGAAAATTTTATTGTTTATCATTCTGACTTGTATTTTTATTGTAAAATATAATGCATGTCTCCTACTTACCGATAATATTAAATATATCTTTGATAGAGTTCGATACGATTGGAATATATTAAAAGCTCAAACGGAATTGGAAATAATACGAAAATACGCAAGCTATGCAAAATTATTTATGATCGGTTTTATACTTTTGATTATTAGCAGT…
AecOr321		396	9E|00122020	507	582447	585550	+	9-Exon	MNFYGQRYYRINRFFLEMTGLWPYNNSMYIYIYRAFTIFVLISTSITQFIKLQNTVHDLDDFLYSLTYTIPCFIYVINFLNFIIKIDRIKDMMNRIQHDWNTLKDERECKVIRYHTIVGMRYTMIFFAFLLPLLFSYILSFYLPSFLDFVYPLNESRLRKLPLLAEYCILDEQKYFYSILVHQLLSIVLGLTAIIATSSLNMLYLLHACGLFEVTSYRLKHVFDDGMFSVNTNEKYAIIHARIVKVVNVHTRTVEFLDYLMSTFKVTYFIMFVLGIIAITINMFRLIEAILAMNDFGELIATGSFSGGQYAFLFFVNYFGQKLTDRSILMFDKVYDIPWYAAPVHIQKLFIFILQRTVKGYVLNIGGIIMASLESFASMASLTLSYLTMLYSVRLK	ATGAACTTTTACGGTCAGCGTTACTATAGAATCAATCGTTTTTTTCTAGAAATGACAGGATTATGGCCTTATAATAATTCTATGTATATATATATTTATAGAGCATTTACGATTTTTGTCCTTATATCTACTAGTATTACTCAGTTCATCAAATTGCAAAACACGGTTCACGATCTCGACGATTTTCTGTATAGTCTAACGTATACTATCCCTTGTTTCATCTATGTTATAAACTTTCTTAACTTCATTATTAAGATTGACAGAATAAAAGATATGATGAATAGAATTCAACATGATTGGAATACATTAAAAGATGAAAGAGAATGCAAAGTTATACGCTATCATACCATAGTCGGAATGCGATATACAATGATTTTCTTTGCTTTTCTCTTGCCACTT…
AecOr322		398	9E|00122120	507	590897	596515	+	9-Exon	MNFVGDRYYKLNRHLLLLVGLWPTNENSIYKYCQMILCNIFIIFMMICQITKMLTLKRNIDVMLRLLSFTVLCIIYIIKYQTFCIVARKIKCLMGRVEEDWNMLKDKKELEIIERYTCIGSMCTLSLTILGFVTMLSCSFLPLIPSILDIVTPLNISRPRQLLFPGEYFVDQQKFFYVILLQVDVTIGLIIITLIATETLYVTYIQHVCGMFQIASYRMDQAFNDKLLQGYTSEKQAIIIYKRIIEAVHIHKKALEFSEFLWSTLGISYSILLLIGITSLIMNLFCVSYTSLILFSKKVNEIVLIGFFILGHIIYLFVGNYLGQILIDHSTDIFQNIYITRWQGAPIQAQKLLPIIMQRSLRSCKMVVGGMFVPSLEGFAALMSTTLSYFTVLWSVHK	ATGAACTTCGTTGGAGATAGATATTATAAACTCAATCGACATCTCTTGCTATTAGTTGGCTTATGGCCAACTAATGAAAATTCTATCTACAAGTATTGTCAAATGATACTTTGTAACATTTTTATAATATTCATGATGATTTGTCAGATTACGAAAATGCTAACATTGAAACGAAATATTGATGTCATGCTGAGACTTCTTTCTTTTACTGTGCTTTGCATAATTTATATTATAAAATATCAAACGTTCTGTATTGTTGCTAGAAAGATAAAGTGTCTCATGGGTCGTGTAGAAGAAGATTGGAATATGCTTAAAGATAAAAAAGAATTAGAGATCATAGAGAGATATACTTGCATTGGAAGTATGTGTACTTTGAGTTTGACAATACTGGGTTTTGTA…
AecOr323		390	9E|00122020	507	597644	601181	+	9-Exon	MEFPEEQYFKLNRILLSIIGLWPYDNFQTRYIRFILSLLIMISFTSTQPIKLFVSEYSFDLFLDIFSYNIIFLICSIKYITFYAVLKNIKEIRERVQNDRSVLTDNQEIKIICKQESIGKLFTIFIIILVYIVIFFYIFMQYISILFDIVMPLNESRPRKLLFPMEYFIDQQKYFYVITIHIAVGLLFLATSGVATETFSLVNALHAFGLFKIANYRMKNILSGINPQKKITEKYAISHNRIMAAVDFHRRAIEFSDLLKTSFGQVYLILFILGVCSISINFLNLSRITEKEILEVIKYAFIIVLHMLYFTFSNYAGQEFINCDTDIYRTICDTKWYNAPLKVQKLIFFLIQKTTKCYKIDAGGMFSPCLEGFATGLNMSISYFMVLRSI	ATGGAGTTTCCTGAAGAACAATATTTTAAATTAAATCGTATTTTATTATCGATAATTGGTCTTTGGCCATATGATAATTTTCAAACCAGATATATCCGTTTCATATTATCCTTATTAATAATGATATCATTTACGAGCACTCAGCCGATAAAATTATTTGTTTCGGAATACAGTTTTGACCTTTTTTTAGATATATTTTCTTATAACATCATTTTTTTAATATGCTCTATAAAGTATATCACATTTTATGCCGTCTTAAAAAATATTAAAGAAATTCGAGAACGTGTTCAGAATGATAGGAGCGTTTTGACAGATAATCAAGAAATCAAGATAATATGTAAACAGGAAAGCATCGGAAAATTATTTACAATATTCATAATAATTTTGGTTTATATCGTA…
AecOr324	PSE(F)	389	N/A	507	603586	609514	+	9-Exon	MEFPEVRYYRLNRILLSTIGLWPYGNFKLRRLRFILSLLIIMSCPSTQWIKLYISESSFDLLLKILSYNIILTMSCIKYITFYAVYENSIKEFRERVRNNWNGLKDNQEINIMCKQKHNGKLITISMAITGYIISLFYLFTQYISILLDIVAPLNVSRPRKFLILSEYFIDHEKYFYSITVYIAIGIFIVMTCFIATESFSLIFVLHAFGLFKIASYRMKHILSGINPHMCLTKKYAMSHNRIIDAVDFHRRAIEFSELAKASFGQAYLIIFIMCVCSASINLLNLSRILMTEKEILEIIKSVFLISLHXTIANFVGQEFINSDTHFYRIICNMEWYNTPLKTQRLIFFLIQKTTKCYKIDAGGMFNPCLEGLATSFSMSISYFMILYSI	N/A
AecOr325		392	9E|00122020	507	611588	615280	+	9-Exon	MELSEERYYGLNRILLSAIGLWPYDNIKIRYFRCILSLLIIISFPGTQLIKLYISEYSSDLLLKILSYNIMFIICSIKYITFYAVYKNIVEFRERVQSNWNALKDNQEIKIMCKYGNNGKLLTIFIIIIVYIFCLFYIFTQYVSILLDIVVPLNVSRPRELLFLAEYFIDHEKYFYIITIYIAIVLLVATTCIIATESFSLTNALHAFGLFKIASYRMKHILSEINPHMCLTKKHIIYRNRIIGAVDFHRRAIEFSELLKASFGQVYLIIFVMGVCSVSINLFNFSRILMTEKEILEIIKSILFINVHITYLILSNYAGQEFINSDTQFYCMICNTKWYNVPLKIQKLILFLIQKTTKCYKVDAGGMFNPCLEGLATSLSMSISYFVVLYSV	ATGGAATTGTCGGAGGAGCGGTATTATGGATTGAATCGTATTCTTTTATCAGCGATTGGTCTTTGGCCATATGATAATATCAAAATCAGATATTTTCGTTGTATATTATCATTATTAATAATTATATCTTTTCCTGGTACTCAGTTGATAAAATTATACATCTCGGAATACAGTTCTGACCTTCTTTTAAAAATATTATCTTACAATATTATGTTCATAATATGTTCTATAAAGTATATTACATTTTATGCTGTTTACAAAAATATTGTAGAATTCCGAGAACGTGTTCAAAGTAATTGGAATGCTTTAAAGGATAATCAAGAAATCAAGATTATGTGTAAATATGGAAATAACGGAAAATTATTGACGATATTTATAATAATAATCGTGTATATCTTC…
AecOr326		393	9E|00122020	507	616584	622062	+	9-Exon	MDFNIDHYYKLNRIFLSVIGLWPHRYITLRQIQCVVSSFILISVTFFQLIKLITMKYDVDLILKVLSSALPFMLFTVKYISFCFIIENIKELMQQMQNDWNALNDINELEIFHRYAKTARLFTTTIATLIYTVLILVFCIQYMPSFLDIVTPLNTSRQAELLFQVEYFLDQKKYYYMIQFHLDVGLIVAMITILSTESFCLTLSIHAFGIFKITSYRMEHVINKGVSNTFMEKYYIFHDNIVTAVNGHRRAIEFSEIFKSTFAIPYLALILLGVSSSSINLFLLFQIIMSVSTMDDLIKSVAFVTCHLIYMFSTNYAGQKFIDHDADIYKKICNIQWYNAPLKTQKQILFIMQKTIKNYHIDVGGLFSPSLEGFTMLVSASLSYFTVLCSVRK	ATGGACTTCAACATTGATCATTATTATAAACTTAATCGTATTTTTCTGTCAGTTATTGGTTTGTGGCCGCATCGTTATATTACATTGAGGCAAATTCAATGCGTTGTATCATCATTTATTTTAATATCAGTAACATTTTTTCAATTAATAAAATTGATTACGATGAAGTACGATGTAGACCTCATTTTAAAAGTTTTATCGTCCGCTTTACCGTTCATGTTATTTACTGTAAAATATATTTCTTTTTGTTTTATCATAGAAAATATAAAGGAATTAATGCAGCAAATGCAAAATGATTGGAACGCTTTGAATGATATTAATGAGCTTGAAATATTCCATCGATATGCAAAAACGGCAAGATTATTCACTACAACTATAGCAACATTGATTTATACAGTT…
AecOr327		391	9E|00122020	507	623500	628297	+	9-Exon	MELFEEKYYRFNHILLSSIGLWPHDNSNIKQIQVILSLLIYISFLTVQFTKLFVPEYSLDLLLEVFAFNFLILIWFIKYITFFSVIGNVKQLWQYIRNNWNILIDDREIHIMHKYADIGRQSTIAIGMCVYFGCFGFTLVQYIPDVLDIVKPLNESRPRILLHQAKYFANQKYFYIVMMHEIIAILISGTTGVAAETFLLVNSLHAFGMFKIASYRMERMLNVDVSQLSTAKSYIIFYDKVVAAVNIHRKALEFSELLQTSFGLSYLFMFMMAICSATASLFRLFRIMTMQQEKIEVIKLFCYIVFLFLFLIIGNFVGQEFTNCDNHVHRMICNTKWYNAPLKIQKFILFLIRKTVKNYKIDAAGMFSPCLEGLAMAMSLLLSFFTILCSI	ATGGAGCTTTTCGAAGAGAAGTACTATAGATTCAACCACATCCTTTTGTCATCGATCGGACTCTGGCCACACGATAATTCTAATATTAAACAAATTCAAGTCATACTATCACTATTAATATACATATCATTTTTAACAGTTCAGTTTACGAAGTTATTCGTTCCGGAGTACAGCCTTGATCTTCTTTTGGAAGTATTTGCTTTTAATTTCCTCATTTTAATATGGTTTATCAAATATATCACTTTTTTTTCTGTTATAGGAAATGTAAAACAATTATGGCAATATATTCGGAATAATTGGAATATTTTGATAGATGATCGAGAGATACATATAATGCATAAATATGCTGACATTGGGAGACAATCTACGATAGCTATAGGGATGTGCGTCTATTTTGGT…
AecOr328		390	9E|00122020	507	629442	635702	+	9-Exon	MKSFGKRYYRIQQMLLIILGLWPYNNTMYRCIQRIFISILILFSILLQVGKIITSTSNLDNLLQVLSFAVPCLVVTTKYATFCIKSEDMKKLIDEINYHWNSMKCKEELKILQQYSYITKLLTIMATGSLYLSLCLFLMVQILPKFLDIVIPLNESRPLKLLGLATFFFDQEKYFIPIFIHMTIALLVEATTILATETMSLVYIQHICGLFKITSLRIKHAFDCEIQISAEKHKIYYTNIINAVISHNRAIEFFDFFNSCLEISFFFLLVLGTSSLSINMFRLFQAGFKKEIEEFFLIAIFVIVHFTYMFTTNLLAQMVTNCSADIFYKICELPWYSVPIPLQKLLQFMMQRSIKNSKFIMCSVFSGSLESFASLVSCSLSYFTIFLSMH	ATGAAATCTTTCGGCAAACGCTACTACAGAATACAACAAATGCTGTTAATCATACTTGGTTTATGGCCGTATAATAATACAATGTATCGATGTATTCAAAGAATATTTATCTCCATTCTGATTTTATTTTCCATACTTCTACAGGTAGGAAAGATTATAACGAGCACATCTAATTTAGATAACCTTCTTCAAGTTTTATCATTTGCTGTACCTTGTTTAGTAGTCACTACAAAATATGCTACATTCTGTATAAAATCTGAAGATATGAAGAAATTAATAGATGAAATAAACTATCATTGGAATTCAATGAAATGTAAAGAGGAATTAAAAATTTTACAACAATATTCCTACATCACAAAATTGTTGACTATTATGGCAACAGGTTCTCTATATTTAAGT…
AecOr329		403	9E|00122020	507	637016	639800	+	9-Exon	MYCGICTEMTCTADSYYIINRNLLLCIGLWPYQRFAFRCILIILMIIILTSSIVFQFATLFTKEYNMELLLKILAYSVPWLSYILRYNIHWLNMKKMRDLIERIRLDWNELNNAHELEIIKKYSAIGRLITLFTILFVYLAIFSFILTQLLLNFVLDITTATNESRIRHLSAEIEVFIDQQKYFTPLLLYLFLIVLCGITTVIAMETLCMSYTQHACGLFEIANCRIKQALHKGMARDVISVTEKNSIICQEIISAVDIHRKAIEFIEMTKVNFEWMYFIAIPFSVLTLSINLYRLSRLIMTEAYGDLITTLLFVLGQFWYLFFCNYIGQEVIDHSSDIFYKTYNIQWYMAPLKVQKLLLFVMRKSMRCCTLMIGGLFIPSLEGFATLISMSLSYFMVI…	ATGTATTGTGGCATTTGTACTGAAATGACTTGTACGGCAGACAGTTATTACATTATTAATCGGAACCTATTGCTATGTATCGGTTTGTGGCCATATCAAAGATTTGCTTTCAGATGTATTCTAATAATATTGATGATCATAATACTTACGTCTAGCATAGTATTTCAGTTTGCAACCCTTTTCACGAAAGAATACAACATGGAGCTTCTTTTGAAAATCCTTGCATATAGTGTCCCATGGCTGAGTTATATATTGAGATATAATATTCATTGGTTAAATATGAAAAAAATGCGAGACCTCATAGAACGAATACGTTTGGACTGGAATGAATTAAACAATGCACATGAACTTGAAATAATAAAAAAATATTCAGCTATTGGAAGACTTATCACATTATTT…
AecOr330	PN	226	N/A	507	641742	643508	+	9-Exon	LLILMECFIDQQKYLFPILLTVCLCAMCAFITXIATETLSMSFTQYACGLFEIASYHIEQALLIDRLESTAFSIERSSIICEEIISGFNKYKKAIEFVIIVHMIRFLFGQTYYFSSFESKLIVYVLQVSRLIESKEHYEMIISFLLIINHFWYMLFCNYLG*ELIAHSSDVFHRIYNNXYVTPLKAQKLLLLMMQKSMRYCVIVIDGLFIIKGFATXASISYFTIILSLF	N/A
AecOr331	PSE(S)	392	N/A	507	645269	648636	+	9-Exon	MTLALRWQNCPVNSYYTINRSLLLCIGLWPCQKSVFRYITIVFITIMFVSCVVLQLMTFITTEYNIDIFLHVLAYCIPWLGYTLKYNVLCLNIRRVKMRDLMKRILCDWNELNNLQEIKIIKEYADIGRVITLIXITVFIYVSIFCCILILFLSNLFLSITFDKNESHPRQLPILIECFIDQQKYFFQILFFICFTAVYGFTMMIATETINMSYTYHACGLFEIASYRIERTLFENMVQGIASSSERSSIMCQGIINGFNMYRKAIEFIEMLKRNYKWAYSLLLPLGVLSLSINLYRMLFELFYCLGHFGHMFFYNYLGQKVIDHSSDIFHRIYNVQWYVAPLRAQKLLLLMMQRSMRHCTIVVNGLFIPSFEGFATLVSTSISYFAIIFSLF	N/A
AecOr332		403	9E|00122020	507	649773	654001	+	9-Exon	MTFALRWQDCPVNSYYTINRSLLLCIGLWPYQKSTFRYIAIAFTTIMLISSVVLQLTTFITSEYNVDILLHVLAYSILWIAYILKYSIVCLNIRRVKMWDLMKRILCDWNELNNLQEIKIIKEYADIGRFITLIVTLFAYVSIFLFILIQFLSNFLLNTTSDKNISHRQFPILIECFIDQQKYFFQILFFICFVAVYGFTMVIATETINMSYIYHACGLFEIASYRIEQTLFENAIQSIASSSKQSSIMYQGIINGFNMYRKAIEFIEMLKTNYIWQYSLLLPLGILSLSINLYRLSQLITSKKYYEMMVSFLFVSNHFCYMFFCNYLGQKVIDHSSDIFHRIYNVQWYVAPLRAQKLLLLMMQRSMRHCTFVVNGLFIPSFEGFATLVSMSISYFAVI…	ATGACATTTGCATTAAGATGGCAAGATTGTCCGGTAAACAGTTACTATACAATTAATCGGAGTTTGTTACTTTGTATCGGATTATGGCCGTATCAAAAATCTACTTTTAGATATATCGCCATAGCGTTTACAACAATAATGCTTATATCGAGTGTGGTATTACAGCTAACAACTTTCATCACATCAGAATACAATGTAGATATTCTTCTACATGTCCTCGCGTACAGCATTCTATGGATAGCCTATATATTAAAATATAGTATTGTCTGCCTAAACATAAGACGGGTAAAAATGTGGGATCTTATGAAACGAATACTTTGTGATTGGAATGAATTAAATAATTTGCAAGAAATTAAAATAATAAAAGAATATGCAGATATTGGAAGATTCATCACATTA…
AecOr333	PSE	408	N/A	507	655280	660366	+	9-Exon	MTLALRWQDYPVNSYYTINRSLLLCIGLWPYQKSTFKYIAIAFTTIMLVSIVTLQLTTFITTEYNVDILLHVLAHSVSLLGYTLKYNVLCLNIRRVRIKLILMQRILCDWNELNNLQEIKIIKEYADNGRFITLIVTLFIYICVFCGILILFLSNLFLSITFDKNESHPRQLPILVECFIDQQKYFFLLGVGINSKTPRNFLCFAAVCAFTVIIATGTIAMCYIYHACGLFEIASYRIEQTLLEDTI*DIAVSERSSIIYQGLISGFNMYKKAIEFIEMFKRNYIWAYSVLLPFGVLSLSINLYHLSRLIASKKYYDIIVNILFXGHFWNMFFGNYFGQKVIDHSSNVFHRIYNVQWYIAPXAQKLLLLMMQRSMRHCTIVLTGLFIPSLEGFATLIST…	N/A
AecOr334	PSE	403	N/A	507	661525	665739	+	9-Exon	MTLALRWEDCPVNSYYTINRSLLLCIGLWPYQKSTFRYIAIAFTTIMLVSIVALQLATFITAEYNVDILLHVLAYSIPWLIYILKYSTVCLNIRRVKMRDLMKRILCDWNELNNLQEFKIIKKYADIGRFITLIATLFIYVSIFCCFLILFLSNLFLSITFDKNESHP*QFPILIECFIDQQKYFFQILFFICFTAVYGFTMMIATETINMSYIYHACGLFEIASYRIEQTLSKNAIQGIASSSEQSSIMYQGIINGLNMYRKTIEFIEMLKTNYIWEYSLLLPLAVLSLSINLYRLSQLIISKKYYEMMVSFLFVSGHFWHIFFCNYLGQKVIDYSSDVFHRIYNVQWYIAPLRAQKLLLLMMQRSMRHCTIVVTGLFIPSLEGFATLISTSISYFVV…	N/A
AecOr335		404	9E|00122020	507	666887	671262	+	9-Exon	MTLALRWQDCPVNSYYTINRSLLLCIGLWPYQKSTFRYIAIAFTMIMLISFVVLQLATFITAEYNVDILLHVLAYSIPWLIYILKYSIVCLNIRQVKMWNLMKRILCDWNELNNLQEIKIIKEYADIGRFITLINTLFAYVSIFLFILIQFLSNFLLNTTSDKNVSHPRQLPILIECFIDQQKYFFQILFFICFAAVCSFTMVIAIETINMSYTHHACGLFEIASYRIEQTLSKNAIQGIASSSEQSSIMYQGIINGFNMYRKAIEFIEMLKRNFIWEYSLLLPLGVLSLSINLYRLSQLITSKKYYEMMVSFLFVSSHFWYMFFCNYLGQKVIDHSSDIFHRIYNVQWYVAPLRTQKLLLLMMQRSMRHCTIIINGLFIPSFEGFATLASMSISYFVV…	ATGACACTTGCATTGAGATGGCAAGATTGTCCGGTAAACAGTTACTATACAATTAATCGGAGTTTGTTACTTTGTATCGGATTATGGCCGTATCAAAAATCTACTTTTAGATATATCGCCATAGCATTTACAATGATAATGCTTATATCGTTTGTGGTATTACAGCTAGCGACTTTCATCACAGCAGAATACAATGTAGATATTCTTCTACATGTCCTCGCGTACAGCATTCCATGGTTAATTTATATATTAAAATATAGTATTGTCTGCCTAAACATAAGACAGGTAAAAATGTGGAATCTTATGAAACGAATACTTTGTGATTGGAATGAATTAAATAATTTGCAAGAAATTAAAATAATAAAAGAATATGCAGATATTGGTAGATTCATCACATTA…
AecOr336		394	9E|00122020	507	676291	678545	+	9-Exon	MVFAGSRYYKINRILLTCIGLWPYYTQRAKYAYCIFLFLLLLFNIFCQLSSFITKEYSVNLLLNVLPYNIPTIYFTFKYLIMLINGNKVKELIEQMRYDWNSLKKKEEFKIIQNRTNIGRFCTIIMLIWTYTILFLFILMFFSPNILNVVMPLNKSRKLRQLPDSMEFFIDKEKYIELLTSYFFLILTIFITITVTIETFLQMCIHHTCAMFQITSYRIECILNRNQTKSLVSQEKFNNHKNIVEAVNSHRNAIEFIDSVKSTFSVAHVFGSSLGVILLSINLYLLCKYLMAKDIYSMSISFLYIVTQFCYMFFFNYMGQQVIDYSNNIFKKTYNTRWYATPLNTQKCLIIITYRSMKTYTLTIRFGLFVPSLEGFASLISRSLSYFMVLYSLR	ATGGTCTTTGCTGGAAGTCGTTACTATAAAATCAATCGAATACTGTTAACGTGCATTGGTCTATGGCCATATTATACACAACGTGCGAAATACGCTTATTGCATATTTTTATTTCTCCTTCTTTTATTTAATATTTTTTGTCAGTTATCATCGTTTATAACTAAGGAATATAGCGTAAATCTTCTTTTAAATGTTTTACCATACAATATACCTACAATATATTTTACATTTAAATATCTTATTATGCTTATTAATGGCAATAAAGTGAAAGAGCTTATAGAACAAATGCGGTATGATTGGAATTCCTTAAAAAAGAAAGAGGAATTTAAAATCATACAAAATCGCACTAATATTGGAAGATTTTGTACAATCATTATGTTAATATGGACATACACAATA…
AecOr337		401	9E|00122020	740	69654	65994	-	9-Exon	MNDKEDVCQSRYYFVLRLYLTISGLWPYHKLRDRCIRFVSLFVFSFTILIPQILYLLIGSTTLDDVFECAPSIFISMIFSFKILIIMLNSEKLKTCLNIIQKDWLSLNTNVEKIILERHTKYGQYLETFYAVFMHTTACLFMLKPIVLTLTANDVFNLTKSSITYASRLPFHVEYGEKFNQYIYPIAVHNYAAVVAHSFATIAVDGLYYSLIQHACGMFSIIGNTLEDIGKNNEENFDAKPIKVKDDNYSKTLHCLRRHIITIEFAAHIESLFTKIFLITLNLNMISSSITGIQVLMNLDKGANDITGPLTIYVAQLIHLFLLFWQGQFLLDYSILPYESICRANWYYTSQRCRKLLLLMMYKTVIPCKITAGKLMILSIDNFAMVVKTSLSYLTVFRS…	ATGAACGACAAGGAAGATGTTTGTCAAAGCCGCTATTACTTCGTTCTTAGATTATATCTGACTATTTCGGGATTATGGCCGTATCATAAACTTCGCGATAGATGTATTCGCTTTGTGTCACTGTTTGTGTTTAGCTTTACTATTCTGATACCTCAGATACTTTATTTATTGATCGGCTCGACCACTCTTGATGACGTATTCGAGTGTGCGCCATCAATATTCATCAGCATGATATTCAGTTTCAAAATATTGATCATAATGTTAAATAGTGAGAAATTAAAGACTTGTCTTAACATAATACAAAAGGACTGGCTATCATTAAATACAAATGTAGAAAAGATTATTTTGGAACGGCATACTAAGTATGGACAATATCTGGAAACATTTTATGCAGTTTTC…
AecOr338	PSE(F)	401	N/A	740	74619	71716	-	9-Exon	MIEKKDHSAQSRYYSVVRFYLSISGLWPYHRLRDRCIRFVPLFVFSFTILIPQILYLLIGSITLDDVFECVPPIFISITFSSKLLFIMLNSEKVKTCLNIIQKDWQSLNSVEKVILERHSKYGQHLATFYAVLMHTTASLFVVKPIMLTLMTDDIINITKSSIPFESRLPFRVEYGRKFNQYIYPIAVHSYVAVVAHSFATVVADALYYTLIQHACGMFSIIGNVLENIGKNDTDESFDTKSDKIKDDNYYKTLHCLRRHLGVIEFAEHIESVYTKIFLINLNFNMIIGSLYGXQMLINFDKNVNDIVAPISMYFGQLIHLFLHFWQGQFLLDYSILPYESICRANWYYTSQRCRKLLLLMMYRTVIPCKITAGKLMILSIDNFAMVVKTSLSYLTVFR…	N/A
AecOr339		396	9E|00122020	740	79488	75588	-	9-Exon	MFDKKDVEQNRRYAVLRLYLTISGLWPYYNLRDRCICFVLLFILCSSIAIPQALYLLSSITLDDIFECLPSLIISITFSSKLLIIMLNSKKVKICLNIIRKDWLSVNTDIERIILQRHTRYGQYLAAFYAVFMHMTGCLFVLKPIMLTLMANDIFNVTKSVPRLPFRVEYGEKFNQYIYPIALHSYIAVFAHTFATVAVDGLYYSLIQHACAMFSIIGNTLENIGKNNEDIFYTKRAKIQDNNYSKTIHCLRRHPLVIEFAEHIESLFTKIFLINLNLNMIIGSLTGIQVLMNLDKSARDIAGPITMYIAQFLHLFLHFWQAQFLLDYSILPYKSICKANWYYASHRCRKLLLLIMNRTTSPCKITAGKIVILSIESFATVVKTSLSYLTMFRSLQ	ATGTTCGACAAGAAAGACGTTGAGCAAAACCGACGTTATGCTGTTCTTAGATTATATCTGACTATTTCAGGATTATGGCCATATTACAATCTTCGCGACAGATGTATTTGCTTCGTGTTGTTGTTTATATTGTGCTCTAGTATTGCGATACCTCAGGCACTTTACTTACTCAGCTCGATAACTCTCGATGACATATTCGAGTGTCTGCCATCTCTAATTATCAGTATAACATTCAGCTCTAAACTATTGATTATAATGTTAAATAGCAAGAAAGTAAAGATTTGTCTTAACATAATACGAAAGGATTGGCTATCAGTAAATACAGATATAGAAAGGATTATTCTGCAACGGCATACAAGATATGGGCAATATCTAGCAGCATTTTATGCAGTTTTCATG…
AecOr340		401	9E|00122020	740	85449	80832	-	9-Exon	MFDKKDVEQNRRYAVLRLYLTISGLWPYYNLRDRCICFVPLFAFCSSIAIPQTLYLLIGSITLDDVFESLPSLIISIIFSSKLMIIMLNSKKVKICLNTIRKDWLSANTDVEKIILQRHTRYGQYLAVFYAAFMHVTSGLFIFKPIMLTLMTNDIINATKSSVPFISKLPFRVEYGEKFNQYIYPITVHSYTAVFAHVFATIAVDGLYYCLIQHACGMFSIIGYTLENIGKNNDDIFDVKQAKIQDNNYSKTLYCLRRHLLVIEFTEHIESLFTKIFLINLNLNMIAGSFTGIQVLMNLEKSANDIAGPITIYIAQFLHLFLHFWQGQFLLDYSVLPYESICRANWYYASHKCQKLLLLIMNRTTSPCKITAGKIVILSIESFATVVKTSLSYLTMFRS…	ATGTTTGACAAGAAAGACGTTGAACAAAACCGACGTTACGCTGTTCTTAGATTATACCTGACCATCTCAGGATTATGGCCATATTATAATCTTCGCGACAGATGTATTTGCTTTGTGCCATTATTTGCATTCTGCTCTAGTATTGCAATACCTCAGACGCTTTACTTATTAATTGGTTCGATAACTCTTGATGACGTATTCGAGAGCTTACCATCTCTAATTATCAGTATAATATTCAGCTCTAAATTAATGATTATAATGTTAAATAGTAAGAAAGTAAAAATTTGTCTTAACACAATACGAAAGGATTGGCTATCAGCAAATACAGATGTAGAAAAGATTATTCTGCAACGACATACCAGGTATGGCCAATATTTGGCGGTATTTTATGCAGCTTTC…
AecOr341		400	9E|00122020	740	92809	88116	-	9-Exon	MFDTKDIERNRRYALLKLYLTISGLWPYHNFRDRCIRFVPFFVFSFSIAIPQVLYLLIGSVTLDDVFESMPSLIISILFSSKLLIIMLNSKKVKICLNTIQKDWQLVNTDVERIILQQHTRYGQYLATFYAVFVHTMTTLFMLKPIIVSLITDISNTTKSSIPIASRLPFNVEYGEKFNQYIYLIAMHNYVAVFTRSFATIAVDNLYYVLIQHACGMFSIIGNVLENIGKNNANDFNAKSDKIKDNNYNKTLHCLRRHLDVIEFAENIEALFMKIFLINLNLNMICGSLAGVQVLMNLERNASDISVPIIIYTAQFIHLFLHFWNAQFLLDYSVLPYRSICRANWYYTSQKCQKLLLLIMNRTTIPCKITAGKIVILSIESFTTVLKTSISYLTMFRSLQ	ATGTTCGACACTAAGGACATTGAACGCAATCGACGTTACGCTCTTCTCAAGTTATACCTGACCATCTCTGGATTATGGCCATATCATAATTTCCGCGACAGATGTATTCGCTTCGTGCCGTTCTTTGTGTTCTCCTTCAGTATTGCGATACCTCAGGTACTTTATTTACTAATTGGCTCTGTAACTCTCGATGATGTGTTCGAGAGTATGCCATCTCTAATTATCAGTATATTATTCAGCTCTAAATTATTAATTATAATGTTAAATAGCAAGAAAGTAAAGATTTGTCTTAATACAATACAAAAGGACTGGCAATTAGTAAATACAGATGTAGAAAGAATTATTTTGCAACAGCATACAAGATATGGACAGTATCTGGCGACATTTTATGCAGTTTTT…
AecOr342		399	9E|00122020	740	97623	94784	-	9-Exon	MDERKNIWQSRFYTVPRAYMSLVGIWPYHRFRDRCFLFVPMFTFSITILIPQLLYLLIAAVDLDDVFSCTPSMWITIIFSFKLGWLIMNNKKLKTCLKTMEDDWLSLNTDIERNILQRHTAYGRYITLTYGIFMQFVGILLISKSIVTILLEDTSDATISSLVAEAKLPLRVEYGEMLNQYLYPMAVHCYLAVFSHISITIAVDSCYIALIRHACGMFAIVGHMLEHIGKDSKDNFDLKPDKVKDDNYNRTLSCLRKHLHVIQFAELIESTFTNIFLVSVCLNMIGGSMIGIQVILNLNDAKDIVEPFAIYIAQLIHLFLQFWPAQFLLDYSILPYESICRSNWYYTSGRCRKLLFLIMNRSLLPCKITAGKIVPLTIENFGRVLKTMMSYFTMLRSFK	ATGGATGAACGAAAGAACATTTGGCAAAGCCGCTTTTATACAGTTCCTAGAGCGTACATGAGTTTAGTAGGAATATGGCCTTATCACAGGTTTCGCGACAGGTGTTTTCTTTTTGTGCCGATGTTTACGTTTTCCATCACCATTCTTATACCACAATTATTGTATCTTCTAATCGCCGCGGTGGATCTCGACGATGTATTCTCTTGCACACCATCGATGTGGATCACCATAATATTCAGCTTTAAATTAGGGTGGTTGATAATGAATAATAAGAAATTGAAGACCTGTCTAAAAACAATGGAGGACGATTGGTTATCGTTGAATACGGATATAGAAAGAAACATTCTACAACGTCACACTGCATACGGACGATATATCACGCTAACATATGGAATCTTC…
AecOr343		396	9E|00122020	740	102274	98886	-	9-Exon	MIERKDILQSRYYAIPRLYMTLAGLWPYHPIRNRYLHFVPMFMICSIILIPMLLYVHIALTDLDDLFECMPTILITIIFSFKLASLMANSKKIEACLKTIEDDWLSLKTDSEKAILQRHAIHGQYLTIFYAVFMISTGLLYMFKSIVLIMIEDTSNSTRLAATKLPFRVEYGYRIDQYFYPIVIHCYLTVYSHVTATVAADTFYFALIQHACGMFSVVGHMLEHIGEDINENFNLKPHKMNDNDYNKALSCLRKHLHVIKFAELIDSTFANIFLVSVSLNMIGGSICGIQVLMNLNDAKDIVAPLAIYIAQLTHLFFQFWQAQFLLDYSVVPYESICRANWYYTSERCKKLLLLIMSRTISPCRITAGKVVTLSIESFGVVLKTSMSYFTMLRSFH	ATGATCGAGCGAAAGGACATTTTGCAAAGTCGGTATTATGCAATTCCTAGATTATACATGACGTTAGCAGGATTATGGCCGTATCATCCAATTCGCAATAGATATCTGCATTTTGTACCAATGTTTATGATCTGTTCGATCATTCTTATACCCATGCTATTGTATGTTCACATCGCCTTGACGGATCTCGATGATTTATTCGAATGTATGCCAACGATATTAATCACAATAATATTCAGTTTTAAATTAGCGAGCTTGATGGCAAACAGTAAGAAAATAGAGGCCTGTCTTAAAACGATAGAGGACGATTGGTTGTCATTAAAAACGGATAGTGAAAAGGCTATTCTGCAACGACATGCTATACATGGTCAATATCTGACGATATTTTATGCAGTCTTT…
AecOr344	I	339	N/A	740	104356	106919	+	9-Exon	MQSIVLRYYRINKIFMSQIGIWPYQSRTKRILIPSTIVLISISVLIAEIICMFDTWGNVNIAVECMISTIIIIGCFTKLFNLILNIKKTRHLFSLIEYHWQVFTNSTDIEIMQDYVTFGRKRCRSLFAVYIYTSLALFMIIPMSPQIMDIVMPLNNTRPRKLLIEVEYRVDREKYYYPILFHSYVAIVLIISIIVCVDTTYISXYVCILESSFTLSTGIQLLCNIVGMSLIGVQVINNLDSIENIIRYTASCLATFFHLLCMSLPGQRLMDHSLDVFNSVCRSHWYTFSLKTKKVLRILLYRSIVPCTLTAGKLYVMSMANYSSVVQTAMSYFTTFSSLK	N/A
AecOr345		405	9E|00122020	740	108313	112112	+	9-Exon	MNPEMEKYYAINKLFLSGIGVWPYQRRVLKVFLPCLLSTIHYASFVTQVLLVYDTWGNMDVIVEAIIVITCIFGASTKLINIIVNNHKFRRLLQLMCEHWEFFNSEFERHIMRYYASISQKVTKYFGVYFIVFTIFYLLIPLIPRILDVVKPLNESRPLIYVYSVEYRVDKEKYYYPILLHCYATSLITIIILFTIDTTYIMCVLHVCSLFIAISHRLENITVKAETKSDNNKKYVGRHCHLLMEKHGSTGNDYRELIMCLKRHQLALEHVQILNSTFTQAMFILLSLNMLNMSVIGIQLIKNLEHINEIIRSIFFICAVFIHLVCMCIPGQLLIDRSTEVFDKAYGSSWYTFSIKTRRLLRILLYRSLSPCTLTAGKMFILSMTMCSSMMQTAMSYFT…	ATGAATCCGGAAATGGAAAAGTACTATGCCATCAATAAACTATTTTTGTCAGGAATCGGTGTTTGGCCGTATCAGCGAAGGGTGCTGAAAGTGTTCTTACCGTGTCTCTTATCAACGATACATTATGCTAGCTTCGTAACTCAGGTGCTTCTAGTATACGATACTTGGGGTAATATGGATGTTATCGTTGAAGCTATAATTGTCATTACTTGTATTTTTGGTGCTAGTACAAAGTTGATTAATATCATTGTGAATAATCACAAATTCCGACGGTTATTGCAACTTATGTGCGAACACTGGGAGTTTTTTAATAGCGAATTTGAACGTCATATTATGAGATATTACGCTAGTATCAGCCAAAAAGTGACAAAATACTTTGGAGTATATTTTATCGTCTTT…
AecOr346		391	9E|00122020	740	113387	116734	+	9-Exon	MDFFDTRYFRINKFFLSFIGLWPYQTSFIKLLTQSFAIFGVTIMCAPQIAYMFKHVDDLDNMFELMPILAGTVICIAKIISLTCNSEMFKGLLQHMRDDWNNLLTSEETQILTHYAEKSRTLMLAYSISVIGFVFCYALLPLTGPVFDIILPLNETRPRKLPHLADFVILDQEKYYYTLLLILYVGYVVCVSIAVAADILYIFLVEHICGMYGVLCHRLRNLAAHDDLRWIDGDYIHEEIRRYIQHCIQLHERIRLFIEMMDSTISLFLFFDVGLGFLLHTSSCIMIIVRMGSSEIMRYVALMLMQSCRLFFNSWAGQEVTDHSVEVSIAAYDGIWYNASVKVQKLLLFLIARSQKASQITIAKLYVINLEGFSKVMKTSVSYCTVLISLR	ATGGATTTCTTTGACACGCGTTATTTTAGGATTAACAAGTTCTTCCTGTCTTTCATCGGTCTTTGGCCATATCAAACATCCTTCATAAAGCTCCTAACTCAGTCGTTCGCCATATTTGGCGTTACAATAATGTGCGCGCCACAGATTGCATATATGTTCAAGCATGTGGATGATTTGGATAATATGTTCGAGCTCATGCCAATTCTAGCTGGCACAGTGATATGTATTGCAAAAATCATCAGTCTGACTTGCAATTCCGAAATGTTTAAGGGGCTTCTGCAACATATGCGAGATGACTGGAACAATCTATTGACCAGTGAGGAAACGCAAATTTTAACGCATTATGCTGAAAAAAGTCGAACGCTCATGTTGGCGTATTCAATTAGTGTAATTGGATTT…
AecOr347		394	9E|00122020	740	117279	120494	+	9-Exon	MNVFDTKYFKINKLFLSIIGLWPYQTTFTRTLKTTLTTVAVIVMCAPMFLFIFKHPNDLDHIIELLPTMVGTITCGVKFVSLIYYFEKFRDLFQQFYDDWMNVSKKAKQIFRNYMEISWRFTSIYTVWMATFVIGFALLPLVNPLLDVLSPLNITRPKKFIYPAEMLVDHEKYYYILLTIMYYSYFVACVVTLAIDTIYFAFIEHACALFDILNYHLKNMVKGRSKQEAHHDSSSKQNNIVQHLIRCILLHIKIKAFIDLINSTFAIYLFFEVGLGFVMHCTLCTMSILQMNKTVEIIIYVALVVCQTARLFFYGWQGQQIADHSIDVYISAYNGAWYETSNTAKKMLLMLILRSQMISEIKVAKSFVMNLENFTVIMKASLTYCMVMLSMREE	ATGAATGTCTTTGATACGAAATATTTCAAAATTAATAAACTCTTCCTGTCGATCATAGGGTTGTGGCCGTATCAAACGACTTTTACAAGGACTTTGAAGACAACGTTAACTACAGTTGCTGTCATAGTTATGTGCGCGCCTATGTTTTTGTTCATATTCAAACATCCGAACGATCTAGATCATATAATCGAACTCTTACCTACGATGGTCGGTACAATAACGTGCGGAGTAAAATTTGTTAGTTTAATTTATTACTTCGAAAAGTTTAGAGATTTATTTCAACAATTTTATGACGATTGGATGAATGTCTCGAAGAAAGCGAAACAAATTTTTAGAAATTATATGGAAATATCATGGAGATTTACATCGATATATACAGTTTGGATGGCTACGTTCGTG…
AecOr348	PSE(S)	391	N/A	740	123977	126007	+	9-Exon	MDIFDTRYFRVNKLLLSFFGLWPMQSTSNKNKRLCCTLFGILILLLPQIAFLFKRMRRLNDFYDVLPTFLGTCICLLKTIGLQWQTEKFRMLIQHVCHDWCLLAKYNDIWILMEYMERSRMFTLVFLIFTLTGAASFVTAPLTIPLLDSILMSNVTRTKRMPHPTEFFLDMEKYYYILLALTIVGYSVCCMVIVATDTIYLALLQHICGTLAILSYRLKRLATRDISKKCFDPTSKEDGDVENMVNCIQLXIRIERLIYLIESTFATCLITDIGLGILLQCTACVMIVTRTELVRNGPLVLIQSLRFFFNSWLGQKIIDHSSQISVAAYNGMWYQTCLEVKKMLLFLLMKCQKPYHITMVKLYVICLENYGSLMKTSASYVTVMVSLNSDDM	N/A
AecOr349		390	9E|00122020	740	128947	132172	+	9-Exon	MSFFDNRYYYLNKRFLTVIGQWPFQSRLESNMMFAITSLSTFSFIFFQFWGLAAGITDLSIIMENTSQILVNSMIAIKLINCVFTNDKMKVLLEDIKKTWKIEHTDAEKKILQHYAEKSRTFTIGYAIVLYATWLFYSTTSIVVSGIYMILPTNKTYTAKFLYRIDHVLDIDKYFELLMLHGFISVFYLSSVPLAVDTTFTLCTHHICALFECLRYNIERIRGLDFVLLEPNIKDDEVYRDIIGCIKSYQHALKFFDVLSSNYATSFFFLLGNVIISLSFGAAQLLMVDNQLEEIVRLLAVTLAQLLHIYFLSLISQRLIDHSSGLQNVIYSCDWYKISRRSKHLLSFTLLRSTKPCQLIAGNMFVMSMENFSSILKVSLSYFTMLTSLQ	ATGTCTTTCTTTGACAATCGCTACTATTATCTTAACAAAAGGTTTCTAACCGTAATCGGCCAATGGCCATTTCAATCGCGACTGGAGAGTAACATGATGTTCGCCATTACATCTTTGTCCACTTTCAGTTTTATATTCTTTCAGTTTTGGGGCTTAGCAGCTGGGATAACGGATCTGAGCATCATTATGGAAAACACTTCGCAGATACTGGTGAATAGTATGATTGCTATAAAGCTCATTAATTGCGTGTTTACTAATGACAAAATGAAAGTACTTCTGGAGGACATCAAAAAGACATGGAAGATAGAACATACAGATGCAGAAAAAAAAATATTACAACATTACGCAGAAAAAAGCAGAACTTTCACGATAGGATACGCCATTGTTTTATATGCGACA…
AecOr350		388	9E|00122020	740	134351	137210	+	9-Exon	MDVFETRYFRVNKLLLSFLGLWPMQSNKKKFFYCTMFGILILLLPQIAFLFKRMKNLNDFYDVLLTFVGTCLCLFKTISLHWQTEKFRMLLQHVRHDWCLSVKYNDIWILMEYMERNRIFTLIYSIFASTSIASFVTAPLTMPLLQSILISNVTRSKRMPHPTEFFLDMEKYYYILLAITFVGYAVCGMIVIATDTIYFALLQHTCGTLAILSYRLAAYDKSKKCFNRNPTSKEDTDVENMVHCIQLQIRIERLIYLIETTFAICLSSDVGLGVLLQCSGCVRIVTCTELARNGPLVVIQSIRFFFTSWLGQQIIDHSSQISVAAYNGIWYQMSLEAKKMLLLLIMKCQKPYHITAAKLYAICLESYSSFMKTSVYYVTVMVSFNSDI	ATGGACGTCTTTGAAACCCGATATTTTCGAGTTAACAAGCTGTTGTTGTCATTTCTTGGCTTGTGGCCAATGCAATCTAACAAAAAGAAATTTTTTTATTGTACAATGTTTGGTATATTAATTCTATTACTGCCGCAGATTGCATTCTTGTTCAAACGCATGAAAAATTTGAACGACTTTTACGATGTTCTATTAACTTTTGTTGGCACATGTTTATGTCTCTTCAAAACAATTAGTCTCCATTGGCAGACTGAAAAATTTAGAATGCTCCTTCAGCATGTTCGTCACGATTGGTGCTTATCAGTGAAATACAATGATATTTGGATTTTAATGGAATACATGGAGAGAAATCGAATATTCACGCTAATCTACTCAATTTTTGCAAGTACAAGCATAGCC…
AecOr351		390	9E|00122020	740	141017	145484	+	9-Exon	MSFFDSRYYYLNKRFLAVIGQWPFQSRLEGNMMFAITSLFIYSLTAFEFWGLAAGITDLSIIMENASPLLVNSIIIIKLVNCVFTNDKMKELLEDIEKTWKIKHTDSEKKILQHYAEKSRTFTIRYAIVLYTTWLFYSTTSIMISGIYTILPINETYTVKFLYRMDHVLDLDKYFKLLMLHGFISIFYIVSVPIAIDTTFTLYTQHICALFECLRYNIERIRGSDFILLEPNIKDDEVYRDIIGCIKSYQHALKFSDMFSSNYATSFLFQLGNVIISLSFGAAELIMVDNQLDEIIRILFANLAQLIHIYFLCLISQRLIDHSSGFQNVIYSCDWYKISRRSKQLLRFTLLRTTKPCQIIAGNMFVMSMENFSSVLKVSLSYFTMLTSLQ	ATGTCCTTCTTTGACAGTCGCTACTATTATCTTAACAAAAGGTTTCTGGCCGTAATCGGCCAATGGCCATTTCAGTCGCGACTGGAGGGTAACATGATGTTCGCAATTACATCTTTGTTCATTTATAGTTTGACAGCCTTTGAGTTTTGGGGCTTAGCAGCTGGAATAACGGATCTAAGCATCATTATGGAAAATGCTTCGCCATTATTGGTGAATAGTATTATCATTATAAAGCTCGTCAATTGCGTATTTACTAATGACAAAATGAAAGAACTTTTGGAGGACATCGAAAAGACATGGAAGATAAAACATACAGATTCGGAGAAAAAAATATTACAGCATTACGCAGAGAAAAGCAGAACTTTCACGATACGATACGCGATTGTTTTATATACGACA…
AecOr352		390	9E|00122020	740	146908	154268	+	9-Exon	MSFFDNHYYYLNKRFMIIIGQWPFQSRLEGNMMFATAFLFILSLIAFETWGLVAGITDLNIIMENASPLLVDCFMMLKLMNCVLTNNKIKELLKDVEETWKIKHTGQEKEILQHHAKKSKIFTIRYAIIFYAVWLFYTLTPVVISGMYKILPTNKTYNIRFLYRLEHVLDMDKYFNIMMLHGFISIFYIVSVPIALDTTYTLCIQHICALFECLRYNIERIQGSDFVFLQPNIEDDESYHHIIDCIKSYKHVLKLSDVLSSSYSIAFLFLLGNVIISLSFGSAELILVDKQPDEIIRVLSGNLVQMLHIYFLSLISQKLIDHSSELQNVIYSCNWYEISTRSKDLLRFTLLRATKPCQIKAGKLFIMSMENFSSVVQTSLSYFMLLISLR	ATGTCTTTCTTTGACAATCACTATTATTACCTCAACAAAAGGTTTATGATCATAATCGGCCAGTGGCCATTTCAGTCGCGACTGGAGGGTAACATGATGTTTGCTACAGCATTTTTGTTCATTCTCAGTTTGATAGCCTTTGAGACTTGGGGCTTAGTAGCTGGGATAACGGATCTGAATATCATCATGGAAAACGCTTCGCCTTTACTAGTGGATTGTTTCATGATGCTGAAGCTGATGAATTGTGTGTTAACTAATAACAAAATTAAAGAGCTTCTGAAGGATGTTGAAGAAACGTGGAAAATAAAACATACGGGCCAGGAGAAAGAGATATTACAGCATCACGCGAAGAAAAGCAAAATCTTCACCATACGATACGCAATTATTTTTTACGCTGTG…
AecOr353		390	9E|00122020	740	151240	154268	+	9-Exon	MSLYDNHFYHLNKTFLCIIGQWPFQSRLKNNVMFIFTVFFIFSLATLELWGLIAGIGDLSIIMENTSPLLVCTFIITKLVNSINNNYKIKELLEHIEETWKVIHEGPENKILLYYAEENKSFTIRYAIGLYAMWLFYTTPPIIVSGIYTLLPTNETYSARFLYRLEHVLDMDKYYNLLMLHGFISVFYIVSVPIAVDNLFTLYIQHVCALFRCVKYNIEQIRSSEFTLLNPDIADDKAYHSIVSCIKLYKRIIKFSDLLSSTYATSFLIMLGNVVICLSFGTAELIMVDNQFDEIIRILAANAAQLLHIYYLSLTSQRLIDYSNELQNVIYSCYWYTISLRSRHLLRFTLMRATKPCQIKAGNIFVMSLETFSKLLKMTMSYFTMLTSVQ	ATGTCTTTGTACGACAATCACTTCTATCATCTCAACAAAACGTTTCTATGCATTATCGGTCAGTGGCCATTTCAATCGCGACTGAAGAACAACGTGATGTTCATCTTTACGGTGTTTTTCATTTTTAGTTTGGCAACCTTAGAGCTTTGGGGCTTGATAGCTGGAATAGGAGATTTGAGCATTATTATGGAGAATACTTCGCCGTTATTAGTGTGTACCTTCATCATTACGAAATTAGTCAACAGTATCAATAATAATTATAAAATAAAAGAGCTTCTAGAGCATATTGAAGAGACTTGGAAAGTAATACACGAGGGACCAGAGAATAAAATATTACTGTATTATGCGGAGGAAAACAAAAGCTTTACAATACGATACGCAATCGGTCTTTATGCAATG…
AecOr354		395	9E|00122020	740	156317	159600	+	9-Exon	MDTSNDIFQSRLYRINRMLLSLLGQWPFQKNRRIIFVIISLIGVTQAIAQVLALVTLHGDFDAIIECIPPLIIDFVCITKLVNLTCNIEKIKILLIHTQRDWRSWTIKSEFEILHKFTESGRIITIAYAGGMYAFGSLFPFLAIIPKIIGKNVTSEYSTRPVGFPYHVEYYVDLEKYYYPILIHNYLTTAIRLTTLVATDTFVTILVQHCCALFSVVRYRLEYIRKSIEQDKELALLEEDDKFYKNFIYCIQKHKDVLRFARCLDAIYTKAFFFEVGLIILAMSMSALQATSRTINPHLAIRHASYIIAQLLHLYIVCWLGQQVIDHSDHVYTSTYRGEWYESSLKSRKLLNMIMLRSTSPCTLTVGKIMILSFPSFSAVVRASASYFTVLRTVI	ATGGATACGTCGAATGATATCTTTCAGTCCCGGTTATATAGAATCAATCGTATGTTACTTTCGTTGCTAGGACAATGGCCCTTCCAAAAAAACAGACGGATTATTTTTGTAATAATATCCCTTATTGGTGTAACGCAAGCCATCGCCCAGGTACTCGCTTTAGTGACGTTACATGGCGATTTTGATGCAATTATCGAGTGTATACCACCGCTTATAATAGACTTCGTGTGCATCACTAAGCTAGTGAATTTAACATGCAATATAGAGAAAATCAAAATACTTCTTATACATACACAAAGAGATTGGCGATCATGGACTATCAAAAGTGAATTTGAAATTTTGCATAAATTTACAGAGAGTGGAAGAATCATTACCATCGCCTATGCCGGTGGTATGTAT…
AecOr355		397	9E|00122020	740	160227	163294	+	9-Exon	MGDIDQFFQNSHYNIIRLLLNISGLWPFHTRSRRYTIYTILMLIFGSGFIFELAGIIEIRHNFFEVIDNLPLLFFAILIISKILCAVRTLPKIKILLLKMQEYCLSPKSDEETKIQNFHAQHGRKLGYAYTGFLLGHSVLYLFATLLSRVLHVESEEADETNNVQRGLPFRINSMIDLDTYYVPIFIHCSICEFMYMFLLTVIDVLYLTVVEYCCGLFAALRYRLETALVFENEKLTIMFTKDKSYANIVYSIRRHTEALQFIAIVESIYSLPLFIQIALTVLLLSLLGYQIINNMENIGGGINNYVYLNGLLLNVLFENWQGQKIVDSSEKVFKSAYNTKWYNMPVTARKLLIMIMMRSEKPSALKVGKIIVLSYVTFNAVLRLSSSYFMLLRSLE	ATGGGTGATATTGATCAGTTCTTTCAGAATTCGCATTATAACATCATTCGACTACTACTAAATATCAGTGGTCTATGGCCTTTTCATACGCGAAGTAGACGTTACACGATATATACCATTTTGATGCTGATATTTGGATCCGGATTTATATTCGAGCTGGCAGGTATAATTGAGATCAGACACAATTTCTTCGAGGTGATCGATAATTTACCGTTATTATTTTTCGCTATATTGATCATAAGCAAAATATTATGTGCGGTACGTACATTACCAAAGATAAAAATACTTCTACTAAAGATGCAAGAATACTGCCTTTCCCCAAAGTCGGACGAAGAAACTAAGATACAGAATTTTCATGCACAGCATGGGCGAAAGTTAGGCTACGCTTATACGGGTTTT…
AecOr356	PC	374	N/A	740	166143	169196	+	9-Exon	MATSNDIFQSRLYRINRMLLSLLGQWPFQKNRHRWIIFVIISLIDVTQAIAQVLALVXHGDFDAIIECILPLIIDFVCITKLVNLTCNIEKIKILLIHTQRDWRSWTIKIEFEILHKFADSGRIITIAYAGGMYAFGSLFPFLAIIPKIIGKNVTSEYSRLVGFPYYVEYYVDLEKYYYPILIHNYLTTAIRFTTLVATDTFVTILVQHCCALYRLEYIRKSIEQDKELALLEEDDKFYKNFIYCIQKHKDVLRFARCLDAIYRKAFFFEVGLIILAMNMSALQATSRTINPHLAIRHASYTIAQLLHLYIVCWLGQQVIDHTDHVYTSTYRGEWYESSLKFKKLLNMIMLRSTSPCTLTVGKIMILAFPSFSAV	N/A
AecOr357	CTE	292	96|00122	740	169903	171642	+	9-Exon	MGDIDKFFQNSHYNIIRLLLSISGLWPFHTQSRRYMIYIILMLIFGSGFIFELAGIIEIRHNFFEVIDNLPLLFLAILIISKILCAVRTLPKIKILLLKMQEYCLSPKSDEEIKIQNLHAQRGRKLGYAYTGFLLGHSVLYLFATLLSRVLHVESEEADETNNVQRGLPFRINSMIDLDTYYVPIFIYCSICEFIYMFLLTVIDVLYLTVVEYCCGLIAALRYRLETALVFENERLTIMFTKDKSYANIVYSIRRHTEALQFIAIVESIYSLPLFIQIALTVLLLSLLGYQV	ATGGGTGATATTGATAAGTTCTTTCAGAATTCGCATTATAACATCATTCGACTACTACTAAGCATCAGTGGTCTATGGCCTTTTCATACGCAAAGTAGGCGTTACATGATATATATCATTTTGATGTTGATATTTGGATCCGGATTTATATTCGAGCTGGCGGGTATAATTGAGATCAGACACAATTTCTTCGAGGTGATCGATAATTTACCTTTATTATTTCTCGCTATATTGATCATAAGCAAAATATTATGTGCGGTACGTACATTACCAAAGATAAAAATACTTCTACTAAAGATGCAAGAATACTGCCTTTCCCCAAAGTCGGACGAAGAAATTAAGATACAGAATTTGCATGCACAGCGTGGGCGAAAGTTAGGCTACGCTTATACGGGTTTT…
AecOr358	NC	201	5E|2202	775	265	1604	+	9-Exon	FSYLILLHTNTALCIGATALTATGTMLIAYFKHICGMFSIASFRIKKAMTINMQQDVSEEKMVIIYKGIICAIDIHRKATEFSQVFIKSFEGSFFCLIAAGMVCLTSTLVQVISYNNTEQLVLGLVQISVLYVYMFLSNYTAQDITDHNEYVFVTVYDVVWYVVPLRIQKMMLFLLQKGTKAFHLILGGIFIASMESAATV	TTTTCCTACTTAATTCTTTTGCATACAAACACAGCCTTGTGCATAGGGGCAACTGCATTGACAGCAACAGGCACGATGCTGATTGCATACTTCAAACATATTTGTGGAATGTTTAGCATTGCAAGTTTCCGTATTAAGAAGGCAATGACAATTAATATGCAACAAGATGTTTCTGAAGAAAAAATGGTTATAATTTATAAAGGAATAATCTGTGCGATAGACATTCATCGCAAAGCTACAGAGTTTTCTCAAGTCTTTATAAAGAGTTTTGAAGGATCTTTCTTTTGTTTAATAGCGGCTGGTATGGTTTGCTTAACCAGCACTCTTGTTCAAGTCATATCATATAATAACACAGAGCAACTTGTATTAGGACTTGTACAGATAAGTGTCCTCTATGTA…
AecOr359	PC	367	N/A	775	5917	10000	+	9-Exon	MICLETKHFRLNRFLLLAIGLWPHQRSKLAQIQFIILFTILITFIVFQFTTFITSKCTTHLITNVLSSAFFSICYAIKYHSFWINASTVSQIFITQFPDKYSCISIYLFLPMGLLISXNSDDKQFPITLCSDSYCGLPIFLFLPFWPRIFDVILAINNSRSRSAAIYTLTEYFVDQENFSYLILLHTNAALCIGATALTATGTMLIAYFKHICGMFSIASFRIKKAMAINMQQDVNEEKMVIIYKRMIYAIDIHRKATESVHILQYLYNMLXIFILFLKIISHNSTGQLVLQFIYISVLYLYIFLSNYTAQDITDHNEYVFATVYDVEWYVAPLHIQKMMLFLLQKGTKAFHLILGGIFIASMESAATV	N/A
AecOr360	CTE	375	8E|0012202	775	11223	13475	+	9-Exon	MICLETKHFRLNKFLLLAIGLWPHQRSKLAQIQFIVLFTILTTFIIFQFTTFLTSKCTADLIINVLSSASFFICYAIKYHSFWINANTIKDSLEQLQLVCNEIKNKNEIAIIEKYGRIGKHQTRIITIFAACSISTYLFLPIWPRLFDVILAINNSRSRSAAIYTLTEYFVDQENFSYLILLHTNAALCIGATAMTATGTMLIAYLKHICGMFSIASFRIKKAMAINMQQDVNEEKMVIIYKRMICAIDIHRKATEFSQVFIKSFEGSFFCLIAASMVCLTSTLVQIISYNSTGQLVLQLIYITGHYMYMFLSNYTAQDITDHNEYVFATVYDVEWYVAPLHVQKMMLFLLQKGTKAFHLILGGIFIASMESAAT	CTEATGATTTGTCTTGAGACGAAACACTTCAGGCTCAATAAATTTCTTTTGCTCGCGATTGGTTTATGGCCTCACCAGAGATCGAAACTTGCTCAAATTCAATTTATCGTACTTTTTACTATTTTAACAACTTTTATTATATTTCAGTTTACAACGTTTTTGACTTCAAAATGCACTGCAGATCTCATTATCAATGTTCTGTCCTCAGCATCTTTCTTCATTTGCTATGCGATTAAATATCATTCGTTTTGGATTAACGCCAATACTATCAAAGATTCACTAGAACAACTTCAGCTTGTTTGTAATGAAATAAAAAATAAAAATGAAATTGCTATCATAGAAAAGTATGGCCGTATAGGAAAACATCAAACGAGAATAATTACGATATTTGCCGCATGT…
AecOr361		391	9E|00122020	442	634086	637435	+	9-Exon	MICIETQYLSLNRILLLAIGLWPYRQSKITQFQFVFFSAILMTSIIFQLTTFITTNLTSDVIVMILAPASVFIIFMIKYYTFFVNIEPVKKSFIKLQHICNELKDKNEIAIIEKYGYIAKCYTVALMIIGICALFVGIIIQFWNMIDVGLSTNISRSSRLYFVTEYFIDQKKYYFLILLHVNIALFIGGAAMVATGTMLIAYFEFICGMFKISSYRIERAMNIKVMQNINIKNKILRFEDLICAIDIHRQAIKLSKSLLSYFEIMFFCLAQMFVVSLCFNFARIFQIILTEKATKEALLPVIFAAVFILYLFISNSLGQNMTDHNNYVFATVYRVEWYITPLYIQKTILFLLTKGAKNFYLNVGGLFIPSLECFTTLTKASVSYFTVILST	ATGATCTGTATAGAAACGCAGTATTTAAGTCTCAATAGAATTTTACTACTCGCTATTGGCTTGTGGCCATATCGACAATCAAAAATCACTCAATTTCAATTTGTTTTCTTTTCTGCTATTTTGATGACAAGTATTATATTTCAGTTGACAACATTTATAACAACAAATTTGACTTCGGATGTCATCGTCATGATTTTGGCTCCCGCATCTGTTTTCATTATTTTCATGATAAAATATTATACATTTTTCGTTAATATTGAACCTGTTAAAAAGTCGTTTATAAAACTTCAGCATATATGTAACGAATTAAAAGACAAAAACGAAATCGCTATTATAGAAAAATATGGTTACATTGCGAAATGCTATACGGTTGCACTTATGATAATTGGCATTTGTGCA…
AecOr362		388	9E|00122020	442	638413	646521	+	9-Exon	MIHPEIQYFTINRILLLVIGLWPYQQSKFTRFQFIFFSTILISGIIFQLTTLMTSKCTLNLISKVLSSTSYFIFCIISYDSFCIKIKAVKDLLMQLEHVCNQVKDKNEVAIIEEHNYTARCHTIILTVFAVIAGSFCSIGQYLSNGLILPKNISRLPIMMEYFIDQEKYFYLILLHVYAIICIGVVAILAIGTMFLTYLQYIYGMFRIASYRIEHAINFNIRQNITQKTKILMNEGIICAVDIHRRAMKLSKHLMSTIGVTIFCLIAFGVACLTLNLFQIFQIASSENTVSEFYLPSLYVVVMILCMFLSNFVGQNIIDYNNYIFSTAYNVQWYRAPLRMQRMILFLLQRETKEFTLNVGGVFNASMECFAMLLKTSVSYFTVIYSIR	ATGATTCATCCAGAGATTCAGTATTTTACCATTAATAGAATTCTATTGCTCGTTATCGGCTTGTGGCCCTATCAACAATCTAAATTCACACGATTTCAATTTATTTTTTTTTCTACTATTCTGATATCAGGTATTATATTTCAGTTGACAACGCTAATGACATCAAAATGTACTTTAAATCTCATCAGCAAGGTCCTATCTTCTACGTCTTACTTTATTTTTTGTATAATATCTTACGACTCATTCTGTATTAAGATCAAAGCTGTAAAAGATTTATTAATGCAACTTGAGCATGTATGTAATCAAGTAAAAGATAAAAACGAAGTTGCTATCATAGAGGAACATAATTATACTGCAAGATGTCACACAATTATACTCACAGTATTTGCCGTTATTGCA…
AecOr363		390	9E|00122020	442	649476	652573	+	9-Exon	MVQLVGIQYFNFNRILLLVIGLWPYEQSKFTRFQFIFFSAILTSGIIFQLTTLMTSKCTSNLVSKVLSSTFFSIMCMIKYNSFCFNIETVKDLLMQLEHICNQVKDKNEVAIIEEYNYKARRYTIMITIFTIIAGFVCTIGQYLSSSFIVLSKNISRLPIMMEYFIDQEKYFYLTLLHIYTIICVEAAAVLAIGTMLITYFQYVCGMFRIAGYRIEHSININIQQNITLKNKILMNEGIICAVDIHRQAMKLSKHLLSIFEVMMFCLIIFGVACLTLNLFRIFQIASSENTINEFCLPLIYVVTSILYMFLSNYIGQNIIDHNNYVFLTAYNVQWYKAPSHIQRMILFLLQREAKEFILNVGGLFNASMECFATLVKTSVSYFTVIYSTR	ATGGTTCAATTGGTAGGGATTCAGTACTTTAACTTCAATAGAATTCTGTTGCTTGTTATCGGTTTGTGGCCATATGAACAATCTAAATTCACACGATTTCAATTTATTTTCTTTTCTGCTATTCTAACATCGGGTATTATATTTCAGTTGACAACGCTAATGACATCAAAATGTACTTCAAATCTCGTCAGCAAGGTCCTGTCTTCCACATTTTTCTCTATTATGTGCATGATAAAATATAATTCATTCTGTTTTAATATTGAAACTGTAAAGGATTTATTAATGCAACTTGAGCATATATGTAATCAAGTAAAAGATAAAAATGAAGTTGCTATCATAGAAGAATATAATTACAAAGCAAGACGTTACACAATTATGATCACAATATTTACCATTATT…
AecOr364		389	9E|00122020	442	658623	664658	+	9-Exon	MIHLGIQYFSFNRILLLFIGLWPYQQSTFTRFQFILISTILTAGVVFQLTTLITSKCTSNLISKVLSSTSFFISCTIIYNSFCFNIEAVKDLLMQLEHVCNQVKDKNEVAIIGEYNYTARRNTIMLTLFAVITVSICTLGQHLSNSFIVLPKNISHLPIMMEYFIDQEKYFYLILLHFYAITCVGGIAILAVGTLLLTYLQYICGMFKIAGYRIEHAININVRQNITPKNKILMNEGIICAVDIHRQAMKLSKHLLSTFEVMMFCLIIFGVACLTLNLFQIFQSVSSENTVSDFCLPMLCVVVSNICMFVSNHIGQNIIDHNNYVFSTAYNVQWYRVPLRIQKMILFLLQRETKAFTLNVGGLFDASMECFATLVKTSISYFTVIYSMR	ATGATTCATTTAGGGATTCAATATTTCAGCTTCAATAGAATTCTGTTGCTCTTTATCGGCTTGTGGCCCTATCAACAATCTACATTCACACGATTTCAGTTTATTCTCATTTCTACTATTCTGACAGCGGGTGTTGTATTTCAGTTGACAACGCTAATAACATCAAAATGTACTTCAAATCTCATCAGTAAAGTCCTGTCTTCTACGTCTTTCTTTATTAGTTGCACAATAATTTACAACTCATTCTGTTTTAACATCGAAGCTGTAAAAGATTTATTAATGCAACTTGAGCATGTATGTAATCAAGTAAAAGATAAAAACGAAGTTGCTATCATAGGAGAATATAATTACACTGCAAGACGTAACACAATTATGCTTACACTATTTGCCGTTATTACC…
AecOr365	PSE(F)	386	N/A	442	665412	674080	+	9-Exon	MVHLGTQYFSLTRILLLVIGLWPYQQSKFTQFQFIFFSTILISGIIFQLTTLMTSKCTSNLVTKVLSSTSFFIXCMICYDLFSVNIKAVKDILMQLEHICNQVKNKNEVAIIEENNYIARRYTIILTIFGTTGSIYIISQHLSNSLIVLPKNISRLIMMEYFIDQEKYFYLIMLHFCAFICVAGAAILIPGVMIVTCVQCVCGMFRIASYRIEHAININIRQNITLKNEILMREGIICAVDIHRQAMKLSNLLVSIFEVSAFCLIVCGVVCLTLNLFQVSFLASFENNVSEFCLSMFYVVVMILCMFLGNYIAQNITDRNNYVLSTVYNVHWYRAPLHIQRMILFLLQRNTKEFTLNIGGLFTESMECFAALIKTSVSYFTVIYSTR	N/A
AecOr366		389	9E|00122020	442	678971	684963	+	9-Exon	MIHLQIQYFSLNRILLLLIGLWPYQQSKFTRFQFILISTILTAGIVFQLTTLMTSKCTSNLVSKVLSSTSFFVVCIISYNSFCFNIEAVKDLLMQLEHVCNQVKDKNEVAIIGEYNYTARRNTIMLTLFAVIAVSICTLGQHLSNSFIVLPKNISHLPIMMEYFIDQEKYFYLILLHFYAITCVGGIAILAVGTLLLTYLQYICGMFKIAGYRIEHAININVRQNITPKNKILMNEGIICAVDIHRQAMKLSKHLLSTFEVMMFCLIIFGVACLTLNLFQIFQSVSSENTVSDFCLPMLCVVISIIYMFVSNHIGQNIIDHNNYVFSTAYNVQWYRTPLRIQRMILFLLQRETKVFTLNVGGLFNASMECFSTLVKTSVSYFTVIYSTR	ATGATTCATCTACAGATTCAGTACTTTAGCTTGAATAGAATTCTGTTGCTTCTTATCGGTTTGTGGCCCTATCAACAATCTAAATTTACACGATTTCAGTTTATTCTCATTTCTACTATTCTGACAGCGGGTATTGTATTTCAGTTGACAACGTTAATGACATCAAAATGTACTTCAAATCTCGTCAGCAAGGTCCTGTCTTCCACGTCTTTCTTTGTTGTATGCATAATAAGTTACAACTCATTCTGTTTTAACATCGAAGCTGTAAAAGATTTATTAATGCAACTTGAGCATGTATGTAATCAAGTAAAAGATAAAAACGAAGTTGCTATCATAGGAGAATATAATTACACTGCAAGACGTAACACAATTATGCTTACACTATTTGCCGTTATTGCC…
AecOr367		387	9E|00122020	442	685718	693596	+	9-Exon	MVHLSNQYFSLNRILLLVIGLWPYQQSIFTRFQFIFFSIVLISGIIFQLTTLMTSKCTSNLVSKVLSSTSFSIFCMIPYNSFGVNIKAVKDILMQLEHICNQVKDKNEIAIIEEYNYTARRYTIIFTIFCTTGSICIIGQHLSNSLIVLPKNISRLIMMEYFIDQEKYFYLILLHFCAFICVAGAAILIPGLMILTCVQYICGMFRIASYRIEHAININIRQNITLKNEILMSEGIICAVDIHRQAMKLSNLLVSIFEVTMFCLIVCGVICLTLNLFQIFQSAPFENNVSEFCLPLLCVVVMILCMFLGNYIAQNITDHNNYVLSTVYNVQWYRAPIHIQRMILFLLQRNAKEFTLNIGGLFTGSMECFATLVKTSVSYFTVIYSTR	ATGGTTCACCTAAGTAATCAATATTTTAGCCTCAATAGAATTCTATTGCTCGTTATCGGTTTGTGGCCTTATCAACAATCTATATTCACACGATTTCAATTTATTTTCTTCTCTATTGTACTGATATCGGGTATTATATTTCAGTTGACAACGTTAATGACATCAAAATGTACTTCAAATCTCGTCAGCAAGGTCCTATCTTCTACGTCTTTCTCTATTTTTTGCATGATACCTTACAACTCATTCGGTGTTAACATTAAAGCTGTAAAGGATATATTAATGCAACTTGAGCATATATGTAATCAAGTAAAAGATAAAAACGAAATTGCTATCATAGAAGAATATAATTACACTGCAAGACGTTACACAATTATATTCACAATATTTTGCACTACCGGA…
AecOr368		390	9E|00122020	442	697728	703096	+	9-Exon	MIHLEIQYFSFNRILLLVIGLWPYQQSKFTRFQFILISTILTAGIVFQLTTLITSKCTSNLISKVLSSTSFFIFCIIIYNSFYFNIKAVKDALMQLEYICNQLKNKNEVAIIEEYNYTARRQTIILTILAVIAGSFCFIGQYLSNGLILSQNISRLPIMMEYFIDQEKYFYLILLHSYAIICIGGIAILAVGTLFFTYLQYICGMFKIAGYRIEHAININIRQNITPKNKILMNEDIICAVDIHRQAMKLSKHLLSIFEVTMFCLILFGVICLTLNLLQIFQSASSENTISEFCLPLLYAVVIISCMFIAGCGTQNITDHNNYVFSTVYNVQWYTAPLHIQRMILFLLQRKAKEFTLNVGGLFTGSMECFATLVKTSTSYFTVIYSTQTK	ATGATTCATCTAGAGATTCAGTATTTTAGCTTCAATAGAATTCTGTTGCTTGTTATTGGCTTGTGGCCCTATCAACAGTCTAAATTCACACGATTTCAGTTTATTCTCATTTCTACTATTCTGACAGCGGGTATTGTATTTCAGTTGACAACGCTAATAACATCAAAATGTACTTCAAATCTCATCAGTAAAGTCCTGTCTTCCACGTCTTTCTTTATTTTTTGCATAATAATCTACAACTCATTCTATTTTAACATCAAAGCTGTAAAAGACGCATTAATGCAACTTGAATATATATGTAATCAATTAAAAAATAAAAACGAAGTTGCTATCATAGAGGAATATAATTACACTGCAAGACGTCAAACAATTATACTCACAATACTTGCCGTTATTGCA…
AecOr369		393	9E|00122020	442	705147	709699	+	9-Exon	MIRLEIQYFNLNKILLLAIGLWPYQQSIFTRFQFVFLSSILTASIIFQLTSFITLRCTFDLVAKVVSSASFFAVYLINYNSFCINIKSVKNLLMQLQRIYDELEDEKEIAIIKKYGYNAKYYTTLLTASGICGIIVSIIFQCWTNMFDVTSSINVSQPRRIQLVTEYFVDQEKYFFLILLHVNAAFCIGTIATIAAGTMLIGYLQFIFGMFKISCYRIERAIKILIPQNITLKNKISKSENLICAVDIHREAMRLSKYLVTSFEIMFLSLTGVFIISLCFSFLRIFQIASSGEAVREVFLPVIFIFTNIMYLFICNFFGQNIIDYNSQVFITAYSVQWYVAPLHIQRMILFLLLKGAKDFTIIVGGILVSSIECFATLIKASISYFTVVLSMQ	ATGATCCGTTTGGAAATTCAGTATTTCAATCTTAATAAAATTCTATTACTAGCTATTGGTTTGTGGCCCTATCAACAATCTATCTTCACTCGATTTCAGTTTGTTTTTCTTTCTAGTATTTTGACAGCAAGTATTATATTTCAGCTGACATCATTTATAACTTTAAGATGTACTTTTGATCTCGTCGCCAAGGTTGTGTCTTCCGCTTCTTTCTTTGCTGTTTACTTGATAAACTACAATTCGTTCTGCATTAACATCAAAAGTGTAAAAAATTTACTAATGCAGCTTCAACGTATATATGATGAATTAGAGGATGAAAAAGAAATAGCTATCATAAAAAAATATGGCTACAATGCTAAATATTATACAACTCTACTTACGGCATCTGGGATTTGTGGA…
AecOr370		388	9E|00122020	442	714747	718541	+	9-Exon	MIRQENQYFDINRILLLAIGLWPYQQSRFTRFQHIFMSAILTTVIIFQLTTFLTLNYTSDLFMKVLSSASFFVTLVIKYNSFRFNIKSIKDLLMQLQEIHYKLKDVNEIAIVKKYDYIAKRYITLVTTLGICIVFACIILQFWVNVIHLDLSMNVSHYIFLKMEYFIDQEKYFYLILLHINVAICIASVVVIAIGTLCITFFQHICGMFKIASYRIEYAININIQQSVMLKNKIWMIKNIIYAVDIHRKSIKLVNHFTSTFEKIVFILVVFGVACLSLNLFQLTLFENNVEKVLEPFTYVLVCIVYMYIANLLGQTITDHNNLVFITAYNVQWYKTPLCIQRMILFLLQVGTKEFVVNISGIFDASLECFATLIKTSLSYFIVIYSTR	ATGATCCGACAAGAGAATCAGTATTTTGACATTAATAGAATTCTGTTACTCGCTATCGGTTTATGGCCATATCAACAATCCAGATTCACTAGATTTCAGCATATTTTTATGTCTGCTATATTGACAACTGTTATTATATTTCAGCTGACAACATTTCTAACATTAAATTATACTTCGGACCTCTTTATGAAGGTTTTGTCTTCCGCATCTTTCTTCGTTACTCTTGTAATAAAATATAATTCATTCCGTTTTAACATCAAAAGTATAAAGGATTTACTGATGCAGCTTCAGGAAATACATTACAAATTAAAAGATGTAAATGAAATTGCTATTGTAAAAAAATATGATTATATTGCAAAACGTTATATAACTTTAGTAACAACACTTGGAATTTGTATA…
AecOr371	PSE	381	N/A	442	719303	722628	+	9-Exon	MVPIEIQHYNLNRILLLIVGLWPYQQSKFAQVQFIFFFAILXIGIIFQLTSLIILKCTSELVAKVLSSVSFFTLFTIQYIAVHLNIDVIKNLLVEFQYIFNDLRDENEIGIVEKYNXAKHYTVVLTGKIIFIDPCLLXFWSNITDVNGSTNTSRYHLLIMTKYFVNQEKYVYLILLHMYAVLCIGITIMLGIDTMIITYIEHTYGTFKIASYRFDHAVNINILHNSTIKNMILMTEDIIXIDIHRQAMKLSKHVVSTFEVTILCFTGCAVACFSLNLFQITSSENNINEFLLSCIYAFISILYMFIANYVGQNIIDHNKHIFVTAYNVQWYRTPLHTQRLILFLLQREAQEFXIGGIFDVSIEGFATLVKIAVSYFTVMHSVQNKH	N/A
AecOr372		392	9E|00122020	442	725593	739163	+	9-Exon	MIRSEVQYSNLNRILLLAVGLWPYQQSKFSRFQCIFLYILLWTGIIFQLTPLITFKHTLNAVIKVLSSVSFYIMYIIQYSAFYLKIKVVKNLLMQLEYIHNKLKDNNEIIIVYKYSYIAKRYTDILIAFGICALFISATFQIWYIAKVDVSMNMSRSYRTVIATEYFVDQEKYLYWILLHMYIVLCTGSIIMLGIGTMLITYIEHICGIFKIASYRIEHAVNIDIPQNIIIKKNCLMIKGIISAVDIHRQAMKMMKHVMTTFEIMISLITGCVVVCFSFNLYQIVSSKNNKTTVNESLLSFLFASVCIIYMFIANYVGQSIIDHNNHVFITAYNVQWYKTPLYIQRMILFLLQRKSKEFSLNIGGIFDASIEGFATLINTSVSYFTVMHSTQ	ATGATACGTTCAGAAGTGCAATATAGCAATCTCAATAGAATCCTATTGCTTGCTGTCGGTTTATGGCCGTACCAACAATCTAAATTTAGCCGATTTCAGTGTATTTTCTTGTATATTCTTCTGTGGACGGGTATTATATTTCAACTGACACCATTAATAACATTTAAACATACTTTGAATGCTGTCATCAAAGTGTTGTCTTCTGTATCTTTCTATATAATGTATATAATACAGTATAGCGCATTTTATCTCAAGATTAAAGTTGTAAAGAATTTATTGATGCAGCTTGAATACATACATAATAAATTAAAGGATAACAATGAAATTATTATTGTATACAAATATAGTTACATTGCCAAACGTTATACAGATATTCTTATAGCATTTGGAATTTGTGCA…
AecOr373		390	9E|00122020	442	750796	758325	+	9-Exon	MIHLEIHNNLNKILLLTVGLWPYQQSKFTQLQFIFFCTILSAGIIFQLTPLIILKCTLNLVIKILSSVSFFILCMIKYNIFHLNIEIVKNLFMELRYTLSELKDKNEIAIIYKYGCIAKHYTVMLAVLEICGTFSLIIAQIWSFIADVNIMNTSQSHHLFIMTEYLVDQEKYFYWILLYMYTMLCIGSIITLGIGTMLITYIENICGIFKIASYRIKHALNIDISQNIMIKNKMLMEGIICAVDIHHHAMTLSKHFMTTFEIMMSFITGCVVVCFSFNMLQIVSSENNKNNVIEFLLSFFFASTSVIYMFIGHYFGQKIIDHNNYVFITAYNIQWYKTPLHIQRMILFLLQRRAKKFSLNLGGVFDASIEGFAMLIKASVSYFTVINSIR	ATGATACATCTAGAAATTCATAATAATCTCAATAAAATTCTATTGCTTACTGTTGGTTTATGGCCTTATCAACAATCCAAATTTACTCAACTTCAGTTTATCTTCTTTTGTACTATTTTGTCAGCAGGTATTATATTTCAGTTGACACCATTAATAATATTAAAATGTACTTTAAACCTTGTAATAAAGATACTGTCTTCCGTATCTTTCTTCATATTGTGCATGATAAAATATAACATATTCCATCTTAACATTGAAATTGTGAAGAATTTATTTATGGAACTTCGATATACACTCAGTGAGTTAAAGGATAAAAATGAAATTGCAATTATATACAAATATGGTTGCATTGCTAAACATTACACGGTTATGCTTGCGGTATTAGAGATTTGTGGAACG…
AecOr374		392	9E|00122020	442	761757	765835	+	9-Exon	MVPPEIEYNNLNKILLLAVGLWPYQQSKFTQFQFIFFCAILSAGIVFQFTPIIILKCTLDLVIKVLSSVSFFILCMIKYNAFHLNIEIVKNLFMELRYILNELKDKNEIAIIYQYSCTAKRYTITLTSFGICGMFSLIIIQIWSFIADVNTMNTSQSHHLLIMTDNFVDQEKYLYWILLYMYTVLCIASFIMLGIGTMLITYIEHICGIFKIASYRIKHAVNTNVLQNIMTKNKILMIEDIICAVDIHRQAMKMTKHFMTTFEIMMSCITGCLVVCFSFNLFQIASSENNKNNISEFLLPFLFASTSILYMFIAHYVGQNIIDHNNHIFVTAYNVQWYKTPLHIQRMILFLLQRRAKKFSLNLGGIFDASIESFATLIKASVSYFTVMHSTR	ATGGTACCTCCAGAAATTGAGTATAATAATCTCAATAAAATTCTATTGCTTGCTGTCGGTTTATGGCCTTATCAACAGTCCAAATTTACTCAATTTCAGTTTATTTTTTTCTGTGCCATTTTGTCCGCAGGTATTGTATTTCAGTTCACACCAATAATAATATTAAAATGTACTTTAGACCTTGTAATAAAAGTGCTGTCTTCCGTATCTTTCTTTATATTATGCATGATAAAATATAACGCATTCCATCTTAACATTGAAATTGTGAAGAATTTATTCATGGAGCTTCGATATATACTCAATGAATTAAAGGATAAAAACGAAATTGCAATTATATACCAATATAGTTGCACTGCTAAACGTTACACGATTACACTTACAAGTTTTGGAATTTGTGGA…
AecOr375		389	9E|00122020	442	768583	774436	+	9-Exon	MIHPETEYNNLNKILLLAIGLWPYQQSKFTQFQFIFFCTVLSAGIIFQLTPLIILKCTLDLVIKVLSSVSLFILCMIQYNAFYLNIEIVKNLLTKLRHILNELKDKNEIAIIYKYNCIAKRYTVTLTVFGVCGMFIIIITQIWSFIADVNTMNTSQSHHLLIMSEYLVDQEKYFYWILLHMYGELCVATAIMLATGSMFISYLLHTCGMFRIASYRINHAVNINTIQNITLKNKIFMTNSIICAIDIHRQAMKLSKHLVSSFEITLLCFTGGIVVFFTLNLYRIASSTSNLNEFFLLIINMFISIIYMFLANYMGQIIIDHNNHVFLTAYNVQWYRTPLYIQKIILFLLQRDTKKFTLNIGGIIEGSVEHFASLVKASVSYFTVIYSTR	ATGATACATCCAGAAACTGAGTATAATAACCTCAATAAAATTCTATTGCTTGCTATTGGTTTATGGCCTTATCAACAATCCAAATTTACTCAATTTCAGTTTATTTTCTTCTGTACTGTTTTATCAGCAGGTATTATATTTCAGTTAACACCATTAATAATATTAAAATGTACTTTAGACCTTGTAATAAAGGTGTTGTCTTCCGTATCTCTCTTCATATTGTGCATGATACAATATAATGCGTTTTATCTTAACATTGAAATTGTGAAGAATTTATTGACGAAACTTCGACATATACTCAATGAGTTAAAGGATAAAAACGAAATTGCAATTATATACAAATATAATTGTATTGCTAAACGTTACACGGTTACGCTTACAGTATTTGGAGTTTGTGGA…
AecOr376	PSE(F)	393	N/A	442	776024	781817	+	9-Exon	MIRPEIQYNNLNKILLLAVGLWPYQQSKFIQFQFIFFCTILSAGIIFQLTPLIILNCTLDLVIKVLSSVSFFLLCMIKYNAFHLNIEIVKNLLMELRYILDDLKDKNEIAIIYKYSCIAKRYTVMLSVLGICGLFIIIITQIWSFIADVNISVNMSESHHLLIMSEYLVDQEKYFYWILLHMYGVLCVGMIIMVATGTMLISYLQHTCGMFKIASYRIKHAVNINTKNITLENKVFMIENIICAIDIHHQAMKLSKHLVSTFEIMILSFTVGVVVCFSLNLYQVFQIASSKNNFNEFFLLITYMIISNLYMFLANYMGQNIXIDHNNHVFSTVYNVKWYRTPLHIQKVMLFLLQRNTKKFVLNVGGIFEGSVEHFATLMKASVSYFTVIYSTRQ	N/A
AecOr377	I	361	N/A	442	786685	791304	+	9-Exon	MTCAKDRYFSLNRILMLAIGLWPYEQSKLIRLQLTLHYGILGSFIVFQFTTFVTSKYDLQLTIEILSVTFFFNLFLIPYLSFNFNMDVVKHLLELLQDTYDELRDEDEIAIMEKYWNIAKRYTEILTLLYIFIDILFIFSPFLPHIIGTMFSVNESQLQPSLKIVTEYFIDQERYFYLIILHADVAFFIGSLAMLATGTMFLTYMQHVCGMLKIASYRIEQAMTIGIRRMNGIKNANLICKGIIYAIDIHRKALEISSGYISEKVIQCFIILNIHYVYTFLSTNIAQQIIDHNNSIFVTVYNGYWYVVPLHVQKLILFLLQRGTKTFKIMIGGLFVGSLEGFATLVSASFSYFTFIYYTNQ	N/A
AecOr378	I	349	N/A	442	796584	800774	+	9-Exon	MTCIGTEYFSLNKFLLLVVGLWPYKQSKLIFLQFIFLLSVLISCILFQLTALLTIKHTSDLVIKIFSNVFFFIIYIIKYISFAVNIKNVKYLLTELQYIYNDLKDEYENVIIEKYSYNAKWYTVVLTILGACSVTILIVAQFWTNNIGNTLLKNVTQSHNLLITTEYFIDQEKHFYLIVLHTYVAISIGCIALIAIGTMLVAYLQHICGMLSISSYRIERVMRINMFQNNNLKNENLIFKGMIYAIDIHRQAMRLSKLMVSKLEIMLFCLIIVGVICLSLNLFRIFQIDMSEDNVNEFLFPLIFVISSILYMFIANYIGQDIMDHTNHIFVTALVKASVSYFTVIYSTQ	N/A
AecOr379	CTE	323	7E|001220	442	803995	805991	+	9-Exon	MICIETEYFSLNKTLLLVIGLWPYKQSKLICLQFVFLLSILISCILFQLTAFLTIKYTSDLVINILSNVFFFIIFVIKYISFAVNIENVKYLLKELQYIYNDLKDEYENVIIEKYSYNAKWYTVIFTILCACSVTTLIVAQFWTSIIGNTLLKNITQSRNLLITTEYFIDQEKHFYLIVLHTYVAISIGCIALIAIGAMGVAYLQHICGMLSISSYRIERVMRINMLQNNTLKNENLIFKGMIYAIDIHRQAMRLSKLMVSKLEIMLFCLIIVGVICLSLNLFRIDISEDNVNEFLLSLLFMFIANYIGQDIMDHTNHIFVTA	CTEATGATCTGCATTGAGACAGAATATTTTAGTCTTAATAAGACTCTTCTGCTCGTTATAGGATTGTGGCCATACAAACAATCAAAACTTATATGTCTTCAATTCGTCTTTCTGCTCAGTATTTTAATAAGCTGTATTTTATTTCAATTAACAGCATTTTTAACTATCAAGTATACTTCTGACCTCGTCATTAACATTCTTTCTAATGTATTTTTCTTTATTATATTTGTAATAAAATACATCTCGTTTGCTGTTAACATCGAAAATGTAAAGTATTTACTGAAGGAACTTCAGTATATATACAACGATTTAAAAGATGAATATGAAAATGTTATTATAGAAAAGTATAGCTACAATGCCAAATGGTACACGGTTATATTTACAATACTTTGTGCTTGT…
AecOr380		392	9E|00122020	8	524502	507786	-	9-Exon	MEYPEHYYKINRLILSFYGLWPFQSKWSAHLMRASTIIILLSTAIFQLLTFSTTNITTDFIIDVMSEFIPATACLGHIYARIKRIDKLRDLFERIRDDWKLQKTSFEIKIMHKYAETSRLFSLYYLIFYIIMIACNLQIFLPYILDVILPMNESRPRTQPFQLEFFTIEEQYPTLITFYVFIMVVISSIIFCANSVLCVILTQHACGMCELLGYRAECLFYNVEHNKNLTTQYDLIRSKINYGNMAIFIQMHYNIIEFIGTIEIYHTVPFLLDIIELILVLSLALTQVLTIGSDIGRAFRSISLAIIALIYLFISNYMAQKITDMSLNVCEKVYNSAWYNANISDQKPLLLIMKRRFRPFILTACKFYVMSLQNFGMILQTAISYCMFMRQL	ATGGAATATCCCGAGCATTATTATAAAATAAATCGACTTATCCTGTCGTTTTATGGACTATGGCCCTTTCAAAGCAAGTGGAGTGCTCATTTAATGAGAGCTAGTACTATTATTATATTGCTGTCGACTGCAATTTTTCAGCTGCTGACCTTTAGTACGACTAACATCACCACGGATTTTATAATCGATGTGATGTCAGAATTTATACCTGCAACAGCTTGCCTGGGTCATATATATGCACGTATCAAACGTATAGATAAACTAAGGGATCTATTTGAACGTATAAGAGATGATTGGAAATTACAAAAGACAAGTTTTGAAATAAAAATTATGCACAAGTATGCTGAGACGTCGAGATTATTCTCATTGTATTATTTGATTTTTTACATAATCATGATA…
AecOr381		390	9E|00122020	8	548629	532771	-	9-Exon	MEHPEERYYKLNRFVLLLTGLWPYQSKWSTCLVRAVITTILLSSVIFQLMSLFKSNITANFVIDMIPAFMPVMGSLSQMYARVGYVDKLRDLFEHMWNDWRLQKTNYETKIMQKHAETSKLLTLYYLLMQYVAVIGYNAWLFLPDILDIISPINESRPRILPFKAEFFIDQEQYFNLIRSHTCIVLIVLSLIFLAVSTLYVALTQHACGMCELLGYRAERLFYVVEDAVEYDSIRSKINYRNMVVFVRLHCNIIQFVGMIEFYHTIPFLMDIIGLVLAMSLALTQMLTTTNNMERIIRSISVTILSLIHLFVSNYMGQRVTDASSNACEKVYNSVWYRASASEQKSLLLIMKRRFHPLILTACRFYVMSLQNFGMILQTAISYCMFMRQL	ATGGAACATCCTGAAGAGCGTTATTACAAACTAAATCGATTTGTACTGTTGCTTACTGGGTTATGGCCATATCAAAGCAAATGGAGCACTTGTTTAGTAAGAGCTGTTATCACTACTATATTACTGTCATCTGTAATTTTTCAGCTAATGAGTTTATTTAAGTCTAACATCACCGCGAACTTCGTAATCGATATGATACCAGCATTTATGCCTGTAATGGGTAGTCTGAGTCAAATGTATGCACGTGTTGGATATGTAGACAAACTTAGGGATTTATTTGAGCATATGTGGAACGATTGGAGATTACAAAAGACAAATTATGAGACCAAGATCATGCAGAAGCATGCCGAGACATCAAAATTATTGACGCTTTATTATTTGCTTATGCAGTACGTAGCC…
AecOr382		390	9E|00122020	8	556995	549593	-	9-Exon	MEHPKEYYYKFNRFILSVSGLWPYQSEWSAHLTRAVITVFMLSSAFVQISSMFTSEVTLDFIVDGMPSLLLTLGSLSNLYSRIIHIDKFRELFEHMWQDWALQKTHHEIKIMHEHAEISRLFTFYYIIMIYINIVGYNIWMFIPEILDIISPMNESRPRRQPFNAEFFVDEEQYFYFIRFHICLVIIIIPIVYVASSTLFLTLTQHTCGMCELLGHRAERLFCVVKDEARYDLIQVSEITCGNISVFVQQHYNIIQFVEIIETCHTVPFLIDLINLMILMSLTLIQIITISDMERAIRSIGVFCGILYYVFISSYMGQRITDMSSNLCGKIFNSMWYNAVVSEQKTLLIIMMRRYQPLILTACKFYVMSLQNFGMILQTTISYCMFIRQI	ATGGAACATCCTAAAGAGTATTACTACAAATTTAACCGATTTATTCTATCGGTTAGTGGACTATGGCCTTATCAAAGCGAGTGGAGCGCTCATTTAACGAGAGCTGTTATCACTGTTTTCATGCTGTCGTCTGCATTTGTTCAGATTTCGAGCATGTTTACATCTGAAGTTACTCTGGACTTTATAGTGGATGGGATGCCATCTCTTTTACTTACACTAGGTAGCCTGAGCAACTTGTATTCACGTATAATACACATAGATAAATTTAGAGAATTATTCGAGCATATGTGGCAAGATTGGGCATTACAAAAGACGCATCATGAGATCAAGATTATGCATGAGCATGCTGAGATCTCAAGATTATTTACATTCTATTACATAATCATGATATATATAAAC…
AecOr383		390	9E|00122020	187	112011	73284	-	9-Exon	MNTNWSHYYGLVKKLSSMSGQWPYQKPITKLFCMILMTLSTISVIIPQTAKFVICDGNLQCIFQTLSSYMLTTITLVKLYTCYFNRCKIKVLIDQLFVDWNELETPEEYEIMERYAKNSRRYSLGYSLYYYFGMYTFISLSLVPQVLDVVLPLNESRPILPIYPGYYFVDERKYFFYIFSHAVMAWEIAVTVILSHDCMLLTYIEHICSIFTLVGFRFERLIYNNTMKMLHSRTSDMYCKQITFSVYTHRKALKFAQLIGETFSLTLTIQLVLNTIMISITLLQVTQQQAGILELIRYMMYVIGQLIHLFCLSFEGQKLIDHSLQTRDKIYNSFWYETPLKSQKMFLFIMRKSFQPIFLSASKIYIFSMENFTMIVQTSISYFTVLSSLE	ATGAACACCAACTGGAGTCATTATTATGGTCTTGTTAAGAAGCTATCATCAATGTCTGGCCAGTGGCCCTATCAGAAACCAATAACAAAACTATTCTGTATGATCTTGATGACTTTGAGCACGATTTCTGTGATTATTCCACAGACAGCTAAATTCGTTATATGTGACGGAAATTTACAATGCATCTTTCAAACTCTGTCGTCCTATATGTTGACAACTATAACACTGGTGAAGTTGTATACGTGTTATTTTAACCGATGTAAAATAAAAGTCCTCATTGATCAGTTATTCGTTGATTGGAACGAATTAGAAACACCAGAAGAATATGAAATTATGGAGAGATATGCCAAGAACAGCAGGCGATATTCTTTGGGATACTCACTGTATTATTATTTTGGC…
AecOr384		395	N/A	187	118038	112904	-	9-Exon	METICSRYYDIVYKISSLTGMWPYLKPKTRIFRITLLTIILLTILIPQIAYQFMCKKSLHCTLQAMTAYLLSFVALLKVYTFQFNIHTIKDLTQHLLCDWKELNTYEEYEIMKSYAANSRRFSLIYSVYCFAAIIVFMSMSLIPHTLDIILPLNESRPILPPYRGYYFVDIQEHFFQIFWHAIVAWEIVIAGIIAHDCLFVTYVEHVCSKFAITGFHYEHLFHDCKNKMEIVSSINPDDITIYYKRVAFLVRKHREALEYAQLLEDTFTMPFAIQILIVTIGMSITLLQITQDKSDILEAARYVFYIGGQLIHLFFLSFEGQRLIDHSLQIRDKMYKSFWYKASMKLQKIIMLVMMKSLYPSFLSAGKVYIFSLQSFTMVLQTSMSYFTILASFQ	ATGGAAACTATATGCAGCCGATATTATGATATCGTTTATAAAATATCATCTCTCACTGGTATGTGGCCATATTTAAAGCCAAAAACAAGAATATTTCGTATTACCTTGTTAACTATAATCTTGTTAACTATACTAATACCACAGATAGCATATCAATTTATGTGTAAGAAAAGCTTGCATTGCACTCTGCAGGCGATGACAGCGTATTTATTATCATTTGTGGCTCTATTGAAGGTGTACACTTTTCAATTTAACATTCATACAATTAAAGATCTTACTCAACATTTGCTCTGCGATTGGAAAGAATTAAATACTTATGAAGAATACGAAATTATGAAGTCCTATGCTGCGAATAGTAGACGATTCTCTTTGATATATTCTGTATATTGCTTCGCAGCG…
AecOr385	CTE	256	5E|0012	137	51688	50557	-	9-Exon	MNASWSHHYDVIKKISSLSGQWPYQRPIMRLFCVILVTLSTISMIIPQIAKFIRCDGNLQCIFETMTSYMLTTVTLVKLYTCYFNRCKMKILIDQLFIDWNELETPEEYEIMKKYAKNGRRYSLGYLLYCYFAVYVFMSVSLIPQILDIVLPLNESRPILPTYPGYYFVDERKYFFYIFSHAIIAWEIAMTGIVTHDCMLLTYIEHVCSIFALVGFRFERLTYKHNDVVKILHFYTSDMYHKRIAFFVYTHRKALK	CTEATGAACGCCAGCTGGAGTCACCATTATGACGTCATTAAGAAAATATCATCATTGTCTGGCCAGTGGCCCTATCAGAGACCAATAATGAGATTGTTTTGTGTGATCTTGGTAACTTTGAGCACGATTTCTATGATTATTCCACAGATAGCTAAATTTATTAGGTGTGACGGAAACTTGCAATGTATCTTTGAAACTATGACGTCCTATATGTTAACAACCGTAACATTGGTCAAATTGTATACATGTTACTTTAACCGATGTAAAATGAAAATTCTCATTGATCAGTTATTCATTGATTGGAATGAATTAGAAACACCAGAAGAATACGAAATTATGAAAAAATATGCTAAGAATGGCAGAAGGTATTCCTTGGGATACTTGTTGTATTGCTATTTT…
AecOr386		393	9E|00122020	137	83776	77241	-	9-Exon	MDSNYYGVVKKVSSLVGQWPYQNPKTKLICLSFVTLSTFSIVIPQLAKFVICNGDMQCIFQTMAAHMLTIITLVKLYTCHLNRYKIKVLIDRLFLEWDELETPEEYEIMKRYAKNGRRYSLGYSLYCFISAFLFLCMSLIPPLLDIVLPLNESRPILSVHPGYYFVDEKEYFFYIFWHAVVVWEIAVTGIVAHDCMLLTYIEHVCSIFALGGFRFERLMYKCNEYESDTITVLHSRASDTFRKRIAFSVYTHRKALKFAQLIEDTFSITLALQIALNTVMISITLLQITQHNASVFIVVRYVVYVLSQLIHLFCLSFEGQKLIDHSLQTRDKIYNSLWYKTSPKSQRMLLFVMQKAFHPVFLTACKIYIFSRENFTMIIQTSMSYFTVLASLE	ATGGATTCCAATTATTATGGAGTTGTTAAAAAAGTATCATCATTGGTTGGTCAATGGCCATATCAGAATCCAAAAACGAAATTAATCTGTTTGAGCTTCGTGACTTTAAGCACATTTTCTATAGTTATTCCACAGTTGGCTAAATTCGTCATATGTAATGGAGACATGCAATGTATATTTCAAACTATGGCAGCACATATGTTGACAATTATAACATTAGTGAAACTATACACATGTCACTTAAACCGATATAAAATCAAAGTTTTGATTGATCGGTTATTCCTCGAATGGGATGAATTGGAAACACCAGAAGAATATGAAATTATGAAAAGATATGCTAAAAATGGCAGGAGATACTCTTTAGGATATTCGCTATATTGCTTCATATCCGCATTTCTA…
AecOr387		391	9E|00122220	137	171571	84432	-	9-Exon	MNTRNHYYDIVKRISSLAGQWPYQRPKTRLLCVSLVTLSTFSINVPQMAKFITCDKDLSCIFETMTSLMLAIMSLVKLYTCYLNRYKMKDLTDRLYVNWNALETSEEYNIMRKYAKNSRRYSLGYSLYCFVALYLFLSMSFIPQLLDVVLPLNKSRPILLTYPGYYFVDERKYFFYIFLHAIVAWEIAMTGIVAHDCIFVTYVEHVCSMFAVIGFRLEHLFYNRNNQMKTINTNTDNAYRKRIAFIVHAHRKALKYTQLLEDTFNVPFAMQILIVTIGMSITLLQVCIHFSNILESMRYALYVIGELIHLFFLSFEGQKLIDHSLQIRDKIYNNCWYKVSIKSQKLIILIMIKTLRLSFLSAGKIYIFSLESFTMVLQTSMSYCTVLASFQ	ATGAATACTCGAAATCATTATTATGATATTGTTAAAAGAATATCATCGTTGGCCGGTCAGTGGCCTTATCAAAGACCAAAGACGAGATTGCTCTGTGTCAGCTTGGTGACTTTGAGTACATTTTCTATAAATGTTCCACAAATGGCTAAATTTATAACATGTGACAAAGACTTGTCATGTATTTTTGAAACTATGACATCACTTATGTTAGCAATCATGAGTTTGGTGAAACTGTATACGTGCTATCTTAATCGCTACAAAATGAAAGATCTCACTGATCGTTTATACGTCAACTGGAATGCATTGGAAACTTCAGAAGAATACAACATTATGAGGAAATATGCCAAGAATAGTAGACGATACTCTCTAGGATACTCATTGTATTGCTTTGTAGCTCTT…
AecOr388		407	9E|00122020	289	606864	615304	+	9-Exon	MLVHVLREYNVNKILLSHLGLWPLQNKFVRRWLPISYLVIHISSLPFEILTLHDQLKNMRRVFENFYYIVCSILFIIKLSNEFMNHDKIRYLYKAMENHWNIFTDEFEMRILKNYSILSQKFTLIYAIALYIITIIYLMVPIKPILLDVILPLNESRPRFFMLSIEYKIDKDKYFVPLFCYNIIVVVTGVAILIGIDAIYVTRTIHACSLFSIISQQFEKIISQTGINMKVSKGGCYMNGMNALFKKSASEQLIYDEYIICLKKYQLALKFASVLNSMYRIVSLTSLLLCGAIISLAPLLMVYELDKFGQLLQYIVIIIGTLLLLIILCYPGQKLLDESQNVFYQIYAVEWYTFSPRLKSLIIITLHRSLEPCSLRAGNLCSMSIGTFAKVLRTSISYF…	ATGCTGGTGCATGTTCTACGAGAGTATAATGTCAATAAAATATTATTATCACACTTGGGTCTTTGGCCATTACAAAATAAATTCGTAAGAAGATGGTTACCGATTTCATATCTTGTAATTCACATAAGTTCGCTTCCTTTTGAGATATTAACTTTACATGATCAATTGAAAAATATGCGAAGAGTTTTCGAAAATTTTTATTACATTGTTTGTTCTATCTTGTTCATCATTAAGCTTTCAAATGAGTTTATGAATCATGACAAGATACGATATTTATATAAAGCTATGGAAAATCACTGGAATATATTTACGGATGAATTTGAAATGCGTATTCTTAAGAATTATTCTATTCTATCACAAAAATTTACATTAATTTATGCAATTGCACTGTACATTATA…
AecOr389	PN	329	N/A	289	618957	622242	+	9-Exon	NEIIYYAHTRYLYEAMKNHWNTFTTEFELSILKNYSLLSRKFTIFYSSDYIILHDSNIYNSPFKPILLDIILPLNESRPRFFVLPIEWRVDKDKYFXKYFTNSLLQYDYSCNGYDYLVSIETIYITRTIHACDLFSIISQQFEKIMSKADIEVSENTEHVFYMNSMNILYKLANEQVIYEKYVICLKKYQFVLEFVDVLNSMYQIVALISLLFAVVIISLVGIKVIYIFDQFEELLKYIIVIIGLILQLMILCYPNQKLLDENQNVFYQIYAVEWYIFSPRLKSLLITTLHRSFIPCDLTAGNLFSISMATFAAVRMGISYFTTFLSLKN	N/A
AecOr390		404	9E|00122020	289	626289	634203	+	9-Exon	MLVNLLREYNVNRIFLSCLGLWPFQHKLARRLLPIFCFILEISYLPFEILTLYMHRYSGQIIFESLYQMVVTMAFLIKLLNQIWNRDKFRHLYEIMENHWNIFTNDLEVQILKSYSHVSQKFTVSYSILMYIMMSMFITIPSLGPMLLDVVLPLNKSRLRNIAIYSEYGIDQDKYFVPIFLYTSIMITVGITIMVAVDTMHIACTSHACSLFQFIGQQIENVISNVPIGDEVNQIRHCTNTEYKMFSEEMIYRKYIICLKKHQIALEYVDILNDTHKIVGISFLLIIVAVFSLLGVRIVYVLDQLEELIRFTFIIMGALLQLMIVCYSGQKLMDESQNIFHRAYAAEWYKFSPRLKSLLIITLYRSIVSCKLTAGNLFSLSMAVFVSVVRTGVSYFTTL…	ATGCTAGTAAATTTACTTCGAGAATATAATGTCAATAGAATATTTTTATCGTGTTTGGGTCTTTGGCCATTCCAACATAAGCTCGCGAGACGTTTGTTACCAATATTCTGTTTTATACTTGAAATAAGTTACTTACCATTCGAGATATTAACATTGTACATGCATAGATACAGTGGACAAATAATTTTTGAAAGTCTATATCAAATGGTTGTAACAATGGCTTTTCTTATAAAGCTTTTAAATCAGATTTGGAACCGCGACAAATTTCGTCATTTGTATGAAATCATGGAAAATCATTGGAATATATTTACAAACGATTTGGAAGTTCAAATTTTGAAAAGTTACTCTCACGTATCGCAGAAATTTACAGTATCTTACTCGATATTAATGTACATCATG…
AecOr391		403	9E|00122020	316	2690789	2697027	+	9-Exon	MLENFLREYNVNRVFLSSMGLWPFQNKSIRNFLRTFFFLIEISYCPFEILLLYDHLDNPQMIFDASYQFMMSISFIGRQINEFWNQDKLRRLYEAIDQHWDIFTNDMEVQVMKNYSMLSRKFTKYYSMLMFSSMLILSLIPLTPILLDTVMPLNESRPRFFAIEVEFRVNKDDYFLSILCYTTVIILIGANVVMGVDAMHIACTAHACSLFAAISKRIENLISKANNNKESSKCRYRMNMELDPLNEKLMYREYIICLKKHQLAIEFVNTLESSYQGISLLLLLLLIGTISLIATRIIYVLDQAGEVIKFTFIFIACLITLMIVCYSGQRLMDESQSIFHRAYAAEWYKFSPRLKSLLIITLYRSNVPCGLKAGNMVPLSIATFAAVMRIAMSYFTAFT…	ATGCTAGAAAATTTTTTGCGAGAGTATAATGTTAATCGAGTATTTCTGTCGAGCATGGGCCTTTGGCCATTTCAAAATAAGTCCATTAGAAATTTCTTACGGACTTTCTTCTTTCTGATCGAAATAAGTTATTGTCCCTTCGAGATATTATTATTGTACGATCATTTGGACAATCCACAAATGATTTTTGATGCCAGTTATCAATTTATGATGTCGATTTCTTTCATTGGGAGGCAGATAAATGAGTTCTGGAACCAAGACAAGTTGCGACGGTTGTACGAAGCAATTGATCAGCATTGGGATATATTTACGAATGACATGGAGGTTCAAGTTATGAAAAATTATTCTATGCTATCACGAAAATTTACAAAATATTACTCGATGCTAATGTTTAGCTCA…
AecOr392	CTE	297	6E|0122	316	2697941	2699879	+	9-Exon	MLANFLREYNVNRLFLSISGLWLFQNKNIRNSLRTVCLLMEISYYPFEILLLYDHWGDPQMVVDACYQFIFTTAFTARVLHNIWNQDRLQQLCIAIDKHWDIFTSDVEVQIMKHYAMLSRRFTTVFSTLLFFTVLIFVTIPLIPVLLDTVLPLNESRPRIFAVEVEFRVNKDDYFLIMFCYTTVVVIIGLNISIGVDTMHIACTAHACSLFAAVSKQIENIISKAYNNNKVSKCGYRVNMELNSFNEEIIYREYIICLKKYQLALEFVNILESSFQGLSLLLLLLMIGNISLIGLRV	ATGCTAGCGAACTTTCTACGAGAGTACAACGTAAACCGACTATTTTTATCAATCTCAGGTCTCTGGCTGTTTCAAAATAAGAATATAAGAAATTCGTTACGGACTGTCTGCTTGCTAATGGAAATAAGTTACTATCCATTTGAGATACTACTATTGTATGATCATTGGGGTGATCCACAAATGGTTGTAGATGCCTGTTATCAATTTATTTTCACGACTGCTTTTACCGCAAGGGTATTGCATAATATTTGGAATCAGGACAGATTGCAACAGTTGTGTATAGCCATTGATAAACACTGGGACATATTTACAAGTGATGTGGAAGTTCAAATCATGAAACATTATGCTATGCTGTCACGAAGGTTTACAACAGTTTTCTCGACGCTATTGTTCTTCACA…
AecOr393	PSE(S)	402	N/A	316	2702180	2707518	+	9-Exon	MLANFLREYNVNRVFLSISGLWLFQSKNVRNSLRTICLLMEISYYPFEILLLYDHWGDPQMVFDACYQFIFTTAFIARVLHNIWNQDKLQQLCIAIDKHWDIFTNDVEVRIMKDYVMLSRRFTIVFSMLLFFTVLIFVSIPLIPVLLDTMLPLNESRPRVFAIEVEFRVNKNDYFLIMFCYTTIVVIIGLNISIGVDTMHFACTAHACSLFAAVSKQIENIISKAYNNNKVSKCGYHVNMELNPFNERIIYREYITCLKKHQLALEFVNILESSFQGLSLLLLLLILGNISLIGVRILYVLNQMQQLIKFTFMFTAMLIDLMIICYSGQRLMDESQDIFYRAYAAEWYKFSPRLKSLLMMTLYRSNIPCGLKAGNMIPLSIATYAAVXRIAMSYFAAFK…	N/A
AecOr394		387	9E|00122020	657	157494	161302	+	9-Exon	MDFFDGHNYRVNKILLLAIGQWPYQSSRTSHAIVIVIVTIVCTQIFAKLCGMFSYIHDMDIVIECLVPLMVDVSGMTKIMNSVLYANEIRALLDQIKDDFYSLKNSNDIKILEKYADSGKKSSTIYICVMYILTVAFLLMPLQPLILQVTNVTRPMLHRVEYYIDMDKYYFHILIHGYFTAIICVTSIVATDAIFVIFMRHACGLFIITGSRIEQAIQEIYLIGDVNLPITKDTAYQNMVQCVHDHRAAIRFVNLIEIVYSKHFLFHAGLNMIAMSVTGVGAVTKSNDLSELLRLIAVSCALLFHLCFECINAQRLIDYSGYLHTNLINLNWYNASPRTKKLVLFMMMKTQPPCVLTAGGMFVLCMETFATIVKTAVSYFTFLRKAH	ATGGATTTCTTTGACGGGCACAACTACAGAGTCAACAAAATTCTACTATTGGCAATCGGCCAATGGCCTTACCAATCGTCTAGGACGAGCCACGCAATAGTCATCGTCATAGTAACTATAGTTTGCACGCAAATTTTCGCTAAGCTATGTGGTATGTTCTCCTACATTCACGATATGGATATCGTGATCGAGTGTCTTGTTCCATTAATGGTTGACGTATCAGGTATGACGAAAATAATGAATTCCGTACTGTACGCGAATGAGATAAGAGCCTTGCTCGATCAAATAAAAGATGATTTTTATTCGTTAAAAAATTCCAATGACATAAAGATACTTGAAAAATATGCGGATAGTGGTAAAAAATCCTCGACCATTTATATTTGTGTGATGTATATATTA…
AecOr395	I	324	N/A	657	162222	165596	+	9-Exon	MDSVQGQYMRINQILMCLIGEWPYQEGWEKFLIQFVFVPAVFSQAIGGGMITAWFADDIDAVMESSSPFVISLMCIVKHINYTYNHEQMKKLAFVMADDWNIYSKLSDEYNILCKNYDMGRKVSIAYAVSLYGSMTPFLIVPVIINTXYRLARIVEADTLDINLYTSKEETMSYEYIKNCVIMHNHIIEYARRIEIANTTSYFFQLGFNMMGMTFTIFQAVVKLSDPNEALRYASFTVTLLSVLFLESWPGQQLSDYTNKIFAFTTNGRWYQSSLRIRKVISIMLIRSYVPIKITAGKLYALNLANFASVVRTSFSYFTVLCSMQ	N/A
AecOr396		395	9E|00122020	657	170157	167225	-	9-Exon	MGDIDQFFQDSHYNIIRLLLSISGLWPFHTRNRRYAIYFAMVLILGSGFIFQILGITEIWHDPFELLDTVPSLFFAVVIISKTFCTIHALPQIKMLLIKMHEYCLSPKSDEEEKIQNSHALYGKKLGYVYTGFLLSHTILYLFAPLLTKLSYVESNKTNELANEELKSQTGLPYRVNYMIDLDTYYVPIFIHCSVCDLIYTVLLSVFDVLYLIVIEYSCGLFIALRSRLEIALVSKLTITKDKCYSNIVYSIRRHTETIQFVAIVESAYSLALSIQTGLTVLIISFLGYQVIKNVQDVNRLVNLFAYLNAVLFTVFFVNWQGQKIIDSSEKVFESAYNSEWYNMPIEARKLLIMIMMRSEKPSGLRIGKIVVLSYITFNAVLRMSSSYFMLLRSL	ATGGGTGATATCGATCAGTTCTTTCAGGATTCGCATTATAACATCATTCGACTACTACTAAGCATCAGTGGTCTATGGCCTTTTCATACGCGAAACAGGCGTTACGCGATATATTTTGCTATGGTGCTTATACTCGGATCTGGATTTATATTCCAGATTTTGGGTATTACTGAAATTTGGCATGACCCCTTCGAACTGCTCGATACCGTGCCGTCGCTATTTTTCGCCGTAGTAATTATAAGTAAAACGTTCTGTACAATACATGCACTACCACAGATCAAAATGCTTCTAATAAAGATGCACGAGTATTGTCTTTCCCCGAAGTCGGACGAAGAAGAAAAGATACAGAATTCGCACGCGCTATATGGGAAAAAATTAGGCTATGTTTACACGGGTTTT…
AecOr397		397	9E|00122020	657	179913	176233	-	9-Exon	MDTSNDIFQSRLYRINRMLLSLLGQWPFQKNRHRRIIFLIVSLIGVTQAIAQVLALVTLHGDFDAIIECIPPLVVDFACIIKLVNLTCNTKKIKILLIHIQRDWRSWTIKSEFEILHRFAENGRSITIAYAGGMYAFGSLFPFLAIIPKIIDKNITSEYSTRPVGFPYHVEYYVDLEKYYYPILIHNYLATAIRLTILVATDTFVTILVQHCCVLFSVVRYRLEYIRKSIEQDKELALLEEDDKFYKNFTYCIQKHKDVLRFARYLDAIYTKAFFFEVGLIILAMSMSALQATSGTLNPPLVIRHASYITAQLLHLYIVCWLGQQIIDHSDRVYTSTYRGEWYESSPKSRKLLNMIMLRSTSPCTLTVGKIMILSFPSFSAVVRASVSYFTVLRTVI	ATGGATACATCGAACGATATCTTTCAGTCCCGATTATATAGAATCAATCGTATGCTACTTTCGTTGCTAGGACAATGGCCTTTCCAAAAAAACAGACACAGGCGGATTATTTTTTTAATAGTATCGCTTATTGGTGTAACGCAAGCCATCGCCCAGGTACTCGCTTTAGTGACGTTACATGGCGATTTTGATGCAATTATCGAGTGTATACCACCGCTCGTTGTAGACTTCGCATGCATCATTAAGCTGGTGAATTTAACGTGCAATACAAAGAAGATCAAAATACTTCTTATACATATACAAAGGGATTGGCGATCATGGACTATCAAAAGTGAATTCGAAATTTTGCATAGATTTGCGGAGAATGGAAGAAGCATTACTATCGCCTATGCCGGTGGT…
AecOr398	I	346	N/A	96	353844	357921	+	9-Exon	MQFFEGRNYRINKILLSCVGQWPYQTNRSSNAIIIIIVSLAGTQFIAKICGLFSIDNIDLFIDSLSPLVVDVGCGVKLITCVLKATEIRALFDQIQYDWQLLITSSQIKILNNYAQNGRTFTIIYASAFYSALMLFMSIPLQSLLLDSSSNDTTRLLLHQVEYYFIDMEKYYLPILIHGYTTAVICVSIAIAADTMYVIVVQHVCGLFMIIGQQLENIVKEDNLEINFNPSIKEDKPYENIVSSIHAHKRALRFASLIEAVFSQMFLVVAGFNMLIISMTGVTAVSNMDKPEEFLRQITFSCALLVHLFFESFQAQRLIDHSTYIHTSLXIVRTSVSYFTMLRSAKN	N/A
AecOr400	I	348	N/A	640	8256	11597	+	9-Exon	MICSETEYFSLNKTLLLAIGLWPYKQSKLVCLQFIFLLSVLISCILFQLTAFLTIKHTSDLVIKIFSNVFFFIICIIKYITFAINIKNMKYLLTELQYIYNDLKDEYENVIIEKYSYNAKWYTVVFTILCACCVTILIVAQFWTSIIGNTLLKNITQSRNLLITTEYFIDQEKHFYLIVLHTYVAFSIGHIAIIAIGAMGVAYLQHICGMLSISSYRIERVMRINMFQNNNLKNENLIFKGMIYAIDIHRQAMRLSKLMISKFEIMLFCLITVGVICLSLNLFRIFQIDISEDNVNDFLFPLIFVISSILYMFIANYIGQDIMDHTNHIFVTXLMKASVSYFTVIYSTQ	N/A
AecOr401	PI	346	N/A	640	17137	20659	+	9-Exon	MTCIGTEYFSLNKILLLVVGLWPYKQSKLIFLQFIFLLSVLMSCILFQLTAFLTIKHTSDLVIKIFSNVFFFIIYIIKYISFAVNIKNVKYLLTELQYIYNDLKDEYENVIIEKYSYNAKWYTVVFTILCACCVTILIVAQFWTSIIGNTILKNVTQSRILLITTEYFIDQEKHFYLIVLHTYVAISIGCIALIAIGTMLLAYFQHICGILSISSYRIERVMRINMFQNNNLKNENLIFKGMIYAIDIHRQAMRLXIFQIDISEDNVNEFLLSLLFVISCILYMFIANYIGQDIMDHTTHIFINAYNIQWYTAPLHIQNIILFLLQRRAKNFXLVKASVSYFTVIYST	N/A
AecOr402	PSE(S)	393	N/A	640	21681	25024	+	9-Exon	MICVETRYFGLNKSLLLAVGLWPYQQTKFVRFRFIFFLSILTTAILFQFTVFFTSKCSSDLVLKILSVTLSLLMFVINYISFGFKMKVVKDLLAQLQNVYIKLQDEYENAIMEKYGYTGKCYTAALIIFGICSVFTPITAEFLLTTSNVVLPINASHAHRMQFTTEYFIDQEKYFSLILLHINAAFCIGLFAIIGIGTMLFVYFQFTCGMFKISSYRIERAMKINILKNISAKNEKFIFEGIICAIDIHRQAMKLXSKMLMSKFEIMLLCQTAVAVTSLSTNLFRIFQISSSQANAKELLFPFIFVSICILYMFLANYTGQNIIDHTNYVFITAYSVQWYMTPIYIQKMILFLLQRGTKDFTLNLKGLIVGSFECFAMLVKASISYFVVIHSTQ	N/A
AecOr403		393	9E|00122020	640	27075	30974	+	9-Exon	MIRIETEYFSLNKFLLLVVGLWPYKQSKLICLQFVFLLSILISCILFQLTAFLTTKHTFDVVIKILSIAFFCIIVVVVYISFAVNIKNVKFLLSELQYIYNDLKDEYENVIIEKYNYNAKWYTVVFTILGACSVSTLFVAQFWTSIIDNTLSENVSQSRYLLITTEYFIDQENHFYLIVLHIYAAISIGCIAMVATGTMLIAYFQHICGMLSISSYRIEHVMRINMLQNSTLKNENLIFKGMIYAIDIHRQAMKLSKLIVSKFEIMLFCIITVGVICLSLNLFRIFQIDIFEDNVNEFLFSLTFVVASIMYMFIANYIAQDIMDHTNHIFVTAYNVQWYTAPLHIQGIILFLLQRGTKNFTLNVGGLFNGSLECFAMMVKASVSYFTVMYSTR	ATGATCCGCATTGAGACCGAATATTTTAGTCTTAACAAGTTTCTTTTGCTCGTTGTAGGATTGTGGCCATACAAACAATCAAAACTTATATGTCTTCAATTCGTCTTTCTGCTCAGTATTTTAATAAGCTGTATTTTATTTCAATTAACCGCATTTTTAACTACCAAGCATACTTTTGACGTTGTCATTAAGATTCTTTCCATTGCATTTTTCTGTATTATCGTTGTAGTAGTTTATATCTCGTTTGCTGTTAATATCAAAAATGTAAAGTTTTTATTGTCGGAACTTCAGTATATATACAACGATCTAAAAGATGAATATGAAAACGTTATTATAGAAAAGTATAACTACAATGCCAAATGGTACACGGTTGTATTTACAATACTTGGTGCTTGTAGC…
AecOr404		395	9E|00122020	640	35461	39399	+	9-Exon	MTCTKDRYFSLNRILMLAIGLWPYEQSKLIRLQLTLHYGILGSFIVFQFTTFVTSKYDLQLTIEILSVTFFFNLFLIPYLSFNFNMDVVKHLLELLQDTYDELRDENEIAIIEKYWNIAKRYTEILTLLFIFTNILFIFSSFLPHIIDTMFSGNESQLQPSLKIVTEYFIDEETYFYLIILHADVAFFIGSLAMLATGAMLLTYMQHVCGMLKIASYRMEQAMTISIRRMSDIKNAHLICKGIIYAIDIHRKALKIVQITVSSFNTTFFIMVLNGTVFASLNLYRIFREISSGYIGEKVIQCFIILNIHYIYTFLSTNIAQQIIDHNNRIFVTVYNGYWYVVPLHVQKLILFLLQRGTKTLKIMIGGLFIGSLEGFATLVSASFSYFTLIYYTNQ	ATGACTTGCACGAAGGATCGATACTTTAGTCTCAATCGAATTCTCATGCTCGCTATTGGTTTGTGGCCTTATGAACAATCCAAACTCATTCGACTACAATTGACTTTGCATTACGGAATTCTGGGAAGTTTTATTGTATTTCAGTTTACAACATTTGTGACCTCAAAATATGATTTGCAATTAACCATTGAAATTCTATCTGTCACATTCTTTTTTAATCTCTTCTTGATACCATATCTCTCATTCAACTTTAACATGGATGTTGTAAAACACTTATTAGAACTTCTTCAAGATACCTACGATGAATTAAGAGACGAAAATGAAATTGCCATTATAGAAAAGTATTGGAACATCGCAAAACGTTACACTGAAATACTTACGCTGCTCTTTATCTTCACC…
AecOr405		390	9E|00122020	640	41069	44465	+	9-Exon	MICLETRHFSLNRILLLVVGLWPYQRSLIIQFQLILFFGTLTTFIIFQFTTLLTSKCTSEHILKVFSTSFFFVCFAIKYNSFWINADTVRSLLEQLQDVCNELKDENEIAIIEKYGSKAKCYTTAIILFGMCGECTLTFLQIWPYIQHFILLNNSSRLNPSVYIVTEYFIDQEKYFYFIMLHALAANYIGSIAMIATGTTLLAYLQHTCGMFSIASYRIEQAINILQKDDLKNESKIYKEIIYAVNIHRRAMEFTDFLISNFEGSFFFLIAIGVTCLSLNLFQAASYRDNIEQLILPLLIIIILYVYLFVSNWTAQEITDHNEYVFATVYNVQWYIAPLHIQKMMLFLLQRGTKAFHMILGGIFVASLESAAALMSTSISYFTVLYSTKN	ATGATCTGTCTCGAAACTCGACATTTTAGTCTCAATCGAATTCTGTTGCTTGTCGTTGGTTTGTGGCCTTATCAACGATCGCTCATTATTCAATTTCAGTTAATTTTATTTTTTGGTACTCTGACGACTTTTATTATATTTCAATTTACAACATTATTAACGTCAAAATGTACTTCAGAACATATTCTTAAAGTTTTTTCCACTTCATTTTTTTTTGTGTGCTTCGCGATCAAATATAATTCATTTTGGATTAACGCCGATACCGTAAGGAGTTTGCTGGAACAACTTCAAGATGTATGTAACGAATTAAAAGATGAAAATGAAATCGCTATTATAGAAAAATATGGAAGCAAAGCAAAATGTTATACAACTGCAATAATACTGTTTGGCATGTGTGGT…
AecOr406		393	9E|00122020	640	45595	48439	+	9-Exon	MICLETQHFRLNKFLLLAIGLWPLQRSKFAQIQFTVLFTILTTFIVFQFTTFLTSKCTTDLIINVLSSAFFFICYAIKYHSFWINANTIRISLEQLQHVCNEIKNKNEIAIIKKYGRIGKYQTKIITIFAACSVSTYLFLPIWPRLFDVILAINNSRSRSAAIHIATEYFVDQENCSYFILLHTNAALCIGATAMVATGTMLIVYFKHICGMFSIASFRIKKAMAINKQQDVNEEKMVIIYKGIICAIDIHRKATEFSQVFLKSFEGSFFCLIAAGMICVSSTLVQIISYNSTGQLVLQLIYISVLYMYMFLSNYTAQDITDHNEYVFATVYNVKWYVSPLHIQKMMLFLLQKGTKAFHLILGGIFIASMESAATLMGTSISYFTVLYSTSTK	ATGATTTGCCTTGAGACACAACATTTCAGACTCAATAAATTTCTTTTGCTCGCGATTGGTTTATGGCCTCTCCAGAGATCAAAATTTGCTCAAATTCAATTTACTGTACTTTTTACTATTTTGACAACTTTTATTGTATTTCAGTTTACAACGTTTTTGACTTCAAAATGCACTACAGATCTCATTATCAATGTTCTGTCTTCCGCATTTTTTTTCATTTGCTATGCAATTAAATATCATTCGTTTTGGATTAACGCCAATACTATTAGAATTTCACTAGAACAACTTCAGCATGTTTGTAACGAAATAAAAAATAAAAATGAAATTGCTATCATAAAAAAGTATGGCCGTATAGGGAAATATCAAACGAAAATAATTACGATATTTGCCGCATGTAGC…
AecOr407	PSE(F)	392	N/A	640	50955	53836	+	9-Exon	MICLETKHFKLNRFLLLAIGLWPHQRSKLAQIQFIVLFTILTTFIVFQFTTFLTSKCTTDLIINVLSSAFFFICYAIKYHSFWINANTIRVSLEQLQHVCNEIKNKNEIAIIEKYGRIGKYQTKIITIFSACSISTYLFLPIWPRLFDVILAINNSRSRSAAIHIATEYFVDQENCSYFILLHTNAALCIGAITMVATGTMLIAYLKHICGMFSIASFRIKKAMAINKQQDVNEEKMVIIYKGIICAIDIHRKATEFSQVFIKSFERSFFCLIVAGIICISSTLVQIISYNTTGQLVLQLIYLVDLYIYMFLSNYTAQDITDHNEYVFATVYNVEWYMAPLQIQKMMLFLLQKGTKAFHVILGGIFXASMESAAMLMGTSISYFTVLYSTSTK	N/A
AecOr408		394	9E|00122020	343	790308	787247	-	9-Exon	MRHSRIQHFSLNRILLLMVGLWPYQQSKFVLFQQLLLFSILTSFIVFLLIKFLIVECTFDFVITIFSFISFYVVSIIKYNSFWINNQTVRNLLDQLEHVCNELKDKNEINIMKRYESNAERYTAKIILITIVALSIIIFMLMWPCILDIINPKNESRSYHLKLMMAKYFIGQEKYFYLTLIHLNVALCVGAIAIIATGTMFIGYVKYTCGIFKIASYRIERAMTINNLQKKFEKEITIYRDIIYAVNVHHKAMELCKSLISCFEGSFFSLIVIGVLNLSLNLCRIFQTISVVNDKEEIILHFIIVIITLSYMFLANYAGQEITDHNDHIFFTAYNVRWYIAPIHIQKMILFLLQIGNKAFGMQIGGLFVASINCFASLVSASISYFTVLYSTRQ	ATGAGACATTCAAGAATTCAGCACTTTAGTCTAAACCGAATTCTTCTGCTTATGGTTGGCTTATGGCCCTATCAACAATCAAAATTCGTTTTATTTCAGCAGCTCTTACTTTTTAGTATTCTAACGAGCTTTATTGTATTTCTGCTTATAAAATTTTTGATTGTAGAATGCACATTCGATTTTGTTATTACAATATTCTCTTTCATATCATTTTATGTTGTATCTATAATTAAATACAATTCATTTTGGATTAATAATCAAACCGTAAGAAATTTATTGGATCAACTTGAGCATGTTTGTAATGAGCTAAAAGACAAAAATGAAATCAATATTATGAAAAGATATGAGAGCAACGCAGAACGTTATACAGCTAAAATTATATTGATCACAATCGTTGCT…
AecOr409		394	9E|00122020	343	798213	791430	-	9-Exon	MIFVETQYFGLNRILLLAIGLWPYKQSKLIQLQLILFFGVLTSCIIVQLMTFLTAECTLNLVIKIFSYISLLISFIIKYNSFWINTRTIRCLLEQLQHIYNEIKDENEIAIIEKYGLNAKHYTIRIIQITLCCALVFVFVPMRSCILDIVVPMNESRPRPLIPIMTEYFIDQEKYFYLILLHIDVATCIGAIAYIATGTMLIGYLKHACGMFKIASYRIERAMINKIFKNNVKNEITIYKAMIYAIDIHRKAMKYAEFLISNFEGSFLFLIVVSVCCLSLNLFRIFQSVTFGNSKEEFLLHFAIVSVILLYMFLANYAGQEITDHNNHVFSTAYNIRWYTAPLSIQKLILFLLQRGSKTFSLNVGGLFQASLKCFASLTSASISYFTVIYSTQQ	ATGATTTTTGTTGAGACCCAGTATTTTGGCCTCAATCGAATTCTTTTGCTCGCCATTGGCTTATGGCCTTACAAACAATCAAAACTCATTCAATTACAATTAATTTTATTCTTTGGTGTTTTGACGAGCTGCATTATAGTTCAACTTATGACATTTTTGACTGCAGAATGTACACTTAATCTTGTCATTAAGATTTTTTCTTACATATCGCTTTTAATTTCATTTATAATTAAATATAACTCGTTTTGGATTAACACTCGAACTATCAGGTGTTTACTGGAGCAATTACAACATATCTATAACGAAATAAAAGATGAAAATGAAATTGCCATCATAGAAAAGTATGGACTGAATGCCAAACATTATACAATTAGAATTATACAGATTACATTGTGCTGT…
AecOr410		395	9E|00122020	343	805409	801675	-	9-Exon	MISIESKYFHLNRILLLALGLWPYYQSNLVRIQTILYFGILISYIIFQLSTFLTAECTPELIIKVLSTVIFCIMYIINYNAFWVNTDNVKCLMERLQQICNELKDENELNIMKEYGNNVKRCTTIFILFAMSCIFIGILTQILWIIFDIILQTNGSHSRQMLHIMVSESFIDEEKYYYIILLYTNVVICIGAITLTAIGTMLRGYLIHVCGMFKIASYRIEQAFKYSIKIFDSIENEIMIYKEIICAVDIHCKAIKYSEFLLSSFEGSFLALTVISVICLSLNLFAIFHSVSIGNKEEFLFHLLIVSGIFVYMFIANYTGQEIMDHNNYIYITAYNVRWYVAPVYTQKLILFILQRSGKAVAVNFGNIIVVSLECFAMLLKASMSYFTFMYSTQH	ATGATCTCTATCGAGTCTAAATATTTTCACCTTAATCGAATTCTCTTACTTGCTCTTGGTTTATGGCCTTATTATCAATCAAATCTCGTTCGAATTCAGACAATCTTATACTTTGGAATTCTAATAAGTTATATTATTTTCCAGCTTTCAACATTTTTGACTGCAGAATGCACTCCTGAACTTATAATAAAAGTTCTTTCTACTGTAATATTTTGTATTATGTACATCATAAATTATAACGCATTTTGGGTAAATACCGATAATGTAAAATGTTTAATGGAACGATTGCAGCAAATATGTAATGAGTTAAAGGACGAAAATGAACTCAATATCATGAAAGAATATGGAAACAATGTAAAACGTTGTACAACTATATTCATATTGTTTGCCATGTCCTGT…
AecOr411		395	9E|00122020	343	811928	801675	-	9-Exon	MICLETKHFRLNRFLLLAIGLWPHQRSKLAQIQFIVLFTILTTFIVFQLSTFLTAECTPELIIKVLSTVIFCIMYIINYNAFWVNTDNVKCLMERLQQICNELKDENELNIMKEYGNNVKRCTTIFILFAMSCIFIGILTQILWIIFDIILQTNGSHSRQMLHIMVSESFIDEEKYYYIILLYTNVVICIGAITLTAIGTMLRGYLIHVCGMFKIASYRIEQAFKYSIKIFDSIENEIMIYKEIICAVDIHCKAIKYSEFLLSSFEGSFLALTVISVICLSLNLFAIFHSVSIGNKEEFLFHLLIVSGIFVYMFIANYTGQEIMDHNNYIYITAYNVRWYVAPVYTQKLILFILQRSGKAVAVNFGNIIVVSLECFAMLLKASMSYFTFMYSTQH	ATGATTTGTCTTGAAACGAAACACTTCAGGCTCAATAGATTTCTTTTGCTGGCGATTGGTTTATGGCCTCATCAGAGATCGAAACTTGCTCAAATTCAATTTATTGTACTTTTTACTATTTTAACAACTTTTATTGTATTTCAGCTTTCAACATTTTTGACTGCAGAATGCACTCCTGAACTTATAATAAAAGTTCTTTCTACTGTAATATTTTGTATTATGTACATCATAAATTATAACGCATTTTGGGTAAATACCGATAATGTAAAATGTTTAATGGAACGATTGCAGCAAATATGTAATGAGTTAAAGGACGAAAATGAACTCAATATCATGAAAGAATATGGAAACAATGTAAAACGTTGTACAACTATATTCATATTGTTTGCCATGTCCTGT…
AecOr412	I	318	N/A	345	821783	817827	-	9-Exon	MICLETKHFKLNRFLLLAIGLWPHQRSKLAQIQFIVLFTILTTFIVFQFTTFLTSKCTVDLIINVLSSAFFFIWYAIKYHSFWINANTIRVSLDQLQHICNEIKNKNEIAIIEKYGRIGKRQTRIITILAACCISIYLFLPMWPRISDVILAINNSRSRSAAIHIATEYFVDQENFSYLILLHTSAALCIGGTAMTATGTMLIAYLKHICGMFSIASTGQLVLQFIYISVLYLYIFLSNYTAQDITDHNEYVFATVYDVEWYVAPLHIQKMMLFLLQKGTKAFHLILGGIFIASMESAATLMGTSVSYFTVLYSTNTK	N/A
AecOr413	PSE	399	N/A	527	1255823	1260186	+	9-Exon	MISIVDRYFSLNRTLLLIIGLWPYKKSKFVGLQIIGIFSILITCIIFQVTIIFTSSCSTEVIIKVLSTAFAFSNFNIFKILTNNKIYKSLLIA*IKNLMEKIQHVYNDLRDSNEIAIAEEYGNNAKQYTVMLTIILICSLSVFMSTSLWLEFSDIVLSTNVSRSHHLQISTEYFIDQQRYFYLPYFHINATFTIGCVVICGTGSLLIAYLQHVCGMFKIASYRIKRAIHTYTSKNLNTQKEILIYKDLIRAVDIHRNSITFSYYFISRFQISFMFLIVTGVLTLSLNIFRIFQIVSFEYNTEELMISCIIIFACFLYMFVSNLVGQQIIDHNNYIFVTAYEVQWYVTPLPIQRLILILLQRGMKSFGLKVGGLFVASLERFTTLINASISYFTIIYSTRL	N/A
AecOr414		391	9E|00122020	527	1264675	1269908	+	9-Exon	MISIVDRYFNLNRTLLLIVGLWPYKKSKFIGLQIICIFSILITCIIHLLTIILTSTCSTEDIIKILSVALPIICYIIKYNSFYINNETAKLMDQIQHVYNDLRDSNEIAIIDKYGNNAKQYTVMLTMFLICSIPVSMGPFLLELIDIVLSTNVSRSYHLQICTEYFIDEKYFYLLFFHVNATVNIGSVALVATGSLLLAYFQHACGMFKIASYRIKKAIHICTLKDLNTQKEILIYKDLIRVVDIHRKSMTFSNYIVSRFQTSYMFLIVFGVFSISLNIFRIFQIVLFEYNTGELLQCFAITSFCLVYMFICNLVGQQIIDHNNYIFVTAYKVQWYVTPLFIQRLILILLQRGSKSFHLKVGGLFVASLECFATLINASVSYFVVMYSMQS	ATGATCAGTATTGTGGATAGATATTTCAATCTTAATCGAACTCTTTTGTTAATAGTTGGTTTGTGGCCTTATAAAAAATCAAAATTTATTGGATTGCAAATAATATGTATATTTAGCATCCTTATAACTTGCATTATACATCTGCTTACAATAATTTTGACTTCAACATGTTCTACAGAAGACATCATTAAAATTCTTTCTGTCGCACTTCCTATAATCTGTTATATTATAAAGTATAATTCCTTTTATATTAATAATGAAACGGCAAAATTAATGGACCAAATTCAGCATGTCTACAATGATTTAAGAGACAGTAACGAAATTGCTATTATAGATAAATATGGAAATAATGCAAAACAGTATACGGTTATGCTTACAATGTTTCTAATTTGTAGCATA…
AecOr415	PSE(F)	373	N/A	527	1273175	1278306	+	9-Exon	MISIVDRYFSLNRTLLLIIGLWPYKKSKFVGLQIICIFSILITCIIFQLTTIVSSTCSTEDIIKVLSTAFAFSNFVIKYNSFYINSETANKKFXEKIQHVYNDLRDSNEIAIAEEYGNNAKQYTVMLTKILICSLSVFMSTRVWLEFSDIVLSTNVSRSHHLQISTEYFIDQQRYFYLPIFTSCYSYQLLNYLHSYRIKRAIHTYTSKNLNTQKEILIYKDLIRAVDIHRNSITFSYYFISRFQISFMFLIVTGVLTLSLNIFRIFQIVSFQYNTEEFMIRFLIIFICFLYMFLSNLVGQQIIDHNNYIFVTAYEVQWYVTPLPIQRLILIILQRGIKSFGLKVGGLFVASLERFTTLINASISYFTIIYSTRL	N/A
AecOr416		392	9E|00122020	527	1282396	1286969	+	9-Exon	MISIVDRYFSLNRTLLLIIGLWPYEKSKFVGLQIICIFSIFITSLMFLLTIILTSTCSTEDIIKILSIALPLICCIIKYNSFYINNETAKLMDQIQHVYNDLKDSNEIAIIDKYGNNAKQYMIGFTMFLICSLFVFMGIFLLEFIDFVLSTNISRSHYLQICTESFINEQRYFYLFFFQVNTTFTVGSTTLLAIGSLLPVYLQYACGMFKIASYRIKKAIHICTLKELNIQKESLVYKDLIRVVDIHRKSMIFSTYLISRFQISYMFLIVFGVLSLSLNILRVFQIVLFEYNTGELLQSFAITSFCFLYMFICNLVGQQIIDHNNYIFVTAYKVQWYVTPLFIQRLILILLQRGSKSFHLKVSGLFVASLECFATLINASVSYFIVMYSMQS	ATGATCAGTATTGTGGATAGATATTTCAGTCTTAATCGAACTCTTTTGTTGATAATTGGTTTGTGGCCTTATGAAAAATCAAAATTTGTTGGATTGCAAATAATATGTATATTTAGCATCTTTATAACTAGCCTTATGTTTCTGCTTACAATAATTTTGACTTCAACATGTTCTACAGAAGACATCATTAAAATTCTTTCTATCGCACTTCCTTTAATCTGCTGTATTATAAAGTATAATTCCTTTTATATTAACAATGAAACGGCAAAATTAATGGACCAAATTCAGCATGTCTACAACGATTTAAAAGACAGTAATGAAATTGCTATTATAGATAAATATGGAAATAATGCAAAACAATATATGATTGGATTTACAATGTTTCTAATTTGTAGCTTA…
AecOr417	PSE(F)	394	N/A	527	1290305	1295029	+	9-Exon	MISVVDRYFSLNRTLLLIIGLWPYKKSKFVGLQIICIFSILITCIIFQLTTIFTSTCSTEVIIKVLSTALAFSNFVIKYNSFYINSETANKKXMEKIQHVYNDLRDSNEIAIAEEYGNNAKQYTVMLTIILIFSLSVFMSTSLWLEFSNIVLSTNVSRSHHLQISTEYFIDQQRYFYLLFFHINATFIIGCVVIFGTGSLLIAYLQHVCGMFKIASYRIKKAIYTYTSKNLNTEKEILVYKGLIRAVDIHRNSIKFSNYFISRFQISFMFLIIIGVLTLSLNIFRIFQIVLFEYNTEELMICFIIISICFLYMFISNLVGQQIIDHNNYIFVTAYEVQWYVTPLPIQRLILIILQRGIKSFGLKVGGLFVASLECFATLINASVSYFTIMYSMRL	N/A
AecOr418		392	9E|00122020	527	1299446	1304257	+	9-Exon	MISIVDRYFSLNRTLLLIVGLWPYEKSKFIGLQIICIFSILITWIIHLLTIILSSTCSTEDIIKALSIALPLICCVIKYNSFYINSETAKLMDQIQHVYNDLRDSNEIDIIDKYGNNAKQYTVVFTIFLICSIPVLMSPFLLELIDIVLSTNVSRSYHLQICTEYFINERYFYLFYLLFFHATATIGSIALLATESLQLVYIRHVCGMFKIASYRIKKAVHINMLKDLNTQKEILIYKDLICAVDIHRKSMTFSDYFVSRFQISYMFLIIFGVLSMSLNIFRIFQIVLLEYNTGELLLCFAITSFCFLYMFICNLIGQQIIDDNNYIFVTAYKVQWYVTPLFIQRLILILLQRGSKSFHLKCGGLFVASLECFATLVNASVSYFVVMYSMQS	ATGATCAGTATTGTGGATAGATATTTCAGTCTTAATCGAACTCTTTTGTTAATAGTTGGTTTGTGGCCTTATGAAAAATCAAAATTTATTGGATTGCAAATAATATGTATATTTAGCATCCTTATAACTTGGATTATACATCTGCTTACAATAATTTTGAGTTCAACATGTTCTACAGAAGACATCATTAAAGCTCTTTCTATCGCACTTCCTTTAATCTGCTGTGTTATAAAATATAATTCCTTTTATATTAACAGTGAAACGGCAAAATTAATGGACCAAATTCAGCATGTCTACAATGATTTAAGAGACAGTAACGAAATTGATATTATAGATAAATATGGAAATAATGCAAAACAATATACGGTTGTGTTTACAATATTTCTAATTTGTAGCATA…
AecOr419		393	9E|00122020	332	8188	3466	-	9-Exon	MICLETKHFRLNRFLLLAIGLWPHQRSKLAQIQFIVLFTILTTFVVFQFTTFITSKCTADLIMNVLSSAFFFICYAIKYHSFWINANTMRVSLEQLQHICNEIKNKDEIAIIEKYGHIGKRQTRIITIFAACGTSIYFFLPFWPCIFDVILAINNSRSRSAAIYTLTEYFVDQENFSYLILLHTNAASCIGATAMVATGTMLIAYLKHICGMFSIASFRIKKAMTINMQQDVTEEKMVIIYKGIICAIDIHRKATEFSQVFIKSFEGSFFCLIAAGMVCLTSTLVQIISYNSTEQLVLHFIYLSVLYMYMFLSNYIAQDITDHNEYVFATVYNVEWYMAPLHIQKMMLFLLQKGTKAFHLILGGIFIASLESAATLMGTSISYFTVLYSTSTK	ATGATTTGTCTTGAGACGAAACACTTCAGGCTCAATAGATTTCTTTTGCTCGCGATTGGTTTATGGCCTCACCAGAGATCGAAACTTGCTCAAATTCAATTTATCGTACTTTTTACTATTTTAACAACTTTTGTTGTATTTCAGTTTACAACGTTTATAACTTCAAAATGCACTGCAGATCTCATTATGAATGTTCTGTCTTCCGCATTTTTCTTTATTTGCTATGCGATTAAATATCATTCGTTTTGGATTAATGCCAATACTATGAGAGTTTCACTAGAACAACTTCAGCATATTTGTAACGAAATAAAAAATAAAGACGAAATTGCTATTATAGAAAAGTATGGCCATATAGGAAAACGTCAAACGAGAATAATTACGATATTTGCCGCATGTGGC…
AecOr420		392	9E|00122020	332	15614	11612	-	9-Exon	MICLEKHFRLNRFLLLTIGIWPHQRSKSAQIQFIVFFTILTTSIVFQFTTFLTSQCTADLIINVLSLAFFFICYAIKYHSFWINANTIRVSLDQLQHVCNEIKNKNEIAIIEKYGRIGKHQTIIITILAACAISIYFFLPIWHRIFDVILAINNSRSRSAAIHIATEYFVDQERFSYLILLHTNTALCIGATAMTATGTMLIAYLKHICGMFSIASFRIKKAMAVNMQQDVNEEKTVIIYKRIICAIDIHRKATEFSQVFIRSFERSFFCLIAASMVCITSSLVQIISYNNTEQLVFELLKISVLYIYMFLSNYIAQDITDHNEYVFATVYDVEWYVAPLHIQKMMLFLLQKGTKAFRLILGGIFIASMESAATLMGTSISYFTVLYSTSTK	ATGATTTGTCTTGAGAAACACTTCAGGCTGAATAGATTTCTGTTGCTCACGATAGGTATATGGCCTCACCAGAGATCGAAAAGTGCTCAAATTCAATTTATCGTATTTTTTACTATTTTAACAACTTCTATTGTATTTCAGTTTACAACATTTTTAACTTCACAATGCACTGCAGATCTCATTATCAATGTTTTGTCTTTGGCATTTTTCTTTATTTGCTATGCGATTAAATATCATTCGTTTTGGATTAATGCCAATACTATCAGAGTTTCACTAGACCAACTTCAGCATGTTTGTAATGAAATAAAAAATAAAAACGAAATTGCTATCATAGAAAAGTATGGTCGTATAGGAAAACATCAAACGATAATAATTACGATTCTTGCCGCATGTGCCATA…
AecOr421	PI	347	N/A	332	23500	19683	-	9-Exon	MIFIEKHFRLNRFLLLTIGIWPHQRSKRAQIQFIVLFTILTTFIVFQFTTFITSKCTADLIMNVLSSAFFFICYAIKYHSFWINANTIRVSLDQLQHVCNEIKNKNEIAIIEKYGRIGKHQTRIITIFAACCISIYLFLPMGLHISDVILVINNSRSRSAAIHIATEYFVDQEKFSYLILLHTNAALCIGAIAMTATGTMLIAYLKHICGMFSIASFRIKKAXFVCLIAASMVCITSSLVQIISYNNTEQLVFELLKISVLYIYMFLSNYIAQDITDHNEYVFATVYDVEWYVAPLHIQKMMLFLLQKGTKAFRLILGGIFIASMESAATLMGTSISYFTVLYSTSTK	N/A
AecOr422	PSE(F)	390	N/A	332	36881	32875	-	9-Exon	MICLETKHFRLNRFLLLAIGLWPHQRSKLAQTQFIVLFSILTTFIVFQFTTFITSKCTTHLVTNVLSSCXICYAIKYHSFWINSNTMRVSLEQLQHVCNEIKNKNEIAIIEKYGRIGKHQTRIITIFAACGLPIFLFLPFWPRIFDVILAINNSRSRSAAIHIATEYFVDQENFSYLILLHTNAASCIGATAMVATGTMLIAYLKHICGMFSIASFRIKKAMTINMQQDVSEEKMVIIYKGIICAIDIHRKATEFSQVFIRSFERSFFCLIAAGMVCVTSSLVQIISYNSTEQLVLGLRNISILYVYMFLSNYIAQDITDHNEYVFATVYDVEWYVAPLHIQKMMLFLLQKGTKAFRLILGGIFVASMESAATLMGTSISYFTVLYSTSTK	N/A
AecOr423		393	9E|00122020	332	44076	39480	-	9-Exon	MICLETKHFKLNRFLLLAIGLWPHQRSKLAQIQFIVLFTILTTFIVFQFTTFLTSKCTVDLIINVLSSAFFFIWYAIKYHSFWINANTMRISLEQLQHVCNEIKNKNEIAIIEKYGRIGKHQTIILTILAACCISIYLFLPMWPRISDVILAINNSRSRSAAIHIATEYFVDQEKFSYLILLHTNAALCIGAITMVATGTMLIAYLKHICGMFSIASFRIKKAMAINKQQDVNEEKMVIIYKGIICAIDIHRKATEFSQVFIKSFERSFFCLIAAGMICVSSTLVQIISYNTTGQLVLQLIYLVDLYIYMFLSNYTAQDITDHNEYVFATVYNVEWYMAPLQIQKMMLFLLQKGTKAFRLILGGIFIASMESAATLMGTSISYFTVLYSSSTK	ATGATTTGTCTTGAGACGAAACACTTCAAACTCAATAGATTTCTTTTGCTCGCGATTGGTTTATGGCCTCACCAGAGATCGAAACTTGCTCAAATTCAATTTATCGTACTTTTTACTATTTTAACAACTTTTATTGTATTTCAGTTTACAACGTTTTTAACATCAAAATGCACTGTAGATCTCATTATCAATGTTCTGTCCTCCGCATTTTTCTTCATTTGGTACGCGATTAAATATCATTCGTTTTGGATTAACGCCAATACTATGAGAATTTCCCTAGAACAACTTCAGCATGTTTGTAATGAAATAAAAAATAAAAATGAAATTGCTATCATAGAAAAGTATGGCCGTATAGGAAAACATCAAACGATAATACTTACGATTCTTGCCGCATGCTGC…
AecOr424	I	302	N/A	332	51153	47327	-	9-Exon	MICLETKHFRLNRFLLLAIGLWPHQRSKLAQIQFIVLFTVLTTFIVFQFTTFLTSKCTADLIINVLSSASFFICYAIKYHSFWINAHIIRDSLEQLQHVCNEIKNKNEIAIIEKYGRIGKYQTRIIXFRIKKAMAINMQQDVNEEKMVIIYKRIICAIDIHRKATEFSQVFIKSFEGSFFCLIAASMVCLTSTLVQIISYNSTEQLVLGLRNISILYVYMFLSNYIAQDITDHNEYVFATVYDVEWYVAPLHIQKMMLFLLQKGTKAFHLILGGIFIASMESAATLMGTSISYFTVLYSTSTK	N/A
AecOr425		393	9E|00122020	142	2120195	2123704	+	9-Exon	MEPSREHYYDISKRYLTLIGQWPYQKPKESLFFLILILFFDVSILVTQAARFFVCNNMQCIFETLPPHLLAAIIPVKIFTYQFNNQKIKDLTDRLSIDWNMLETKTERDIMRRYAENGRWYVLIYSSYVYISTISFTTTSLMPRILDVIDPLNTSRPVMMPYPAYYFVDENQYFHYIFLHMIICSTICLTGLIAHDCMFFTYIEHICGLFAIVRYRFEHVSYKRSNMEKNMIDCTDYIYYKNIVISIHVHRKTLQFAKLLEDTFSISFAVQILLVTICLSITLVQLSSQLHDSAEAMRYFVFIMAQLFHLFCFSFQGQKLINHSLETCDNIYHSSWYKIPVKEQRLLLFVMRKSIEACTLTAGKIYVFSLENFTMIVQSSMSYFTLLSSFNVS	ATGGAACCCAGCAGGGAACATTATTATGATATCAGTAAAAGGTATCTGACATTAATCGGTCAGTGGCCTTATCAAAAACCGAAAGAGAGTTTGTTTTTCCTGATCCTTATTCTTTTTTTTGATGTCAGTATTCTCGTTACACAGGCGGCAAGATTTTTCGTATGCAATAACATGCAGTGTATCTTTGAAACTTTACCTCCACACTTGCTGGCAGCGATTATTCCAGTGAAAATTTTCACGTATCAATTTAATAATCAGAAAATTAAAGATCTTACAGATCGCTTATCTATAGATTGGAATATGCTCGAAACTAAAACAGAACGCGATATTATGAGAAGATATGCCGAAAATGGCAGATGGTACGTGTTAATATACAGCTCGTATGTATACATATCTACC…
AecOr426	PSE	368	N/A	142	2124378	2127669	+	9-Exon	MESAQKYYGINVTKKLLLLAGQXPYQEKGMRLFRMSLLTIAVVSLIAPQVAKLIQCDGNTRCILLTIPALMLMIMILVKLYTCHFNRRKIKILTDHLVSDWEKLKSAEEYEIMKTXAANARLLSLAYCLYYYIISGTFISISLISXIMNVILPLNESRPIFMPYEAYYYVDGEKYFFYIFFHALVSLEISLTAIVAHDCMLLVYIEHVCSIFAVAGVPLIKKQQVINDVYHNIXYCRFAKLLENTFYIAFGIQIMIVTITMSISLLQIALQIEEIAETMRYTAFVISQLVHLFCYSLQGQKLIDHSLQMRNKIYNCSWYXIPAKSQRLLLYVMQRSMQPNFLSAGKIFVFSLKSFTTVVKSSVSYFIVLASFQ	N/A
AecOr427		393	9E|00122020	142	2130395	2133802	+	9-Exon	MEHNRDYYYDISKWYLMLVGQWPYQKLKESLSFLIFILLLDASALVTQIAKFVVCDNAQCIYETLPPHMLTVMILVKIFTYQFNSRKIKDLTDRLFVDWDMLETVEEHNIMRKYAQNGRWYALIYGSYVYVSTISFTTTSLVPRILDIVFPLNTSRPVMLAYPAYYFVDENQYFYYIFLHMLITSSMCMTGLIAHDSMFFIYVEHICGLFAVVGFRFENVSHKRSNMEKNLIDCLNDGYHRNVVFSIRAHRKVLRFAKLLEDTFSISFAVQLLIVTIGLSITLVQLSMQLHDLAEAMRYFVFIIAQLFHLFCLSFQGQKLISHSLETCDKIFRGSWFTIPVKEQKLLMFVMRKSIEANVLTAGKIYVFSLENFTAVVQSSMSYFTLLSSFDMS	ATGGAACATAATAGAGATTATTATTACGATATTAGTAAGTGGTATCTGATGTTAGTCGGCCAATGGCCTTATCAGAAGTTAAAAGAAAGTTTGTCTTTCTTGATTTTTATACTCCTTCTTGATGCTTCTGCACTTGTCACACAGATAGCAAAATTTGTCGTATGCGATAACGCGCAGTGTATTTATGAAACTTTACCACCACATATGTTGACAGTGATGATTCTGGTGAAAATTTTCACATATCAATTTAACAGCCGAAAAATTAAAGATCTCACAGATCGCTTATTCGTAGACTGGGATATGCTCGAAACTGTGGAAGAACACAACATTATGAGAAAATATGCTCAAAACGGCAGATGGTACGCGCTCATATATGGCTCGTATGTTTATGTGTCTACT…
AecOr428		393	9E|00122020	142	2135076	2139167	+	9-Exon	MGIRRSYYYDINKKYLTLVGQWPYQKPKEKLIYFTIIMILAVSSVIPQGAKFGVCETAQCIYETLPPYMLAMMVLLKIFTYHFNSEKIKDLTDHLFVDWDMLETKEEHDIMRKYAEKGRWYAMTYGSFIYVSNIIFATTSLVPRILDIIFPLNFSRPIMLPYPAYYFVDENQYFYYIFLHMLLTSSVCLTGLIAHDSMFFVYVEHICGLFAVIGFRFEHVSHKRSAMKKCMINYPDAMYHKNVVISISAHRKALQFAQFLESTFTISFAMQLLIVTIGLSITLVQFSIQLHDLAEAMRYFVFIFGQLFHLLCFSFQGQKVIDYSLETHDKIYHSSWYTIPVKEQRLLMFVMRKSIDASVLSAGKIYIFSLENFTTVVQSSMSYFTLLSSFDVS	ATGGGAATCAGGAGAAGTTACTATTACGATATCAATAAAAAGTACCTTACGTTAGTCGGTCAGTGGCCTTATCAGAAGCCGAAAGAAAAACTAATTTACTTTACAATTATAATGATACTTGCAGTCTCTTCAGTCATTCCACAGGGGGCAAAATTTGGCGTATGCGAAACCGCGCAGTGTATCTACGAAACTTTACCTCCATATATGTTAGCAATGATGGTTTTATTGAAAATTTTCACGTATCACTTTAACAGCGAAAAAATTAAAGATCTCACAGATCACTTATTCGTAGACTGGGATATGCTCGAAACTAAGGAAGAACACGACATTATGAGAAAGTATGCCGAGAAAGGCAGATGGTACGCGATGACATACGGATCATTTATTTACGTGTCTAAC…
AecOr429		389	9E|00122020	142	2139739	2142167	+	9-Exon	METWRHYYNIVYKISSLTGTWPYLKPRARIFRVGVMTIIMGTVLVPQFAYQFMCKTNVQCICEAMTSYLLTCTSLLKVYTCQLNIRTIKSLTQHLFIDWKGLKTSEEYEIMKLYAENSRRFCVVYTVYCMLAVTTFMSLSLVPFALDAIWPLNESRPITPPYPGYYFVELREYFYKIFWHSIIVWEITIVGIVAHDCMFVTFVEHVCSMLALVGFYFENLFNKGDKTMKIANNSNDTYRERIAIFVNKHQDALKFVEHIENTFTIPFGAQMIIVTIGLSITLLQFTQQNGDILISIRYVLYVLAQLFHLFCLCFEGQKLIEHSIQTCDKIYSSTWYEVSMRSQKLIVMVMMKSVRPSFLSAGKIYIFSLENFTTVLQTSMSYFTVLTS	ATGGAGACTTGGAGGCATTACTATAATATCGTTTACAAAATATCATCGCTCACCGGTACGTGGCCATATCTGAAACCGAGAGCAAGGATATTTCGCGTTGGTGTTATGACTATAATCATGGGGACTGTACTCGTCCCGCAGTTTGCTTATCAATTTATGTGCAAGACAAATGTGCAATGTATTTGCGAGGCGATGACATCGTATTTACTGACATGTACTTCTTTGTTAAAAGTGTACACGTGTCAATTAAATATTCGCACGATCAAAAGCCTTACTCAACACTTATTCATCGACTGGAAGGGATTGAAAACTTCCGAAGAATACGAGATTATGAAATTATACGCAGAGAACAGTAGACGATTTTGTGTGGTGTATACGGTATATTGTATGTTAGCGGTC…
AecOr430	PNI	298	N/A	142	2144041	2146805	+	9-Exon	AQFFHCNKNIRCIQLIIPIFMLVIVCLMKLYTCQFNSNKIKSLTDQLCDDWEKLNSAEEYEIMKKYATNAKLITFGYFLYLLLCLYMFILISLMPTLLNIVLPLNESRPIIIPYKAYYFVDEEKYYFYIMFHITACLTVAVLVLLAHDCVLFIYIEHVCSLFAXFAKILEDLFCTAFAVHMLIYVVTLSITLLQIALQYGDISEMLKYLMYIFGQVLHMFCFSLQGQRLINHSIQLRDKIYNSSWYKIPVESQKLLLHVMRRSMEPCFLSAGKIYVFSLKSFTTVMQSSVSYFTVLASF	N/A
AecOr431		385	9E|00122020	142	2148623	2150950	+	9-Exon	MAFVWKDYYSISKRVLLFCGQWPYQEKRARLFQLSTVTLVIFSQTFPQVAQIFNCDGNARCIQLTIPVLMLMVVFLVKLYTCQFNSNKIKSLTDFLCDDWEKLNSKEEYEIMKKYATNARLITFAYVLYLYVFSSAFILLPLVPKLLNIVLPLNKSRPITMPYNVYYFVDEEKYYFYIIFHMFVSTIIALAAVTAHDCTFFIYIEHVCSLFAVTGFHFESLSRKNRNDANNLSHNRKIAVSIHVHWRALRFAKILEDIFCIAFAVQMLIVVVTLSISLVQVALQYGDIKEMFRYLSYIFGQILHTFCFSLQGQRLINHSIQLRDKIYNSYWYKIPVESQKLLLHVMRRSMEPCFLSAGKIYIFSLKSFTTVMQSSVSYFTVLASF	ATGGCATTCGTGTGGAAAGATTACTATAGTATTTCAAAAAGGGTATTGTTATTCTGCGGTCAGTGGCCTTATCAGGAAAAACGAGCAAGGCTTTTTCAATTGAGCACGGTGACTTTGGTGATTTTTTCGCAGACTTTTCCACAGGTGGCCCAAATTTTTAACTGCGATGGAAACGCGCGATGTATTCAATTGACAATACCAGTGCTTATGTTGATGGTTGTATTTCTGGTGAAACTATATACGTGCCAATTTAATAGTAACAAAATCAAAAGTCTCACTGACTTCCTGTGTGACGATTGGGAGAAGTTGAATAGCAAGGAGGAATATGAAATTATGAAAAAGTATGCCACGAACGCAAGATTGATTACTTTCGCATATGTCTTATATTTGTACGTGTTC…
AecOr432		385	9E|00122020	142	2153579	2155927	+	9-Exon	MAFVWKDYYSITKRLLLFCGQWPYQEKRARLFQLSTVTLVIFSQAFPQVAPIFNCDGNARCIQLTIPVLMLMVIFLVKLYTCQFNSSKIKSLTDFLCDDWEKLNSKEEYEIMKKYATNARLISFAYVLYLYVFSSAFVLLSLVPKLLNIVLPLNKSRPITMPYDVYYFVDEEKYYLYIIFHIFVCSVISLATATAHDCIFFIYIEHVCSLFAVTGFHFESLSRKNRNDANNLSHNRKIAVSIHVHWRALRFAKILEDIFCIAFAVQMLIVVVTLSISLVQVALQFGDINEMFKYLTYIFGQILHTFCFSLQGQRLINHSIQLRDKIYNSSWYKIPVESQKLLLHVMRRSMEPCFLSAGKIYVFSLKSFTTVMQSSVSYFTVLASF	ATGGCATTCGTTTGGAAAGATTATTACAGTATTACAAAAAGGTTATTGTTATTCTGTGGCCAGTGGCCTTATCAGGAAAAACGAGCAAGGCTTTTTCAATTGAGCACGGTGACTTTGGTGATTTTTTCGCAGGCTTTTCCACAGGTGGCCCCAATTTTTAACTGCGATGGAAACGCGCGATGTATTCAATTGACCATACCAGTGCTTATGTTGATGGTTATATTTCTGGTGAAACTATATACGTGCCAATTTAATAGTAGCAAAATCAAAAGTCTCACTGACTTCCTGTGTGACGATTGGGAGAAGTTGAATAGCAAGGAGGAATATGAAATTATGAAAAAGTATGCCACGAACGCAAGATTGATTTCTTTCGCATATGTCTTATATTTGTACGTGTTC…
AecOr433		390	9E|00122020	142	2158229	2161047	+	9-Exon	MAFVWKDYYSITKRLLLLCGLWPYQEKRTRLFRVHSLTLIIFSLIVPQVAQFFRCNGNGRCIKLTIPMFMLMIIFLVKLYTCQFNIIKIKNLTDHICDDWKKLNTTEEYEIMKKYAANAKLITFIYLIYVFVCCGGYVLFSIIPKFLNIVLPLNESRPVNLPYQAYYFVDEEKYYFYIIFYTCVFGSVATMMVIAHDCTFFIYIEHVCSLFAVAGFHLETLSLNDCNDANNRLDNRKIYNRKIAISIHAHWRALRFAKILEDIFCIAFAIQMLIVTAILSITLLQVALLYGEFNETVKYLAFIFAQVIHTFCFSVQGQRLIDHSLQLSDKIYNSSWYEIPAESRRLLLFIMRRSMQPCFLSAGKLYVFSLKNFSTVMQSSVSYFTVLASF	ATGGCATTCGTGTGGAAAGATTACTATAGTATTACAAAAAGATTGTTGTTACTCTGCGGTCTGTGGCCTTATCAGGAAAAACGAACGAGACTTTTTCGAGTGCATTCGTTGACTCTGATCATTTTTTCGCTGATTGTTCCGCAGGTGGCCCAATTTTTTCGTTGCAATGGAAACGGGCGATGTATTAAACTGACTATACCGATGTTTATGTTAATGATTATATTTCTGGTGAAACTATACACATGCCAATTTAACATTATAAAAATCAAAAATCTTACTGACCATATATGTGACGATTGGAAAAAGTTGAATACCACGGAAGAATATGAAATTATGAAAAAGTATGCCGCGAATGCAAAATTGATTACTTTCATATATTTGATATATGTTTTTGTTTGC…
AecOr434	PSE	411	N/A	386	11157	16040	+	9-Exon	MDDVDKFFRESHYNIIQVLLSVSGLWPYHTTGKRCAIYFAFLLVFGSGMTFEVLGIIEIWSDSLEVIDCLPMLVLSTVSISKLICAIYTLSEIKILLTRMRQYWYSPKSDEETRILLSYALYGKKLSYVYTGEFHTVVFLFTTLLSKLLYTESSEDDPSSNVHKQVGLPYYVNYILIDPKKYYVPIFVHVIICVISYTILMLTFDVLYMTLIQHCCGLFVALRYRLENAFECEGNDLQMSAKKLYSNIVYSIRRHTEAIQLVHIFVITCHSEAYNNLYFYTYYDRFSLAIESIHXSILGFQVITSTEDVNHLLKHTSYLSALLLNTFVENWQGQKIIDSSEKVYESAYNAEWYKMPIAQRKLFIMIMMKSRKSLKITAGNFVNLSYVNFNAVLRASSSY…	N/A
AecOr435		397	9E|00122020	400	119493	117226	-	9-Exon	MTDKKDIWKSRYYLVLRTYMIISGIWPYQSLRDRYIHFIPTFTFCFSILIPQLMYVLIASNINEIIESITAAMISVIFSYKVASLMFDKNIKSCLKIIEEDWLSLNTDVERSILQHHTEYGQYLSTSYAVFMHMTQVFYLLKPVILTLLETDIANSTKTITSKLPFRVEYGVDIERYFYPITIHCYLAVFAHVFSTIAVDSLYCILIQHACGMFSIIGHVLEEIGKNNDINFHLKRNKIQDDDYKKALDCLRKHLQAIKFAELIESMYTKIFLISININMIGGSMTGIHMVMNLDKGIREIAAPIAIYIAQLVHIFLQFWQAQFLLDYSIVPCEPICRGNWYYTSKRCQNLFLLIMSRTISPCRITAGKIITLSIESFGTVLKTMMSYFTVLLRSFQ	ATGACTGACAAGAAAGACATTTGGAAAAGTCGATACTATCTTGTCCTTAGAACCTATATGATTATATCAGGCATATGGCCGTATCAAAGTCTTCGCGACAGATACATACACTTTATACCAACATTTACATTCTGCTTTAGTATTCTGATACCCCAGTTAATGTATGTGTTAATTGCCTCGAATATCAATGAGATAATAGAAAGTATAACAGCAGCGATGATCAGTGTAATATTCAGTTATAAAGTAGCGAGTTTAATGTTTGACAAAAATATAAAGTCTTGTCTTAAGATAATAGAGGAAGATTGGCTGTCGTTAAATACAGACGTAGAAAGGTCTATTCTGCAACATCACACTGAATACGGACAATATCTATCGACATCTTATGCAGTTTTCATGCAT…

## Sheet: Atta cephalotes ORs
Genes	Suffix	protein seq length	Exon_structure	scaffold	Begin	End	Strand	Subfamily	Protein_seq	cDNA_seq
Acep\Orco		482	8E|0002000	3	2031375	2024690	-	Orco	MMKMKQQGLVADLMPNIRVMKMFGHFVFNYYDDNSSKYLHKIFCCANLFLLLLQFGLCAVNLIIESADVDDLTANTITLLFFTHSIVKIVYFAIRSKYFYRTWAIWNNPNTHPLFAESNARYHAIALKKMRLLLFLVGATTVLTAVAWTTLTFFEHPIRKLVDPITNETTIIQLPQLLVRSFYPFDASKGITHILMLIYQFYWVFFMLVNANSLDVLFCSWLLFACEQLQHLKQIMKPLMELSATLDTVVPNSSELFKAGSADHLRESNENNQPPPPSAAAQGDNMLDLDLRNIYSNRQDFTATFRPTAGMTFNGGVGPNGLTKKQEMLVRSAIKYWVERHKHIVRLVTAVGDAYGFALLLHMLTTTITLTLLAYQATKVNGINVYAASTIGYVLYTFG…	ATGATGAAGATGAAGCAACAGGGCCTAGTGGCCGATCTCATGCCCAACATAAGGGTTATGAAGATGTTTGGACATTTCGTATTCAACTATTATGACGACAATTCGTCCAAATACTTGCATAAAATATTTTGCTGTGCAAATCTATTTCTGTTGCTGTTACAATTCGGCCTGTGCGCAGTGAATCTGATCATCGAAAGCGCCGACGTCGACGATCTCACGGCCAACACAATTACTCTCCTTTTCTTCACGCACAGTATCGTCAAGATCGTTTATTTCGCTATCAGGAGCAAGTACTTTTACAGAACGTGGGCGATATGGAACAATCCGAATACACATCCGCTCTTCGCCGAGAGCAATGCGAGATACCATGCGATCGCTTTGAAGAAGATGAGACTGCTA…
AceOr2		395	5E|2000	2	8994652	9014768	+	A	MDFKNANFLNNQVNLISGNLLPIVSDNSRFSVIWRIHGVTVWLIELIHTIALIVGMVLAPKEKSLKDGTIAVVIILEASFMLTRLYLRKKLMEEIIEKMNDILQNADEIMKDIIKSAIKPIIMPFIIYGVTGVVTVATWTIQPILLVFEKSIFYYVDYNLPTAFNSEPFSSRVLIFSTIFMTIGSSYLFLKKFGVDVYMMHLVLMLTAQYRYMAVKLTILFRDLQNYHDETKKKYSMEDQWTERELRKLCIHQNNVLNMSFILRKLLSVNFSLLYFNNVFRFCFIGILLSTVPSMSFAEGISVTSYAMASLMQFYLLCSSVQTLLDASTEITDKAFDEGWYQFGPSTKSTFILLIMSNNLECRIAAIGKFNLSLPSFMTIINQSYSIALLLLRAN	ATGGATTTTAAAAATGCCAATTTTTTAAACAATCAAGTGAATTTGATATCGGGGAATTTATTACCAATAGTATCTGATAATTCGCGATTTTCAGTAATCTGGCGCATTCATGGCGTTACCGTATGGTTAATAGAACTTATTCATACGATCGCGTTGATTGTCGGGATGGTCCTTGCACCGAAAGAGAAGAGTCTGAAGGATGGGACTATCGCTGTTGTGATTATCCTGGAGGCATCTTTTATGCTTACGCGTCTTTATTTACGTAAGAAGCTGATGGAGGAAATAATCGAGAAGATGAACGATATCCTGCAAAATGCGGACGAAATTATGAAGGATATTATAAAGTCGGCTATAAAACCCATAATCATGCCGTTCATAATATATGGAGTGACTGGTGTA…
AceOr3		394	5E|2000	2	9028646	9060031	+	A	MNFQNVNSLNVRLNLLSGNLLPMINRDSFSSFWKIYSVFVWILQFILIIAMIPGCIYVPMEKALKDGLLTIVIFIEIFFVVLRICIRKNLAYKLIQKLNEILYIADETMKNVIITTLKPVKIPVNFYLSSGIVAIIGWSCMHFVLIFEKNLFYYEDYRMPAAFSEQPFSFRVFLLGDLFILICMIYMFVKKVSVEIYMMHLVLMVTAQYRYIAMKIAMVLQEKNEEDKSRTGHSPKHYWKKEKEIKALCRHHNDVIYLTLLLKKLLSLNFSLMYVMSVFRFCFIGIMFSSVTSTTFGEAISIAMYTSGATVQLYILCSCVQQLLDASTELTDKAFHENWYLLEPSIKHIFILIIMANNLECKIATFKNFNFSLPSFMTILNQSYSIAILFLKMK	ATGAACTTTCAAAATGTGAATTCCTTAAATGTTCGGTTGAATTTGCTCTCGGGCAATCTTCTACCGATGATCAACCGCGACTCCTTTTCATCTTTTTGGAAAATATATAGTGTTTTTGTGTGGATATTACAGTTCATTTTAATAATCGCGATGATACCTGGATGCATCTATGTGCCAATGGAGAAAGCTCTTAAGGATGGCCTTCTCACCATTGTAATCTTCATAGAAATATTCTTTGTGGTTTTACGAATTTGCATTCGTAAAAATTTGGCATACAAATTAATCCAAAAGTTGAATGAAATACTATATATTGCTGATGAAACTATGAAGAATGTTATAATAACGACTTTAAAACCAGTAAAAATTCCAGTCAATTTTTATTTGTCCTCTGGCATAGTA…
AceOr4	PSE	388	N/A	2	9073424	9088559	+	A	MNFENVNLLNSRMNMLSGNLLPMASDNSRFSVIWRTYSTAIWLIQLTHTIALIFGIXKENGLKGSTHTILLTVEAFFMLTRLYSRKKLMEEMIQKMNTILQNTDEIMKDIVKSAIKPIIVPFIIYGVISVISIIIYHAKQPIVLIFEKFIFFYVNCNLPATFSSEPFSSSAMISSTIFKIVGTIYLFLKKFGMDVYMMHLVLXVTAQYRYTATKLAILFRDSTNLQRISKRTLSYGK*TDRERAMKIMSASEIVLNISFILKKLLSVNFSLLYINNVLRFIGIIFSTIPLMNITEGISVIIFEISTLTQFFVLCSSVQTLSDASTKITDKAFDEDWYQLGPSLKRIFILLIISNNLECKIAAIGKFNLSLPSFMTIINQSYSIAILFLKAR	N/A
AceOr5		399	5E|2000	2	9189071	9192290	+	A	MDFRNVNPLNVKLNRFSGNLLPMTSDDSLFPVAWRIYSAIIWLIEMIQTSTVVTGILIVPRNKTLQDATVGLVVTIEVFFLLRQMHVHRDLVTQLIQKLNEILCSEDKTMKIIVKSTLKPVEIPLKFYCIVGTGSIFVWCCTSFTVIFKKNYFLYEDYRLPIVLSKQPFSMEMFLLGNCIATIASVYMFIKKVALDVYMINLVLLVTAQYRYIAVKLTTIFRENVPQNQNNESEKKYSIVDSLAILIKMKALCRHHNAVVQITLMLKELFSLNMSLMYLTNVFLFCFLDVMLINTVLSKAPVEGIMIIMYISGGLVQLYILCSCVNQLLNASVEITDKAFHEKWYQFGPSLKHMLRMMIITNNFECKLSISEKFSLSLPSFMTILNQSYSFALLFLKMK	ATGGATTTTCGGAACGTAAATCCATTAAATGTTAAATTAAATAGATTCTCAGGCAACTTGTTACCAATGACTAGCGACGATTCTCTATTTCCTGTAGCATGGAGAATATATAGTGCTATTATATGGTTGATCGAAATGATTCAAACTAGCACAGTAGTTACCGGAATCTTGATTGTGCCAAGAAATAAGACTTTGCAGGATGCAACGGTTGGCTTAGTTGTCACTATAGAGGTATTTTTCTTATTAAGGCAAATGCATGTGCACAGAGATCTTGTAACTCAATTGATTCAAAAGCTGAATGAAATTCTGTGTTCTGAGGATAAGACGATGAAAATCATCGTGAAGTCAACCTTGAAGCCAGTAGAGATTCCGCTGAAATTTTACTGTATTGTTGGTACT…
AceOr6	PSE	395	N/A	2	9259125	9261316	+	A	MNFQNVNPLNVRLNMISGNLLPMTADNSSFPIFWKIYSTLIWLLEILQTCVLIPGCFFVPKEKALKDGIIGIVVGXIICTIIRICTCRGQVKQLIQKLNNVLSVDDEMMRSIVIETIKSMESPLKFYWSAGVMSIIAWSSEPFMLIFQRNSFFYVDYKMPVVYTKEPITTSIFVFGSVIVTMSSAYIFTKKVGTDSYIINLLLLVTAQYKYIALKLSMIFQDKFLQNDHSKSDTEKCYLNRDDYTEKEIKVLCRHHNIVIQIMLMLRKLLSLNISLIYIISVFRFCCISLMINSISSETLWEKCSIIMYGTGGVVQLYIICSCMQKLLDASVNISXYAFHEKWYQYEKNMKRTFMFMIMANSLEIKLSTFEKYNLSLSSFMMILNQSDSIALLLKTN	N/A
AceOr7		399	5E|2000	2	9300792	9355018	+	A	MDFQSVNPLNVHLNALSGNLLPLRPNDSRFPITWKIYSALIWLIEVIQTIALIPGLILVPREKALKDGTVLCVVTVEMFFMAVRIHSRRQLVNQLIQKLNDILRFSDETMKNVVTTTLRPMENPLKFYWLSGWLGVFVWACLPFLLSFKEISFFYEDYRMPAVFSKQPFSLDVFLLGSVFILIGNMYVFVKKVGMDVYMIHLVLLITAQYRYIAIKLAVIFRDGNSLNKLNESHQKYCSGINHWIKKEMITLCRHHNNIVHLSSMLKKLLSLNFSMIYVNNVLRFCFIGIMLSTIPSTTILEALSIVMFACGSIVQFYILCSCVQQLLDASQQMTNKAFHEKWYQFGPSVKRTFMLMILGNNLECKLSMCDKFNLSLPSFMIILNQSYSIALLLLRVHE	ATGGATTTTCAAAGCGTAAATCCTCTAAACGTTCACTTAAACGCACTATCGGGTAACTTGCTACCCTTAAGACCAAATGATTCGCGATTTCCGATAACGTGGAAGATATATAGCGCCTTGATATGGCTGATTGAAGTAATTCAAACAATTGCATTAATTCCCGGACTGATTCTGGTACCACGAGAGAAGGCTCTAAAAGACGGTACAGTTCTCTGTGTGGTTACAGTAGAAATGTTTTTTATGGCCGTGCGGATTCACTCACGCAGGCAACTGGTGAATCAATTGATTCAAAAACTAAATGATATTTTGCGTTTTTCGGATGAGACTATGAAGAATGTTGTGACGACGACTCTACGGCCTATGGAGAATCCGCTTAAGTTTTATTGGCTGTCTGGCTGG…
AceOr8	PC	331	N/A	7	1355056	1352532	-	A	MDFKNVNFLNCRVNILSGNFLPIATNNSRLSVFWRTYSIVVXLIQLSHXIALIFGIILAPTENSLKDSILSVVITIEAFFMLTHLYTRKKLKEMIQKMNDXLVKHGRNYKEYVKLAIKPIILPFVIYGVTSIISITIYHAMQPIVLTFEKFTFFYVDYNLSTTFSXPFSNHILILSVILKTIGSVYFIFQEVRCECVHLVLMLIAQYRYVAIKLTILFRDLHNYNDKSRKEHYPIEDRWTEGKLRKLCLHQNTILNMSFILKKLLSVTSSYSKSTSAYXINNVFRFCFIGILLSAISSMTFIEGISITSFAIGSLMQFFLLCSSVQSLSDA	N/A
AceOr9		395	5E|2000	7	1470257	1357227	-	A	MNFQNVNSLNVRLNLLSGNLLPMINHDSSFSFFWKMYSVFGWIINFILIIVMISGCIYVPMEKALKDGLHAIVVFMEILFAILRICTRRNLAYQLIQKLNEILHIADRTMKNVVIETLEPIKIPLNFYLSSGIVAIIGWSCMHFVLIFEKNQFCYEDYRMPAVFSKQPFSFRIFLLGDLFILIVTIFMFIKKVSVEVYTMHLVLMVTAQYRYIALKIAMICQEKNGDDKSRTGHSPKHYWKKEKEIKALCRHHNDVIYLTLLLKELLSLNFSLMYVMSVFRFCFIGIMFSSVTSTMFGEAISIAMFTSGATVQLYILCSCVQQLLDASTEITDKAFHENWYLLEPSTKHIFNLIIMANNLECKIATFKNFNLSLPSFMTILNQSYSIALLFLKMK	ATGAACTTCCAAAACGTTAATTCTTTAAATGTTCGTTTAAACTTGCTCTCGGGCAATCTTTTACCGATGATTAATCACGACTCATCCTTTTCATTTTTTTGGAAAATGTATAGCGTTTTTGGGTGGATAATAAATTTTATTTTGATAATTGTGATGATATCTGGATGCATCTACGTGCCAATGGAGAAAGCTCTTAAGGATGGCCTTCACGCCATTGTGGTCTTTATGGAAATACTCTTTGCGATTCTGCGAATTTGCACTCGTAGAAATTTGGCATACCAATTAATTCAAAAGTTGAATGAAATACTACATATTGCTGATAGAACTATGAAGAATGTTGTAATAGAGACTTTAGAGCCGATAAAGATTCCACTCAATTTTTACTTGTCCTCTGGCATA…
AceOr10	CTE	291	2E|02	2696	1143	44	-	A	MDFQNVNPLNVWLNVLTGNLLPMVGHDSPISFFWRMYSVFVWILEIAVTIMMIPGCMYVSMEKAIKDSLICFVETIEMFFMIWRIYARKDLMLLLIQKLNRMLHTADETMKNIVTETLNPIKAPLNFYWTTGTMSIIAWHLITFLVIFEKNLFYYEDYRVPAGFSKQPFPLKVFLSGGLFILLGMVYSFIKKVSAEIYTVHLILMITAQYRYIAEKIAMIFQEENEDDEYQKGHLSTSYRKKETEIKALCQYHNEVIYLMSMLKELLSLTFTVMYINNVLRFCFIGVLLGN	ATGGATTTTCAAAACGTGAATCCTTTAAACGTTTGGTTGAATGTGCTCACGGGCAATCTGCTACCGATGGTCGGCCATGATTCACCTATTTCGTTCTTTTGGAGGATGTACAGTGTCTTTGTATGGATATTAGAAATAGCTGTAACGATCATGATGATACCTGGATGCATGTACGTATCAATGGAGAAGGCTATAAAAGACAGCCTCATCTGCTTTGTAGAAACAATAGAAATGTTTTTCATGATTTGGCGAATTTACGCTCGTAAAGATCTGATGCTTCTATTAATCCAAAAACTGAATCGGATGCTGCATACTGCTGATGAAACTATGAAAAATATCGTGACAGAGACTCTAAATCCGATAAAGGCCCCACTTAATTTTTATTGGACCACTGGCACG…
AceOr11		435	6E|21000	44	2081805	2087935	+	B	MTRGTTSNRLEQFHKLNIVHLSYLKYIGLWTLDSNSSAFLRCSYHIYNKSVLTIMLVFIITLFADICMSFDDLSIVTDDGCIFAGIIVVFFKVMIFQTRHEKIIRLVRKTIDSCFELCKFPIGVEDEILDKYLLLCRVIFYGFSVLGFFLVIALLFVVPVENGELPVRAQYPFDTTVYPWHGIGFFVEACTVSIGVIAIIMMDCLLTNLCNLFLMQLEILNAHFKNCGSNDWTLSSIDKQNCPSTIDENSCYGAFSTTEASCEKDNYDPDAIRYGGFAERFGRSIRNHQRLLAIIDDFNEVFSAGMFVQMLSSTSMICLTGFQAALVIGQSSNTLKFAVYLMAALSQLFYVCWLGNEVKYQSASLTQSQWLSKWNDDISAKPGRLLILSMIFLRKAINL…	ATGACTCGAGGAACGACTAGCAATCGTTTGGAACAGTTCCACAAGTTGAACATTGTGCATCTCAGTTATCTGAAGTATATTGGCTTATGGACTCTCGATTCGAATTCGTCCGCGTTCCTAAGATGTTCATATCACATATACAACAAATCTGTCTTAACAATTATGCTCGTCTTCATAATAACTCTATTTGCTGATATTTGCATGAGTTTTGACGATTTGTCAATTGTTACGGACGACGGATGCATTTTTGCCGGGATCATCGTCGTGTTCTTCAAGGTGATGATCTTTCAAACTCGTCATGAGAAAATCATACGATTGGTCCGCAAAACTATCGACAGTTGTTTTGAACTCTGCAAGTTTCCCATTGGCGTCGAAGACGAAATCCTGGACAAATACCTG…
AceOr12		398	6E|02000	50	473150	497702	+	C	MIERGTIAPNFHLRLSLTIVYFLGTWPPVTGKFRLPYLLYTICSFIFILGILLSAEIANVLTNWGDMSKLTAVVTLLMTNCTHASKVAVLLRRQARIQTLLDTADSAAFSRYDKEYEDLLINYTWKGIFHHAIYQSFGGIAVFCWGFTPIADFVAGRSRQLPMEGWYPYNTTATPAFEITAAHQGIAIIIACFHNVAMDTLMTGLITVACCQLAILERNIISIDNKASIRGMQNDKPLERNTLAYQLLKRCAMHSNMIFHFISEIQNIFGTVIFFQFLSNCMIICLIAFNVSQINVYIPAVLIGMLTYMCCMTYQIFIFCWHGNELHLHSMRLVTAAYSNNWFSNTERFKRGLQIMMIRAHRPLTLCAGRIMLLSLDTFMQIMRMSYSIFTVLQGSAA	ATGATAGAACGAGGAACGATCGCACCGAATTTTCACCTGAGGTTGAGTCTAACAATTGTCTACTTTCTGGGCACGTGGCCGCCAGTCACAGGCAAGTTCCGGTTACCATATCTACTTTACACCATCTGTAGCTTCATTTTCATCCTGGGTATCTTGCTCTCCGCCGAAATAGCGAATGTTCTCACGAATTGGGGAGATATGTCAAAACTCACCGCAGTTGTGACCTTGCTAATGACGAATTGCACCCATGCTTCAAAGGTGGCCGTTCTTCTTCGTCGTCAGGCGCGAATCCAGACGCTCCTGGACACAGCCGATAGTGCTGCATTTAGTCGCTATGACAAAGAATATGAAGATTTACTTATAAACTACACGTGGAAGGGCATCTTTCATCATGCGATT…
AceOr13		383	6E|21000	43	1758164	1762484	+	D	MDLLPVNFYVLRFCGVWKEHKNSNLVIRFISFCYRYTIAAIIYHFTIFEMAELIRMRNDVEDLTESLFLVLTFMCLCLKYLNVFMRQYELRALLDCFRANLCQPRNSMEESILKQYDLKAKRITCAFMFISQISGFLVLIGPLMTQNERQLPMKMYVPYSMMELFPYLLTYLEQVAVVFYGVSLNVAFDSLVYGFIIHTCGQIELLCYRLSETFRFLQENNKEKEHDVIEKFAIAECVRHHVSVCNIMHRIQSLFMWIITILFFFSLITLCSSVYQMSNKNFFSVEFFVFLVYLGAMLFQVFSYCWYGNELDLKNKSIAHAIYASDWTVISAKQRKSLSFMMMISQGGRILSFYGICSLVLSTFTWILKTSYSSFNLLQQATI	ATGGACTTATTGCCGGTGAACTTCTACGTTCTTCGTTTCTGCGGTGTATGGAAAGAACATAAGAATAGCAACTTGGTAATACGCTTTATCAGCTTCTGCTACAGATATACAATTGCTGCTATAATATATCATTTTACGATATTTGAGATGGCCGAGCTTATACGTATGAGAAATGATGTAGAAGATTTAACAGAAAGTCTATTCCTCGTTCTAACTTTTATGTGTTTATGCCTAAAATATTTAAACGTTTTTATGAGACAGTATGAATTGCGTGCCTTGCTTGATTGTTTTCGCGCTAATCTTTGTCAGCCAAGAAATTCGATGGAGGAATCAATATTGAAACAATACGACCTTAAAGCTAAAAGGATAACCTGTGCCTTCATGTTCATTTCACAAATA…
AceOr14		383	6E|21000	43	1763261	1765812	+	D	MDILPLNFRVLWFCGAWSEKKDNNDLFIRFLSFCYRYAIVILIYEFTISEVIELIRTHDDIEGITEGLFLALTYVALCFKYGNFLVRQNEVSMLLDCFRRETCQPRNSEERMILIKYDRKAKWCVRTFMSISQATCIALILAPIVGPQNTDRPLPFKTYLPYSISGLYPYLATYLQHVGAIFYGVLLNVSFDSLVYGFTLHVCGQIELLCYRLSKIYKDHPKQYQIDMDKGTMISECVRHQLYVHEIVRRIQSLFVWTVMILFIFSMVTLCTSIFQMSKKSLLSVGFLSLTLYLGCMLFQVFFYCWYGNELQLKSKGIGDAIYSSNWTIATTRDRKSLLFVMTISQKGLKLSYYGIFSLALDTFTWILKTSYSTFNVLQQTSM	ATGGATATATTGCCATTGAATTTCCGAGTTCTCTGGTTCTGTGGTGCATGGAGCGAAAAGAAAGATAATAATGATCTTTTTATTCGTTTTTTAAGTTTCTGCTACAGGTATGCCATTGTTATTTTAATATATGAATTTACGATATCAGAAGTAATTGAGCTTATAAGAACACATGATGATATCGAAGGTATAACTGAAGGACTTTTCTTAGCGTTAACTTATGTAGCTTTATGCTTTAAATATGGGAATTTCTTAGTTCGACAAAACGAAGTATCCATGTTGTTAGACTGTTTTCGAAGAGAAACATGTCAGCCAAGGAATTCCGAAGAAAGGATGATCCTTATTAAGTACGATCGCAAAGCTAAATGGTGTGTCAGGACTTTCATGAGTATATCTCAA…
AceOr15		384	6E|21000	43	1766938	1769109	+	D	MDILPVNFKALRFCGAWKEREDNNMCVGFLRLCYRYAIFLLIYEFTVLDVIEVIRTRDHIQELTEGLFMGLTFLTLCVKYANFLLRGNELSDLLNCLRVKRCQPRNSIEKLIIEEHSRRAKWSTMSFLMISYVTGLGFIITPALGLLKEGKRVLPLKTYIPYSVSNLLPYLVTYLQQFLAVFYAIMLNVNFDCLVYGFTIQVCAQIDLMCSRLTDSLKNIGGISSGRKPETNALIVECVKHHLLVSNLVKKIRELFIWTVMIFFFFSLLIVCTSIFLISKKKLLSFEFLSMFLYLSGILLQLFYYCWYGNELELKSKSIATTVYSCNWTMATPQERRSLMLIMISSQKGIMFSYHGVFTLSLNTFAWICRTSYSAYNLLQGASN	ATGGACATTCTACCAGTAAACTTTAAGGCTTTGCGTTTTTGTGGCGCATGGAAAGAACGGGAAGACAATAATATGTGCGTTGGTTTTTTGCGCCTTTGTTACAGGTATGCGATTTTTCTTTTGATATATGAATTTACGGTACTCGATGTGATAGAGGTAATTCGTACGCGCGATCACATTCAAGAATTGACCGAAGGACTCTTTATGGGATTAACTTTCTTAACACTGTGTGTTAAGTACGCGAATTTTTTGTTACGAGGGAACGAGCTGTCGGATTTATTGAATTGCCTACGCGTAAAAAGATGCCAGCCAAGAAATTCCATAGAAAAGCTAATAATAGAAGAGCATAGCCGCAGAGCTAAGTGGAGTACCATGTCGTTCTTGATGATATCGTACGTG…
AceOr16	PI	340	N/A	43	1772262	1776536	+	D	MDILPINFKALRFCGVWKERKDDNICVRFLRFCYRYAIFLLIYEFTIFDVIEVIRTRDHVQELTEGLFLGLTFLTLCVKFLLRESELSDLLDSLCVKMCQPRNSTEKLIIEQHSRRGTRVIRRYICCMHIALPLGLLKGGERVLPLKTYIPYSMSNPLLYLATYLQQFLTLFYGIMLNVTFDCLVYGFTIQVCAQIELMCCRLTDSFKNPSYISSGQNRETSASIVECVKHHLLVSNLVKKIRELFIWTIMIFFFFSLLIVCTSIFLISKKKLLSFEFLSMFLYLSGMLLQLFYYCWYGNELELKXSYHRIFALSLNTFTWVSKXICRTSYSAYNLLQQGSN	N/A
AceOr17		370	5E|2200	2	4504845	4502724	-	E	MHVLKFTLTICTIAGFWQPPSWTSLLNHIIYKTYAMFLVLSLNIFAISQFMNIIMYVNNSDDLTDSLYMMLTVFVAGYKNICLWIDHKNVRMLVNVLRKKPFKPNEFHEITIRQQFDKRIQNVAMGYLILVGSAVVVVIISSIFMDLSKGNLTYRAWIPFDYSTPIAFTFVYTNQMIGMSCSGLVNVACESLVCGFLLHICCQFEILEYRLKNINQNQNILCDCINHHNYIVKYAHTINDKFAKIIAVQFGVSMMVVCSNLYRMAMANEYMKFIPLIMYTGCMLAQIFIYCWFGNEVKLKSLQLANSVYNMNWLELSNSNKKSLLIIMKRSTFPIEFSSAYIITMNLESFVALLKMSYSSFNLLHQTQEQ	ATGCACGTGCTGAAATTTACCCTCACTATCTGTACAATTGCTGGATTTTGGCAACCGCCTTCATGGACATCCTTGTTGAACCATATAATTTACAAAACTTACGCAATGTTTCTGGTCCTTTCATTAAATATATTTGCAATATCCCAATTTATGAACATCATAATGTATGTCAATAATTCTGACGACCTCACCGATTCATTATATATGATGTTGACTGTATTTGTCGCGGGTTATAAAAATATTTGTTTATGGATAGATCATAAAAATGTCAGAATGCTAGTCAACGTTCTCCGCAAAAAACCTTTTAAACCAAATGAATTTCACGAAATAACAATTCGACAGCAATTTGATAAAAGAATACAGAACGTTGCGATGGGATATTTAATCCTCGTAGGTTCA…
AceOr18		369	5E|2200	2	4509798	4507558	-	E	MRVLKFTLLVCAFAGCWQPISWTSLFKHIIYKTYAMFLVSSLYIFSISQFMNIVLNVENSDEFTDSLYMMLTVFVAGYKQVYMWIDRKNIMVIINVLNEKPFAACEIQELKIQQKFEKMVQNSTLRYLILIMATIISIVLTSVIMEFSNRNLTYKAWVPFNYSYPALYFLVYTHQLIGMATSGIVNVACESIICGLLLHICCQLEILEYRLTKMTHGEDVLRNCVSHHNRIFEYAYVVNNMFAKIIGLQFAVSMLVVCSNLYRIAMATDYVTFISLMMYTGAILTQIFIYCWFGNEVKTKSLQLMNNIYNIQWPSLSNNNKKGLLIIMRRAMNPIEFSSAYIITMNLESFVALLKMSYSAFNLLHQTQD	ATGCGAGTGCTGAAATTTACACTCTTAGTCTGCGCATTTGCTGGATGCTGGCAACCGATTTCATGGACATCATTATTTAAACATATAATTTATAAAACATATGCAATGTTTCTTGTCTCTTCATTATATATATTTTCGATATCTCAATTTATGAACATTGTATTGAACGTCGAAAACTCTGACGAGTTTACTGATTCCTTATACATGATGTTGACTGTATTCGTCGCAGGCTATAAACAAGTTTATATGTGGATAGATCGCAAAAATATTATGGTGATAATCAATGTTCTTAATGAAAAACCTTTTGCAGCATGTGAAATACAAGAATTGAAGATTCAACAGAAATTTGAGAAAATGGTGCAGAATAGCACGTTACGATATTTGATTCTCATTATGGCG…
AceOr19		365	5E|2200	2	4514255	4511961	-	E	MLKFSLMLCAFAGCWQPIIWTSLFKHIIYKTYAIFLIFSLYLFLISQFINITLNVGNSNEFTDALYMMLTIFVAGYKQVYMWIDRKNFIIIINILNEKPFAPYETHEVMIQEKFEKLIQNNMRRYLIIVLMSITSILTMSVSTNFKKRNLTYKAWVPFDYSSPAIYFVVYIHQLIAMSTSGIVNVACDSLLCGFLLHICCQFEILGYRLTKLTQNSLCDCVRHHNRIFEYAYTVNNMFAKIIAIQFAVSMLVVCSNLYRIAMARDYVSFISLIMYTSAILVQIFIYCWFGNEVKLKSLQLINSIYDIEWLALSNSNKKDLLLIMKRAMTPIEFTSGYIITMNLESFVALLKMSYSVFNLLHQTNV	ATGCTGAAATTTTCGCTCATGCTCTGCGCATTCGCTGGATGCTGGCAACCGATTATATGGACATCGCTGTTTAAACATATAATTTATAAGACTTATGCAATATTTCTGATCTTCTCATTATATTTATTTTTGATTTCTCAATTTATAAATATTACATTAAACGTCGGCAATTCTAATGAATTTACCGATGCTTTATACATGATGTTGACGATATTCGTAGCAGGCTACAAACAGGTTTATATGTGGATAGATCGTAAGAATTTTATAATAATAATAAATATTCTTAATGAAAAACCTTTTGCACCATATGAAACACATGAAGTAATGATTCAAGAAAAATTTGAGAAACTGATACAAAACAATATGCGAAGATATTTAATCATCGTCTTGATGTCAATC…
AceOr20		372	5E|2200	2	4519667	4516859	-	E	MIVLQFTLVLCTVCGCWQPLTWTSQSKYIMYNSYRILLICIASAFTISQIMNIVLNINNFDEISDNIYMTLAVFIATYKIVTMWIIKEHVITIVNVLMEEPFKPSESCEVIIRQRYNKTIRKYALCYYGLVQITVICIILNAIFMDFMKGNLTFKAWVPFDYTSPIIFFFVFTHQIIGMSICATVNVACDSLISGLLQEICCQLEILEYRLKISYDQHSLCNCIRHHDRIYEYAYMVNRRFAKIIAFQFAVSMLVVCANLYKLASISIVMINGNLVTLIMYTACMLSQIFLYCWFGNELKLKSIGVANSIYNMKWHIFDNKNKKALLLIMRRSMVPIEFNSAVIITLNLDSFVSLLKSSYSAYNLLKHSLQD	ATGATCGTGCTGCAGTTTACACTTGTACTTTGTACGGTCTGCGGATGCTGGCAACCGCTTACATGGACATCGCAGTCAAAATATATAATGTATAACAGTTATAGAATATTGCTGATTTGTATAGCAAGTGCATTTACAATATCGCAAATTATGAACATTGTATTAAATATTAACAATTTTGATGAAATAAGCGATAATATATATATGACGTTGGCGGTATTTATCGCGACTTATAAAATAGTTACCATGTGGATAATTAAAGAACATGTCATAACGATAGTCAATGTTCTTATGGAGGAACCTTTTAAACCGTCGGAATCATGCGAAGTAATAATTCGACAAAGATATAACAAAACGATAAGGAAATACGCATTGTGCTATTACGGCCTTGTACAGATA…
AceOr21		373	5E|2200	2	4525861	4523767	-	E	MIVLEFTLTLCAVSGCWQPLTWTSLFKYMMYNSYRILLICLLCTFTISQVVNIILNINNFDEISDNIYMTLTVFIATYKITTMWVIKEHVITIINVLKKKPFKPSESCEVIIRQKYDKTIKKYAVWYYGLVQVTVICIILNAIFMDFIEGNLTYKAWVPFDYTLPIIFLLMFTHQMIGMSICAAVNVACDSLITGLLQEICCQFEILEYRLTKILYEKHILRDCVRHHNRIYEYAHIVNRRFAKIIALQFAVSMLVVCANLYKLAAISLLMINGSLVTLILYTACMLSQIFLYCWFGNELKLRSTKVANSIYNIKWQELDNKNKKSFLLIMRRSMIPIEFKSAIVITLNLDSFVALLKTSYSAYNILKRAQQD	ATGATCGTGCTGGAATTTACACTTACACTCTGCGCAGTCAGCGGATGCTGGCAACCGCTTACATGGACATCTTTATTTAAATATATGATGTATAACAGTTATAGAATATTGTTAATTTGTCTGTTATGCACATTTACAATATCGCAAGTTGTGAACATCATACTAAATATTAATAATTTTGACGAAATAAGCGATAATATATATATGACGTTGACGGTATTCATAGCAACCTATAAAATAACTACTATGTGGGTAATTAAGGAACACGTCATAACGATAATCAATGTTCTTAAGAAGAAACCTTTCAAACCGTCAGAATCATGCGAAGTAATAATTCGACAAAAATATGACAAAACGATAAAGAAATACGCAGTATGGTATTATGGCCTCGTCCAAGTA…
AceOr22		371	5E|2200	2	4531236	4528771	-	E	MPVLKFTLAVLAVAGCWRPTSWTSLFRHMIYNAYTTSMLITLYTFAMTQIIELILRADNADTIGDALFNALISLLACYKAIAMRINHNSITMLISNLVEKPFKPVDLNENMIREKFDKRITNNTLYYLILSSITVIYMILLSIFTNFKNGTLMYRAWLPFNSSISALFYLAYAHQIFSLIFNGLIHPICDNLICGLLLHICCQIEILEYRLSNIANDQENLRNCVRHHIYIFEYAYILNDKFSKIIPSEFLTITVVMCYNLIHMAFRTSNTVSCIQDVMVIASTLAPIFYYCWFGNEIKLKSLQLSDSIYNMEWTMFSNNMKKGLLMIMNRATIPIEFISADIIPVNLDSFIKVLKTSYSLFNVMLQSRKQ	ATGCCTGTCTTGAAATTTACGCTCGCGGTTTTAGCGGTCGCAGGATGCTGGCGACCAACATCGTGGACATCGCTGTTTAGACACATGATATATAATGCTTATACAACGTCAATGCTTATAACATTATACACCTTTGCAATGACTCAAATTATAGAGTTGATATTGAGAGCTGACAACGCTGACACAATTGGTGACGCCTTGTTCAACGCTTTGATTTCGCTTCTGGCATGCTACAAGGCAATTGCTATGCGGATAAATCATAATAGTATTACAATGTTAATTAGTAATCTCGTTGAGAAGCCATTTAAACCAGTGGATCTGAACGAAAACATGATTCGGGAGAAGTTTGACAAGAGAATAACGAATAATACATTATATTATTTAATTCTCTCCTCGATA…
AceOr23	CTE	284	3E|22	2	4540393	4538552	-	E	MSILKFTLTVLAVAGCWRPTSWTSLFKHMIYNAYTASMIITLYTFAMTQIMELILRADNADTIGDALFNALISLLACYKAIVIQINHDSITMLIGNLVEKPFKPVDLSENMIREKFDKRITNNTLYYLILVSITATYMILLSIFTNFKNGTLMYRAWLPFNSSISALFYLAYAHQIFSLIFIGLIHPTCDNLICGLLLHICCQIEILEYRLSNIANDQENLRNCVRHHIYIFEYAYILNDKFGKIIPSEFLMITVVMCYNLIHMAFRASDTVSYIQDIMVIATT	ATGTCTATCTTGAAATTTACGCTCACGGTTTTAGCGGTCGCAGGATGCTGGCGACCAACATCGTGGACATCGCTGTTTAAACACATGATATATAACGCTTATACAGCATCAATGATTATAACATTATACACCTTTGCAATGACTCAAATTATGGAGTTGATATTGAGAGCCGACAACGCTGACACAATTGGTGATGCCTTGTTCAACGCTTTGATTTCGCTTTTGGCATGCTACAAGGCAATTGTTATACAGATAAATCACGATAGTATTACAATGTTAATTGGTAATCTTGTTGAGAAGCCATTTAAACCAGTGGATCTGAGCGAAAACATGATTCGGGAGAAGTTTGATAAGAGAATAACGAATAATACATTATATTATTTAATTCTCGTCTCGATA…
AceOr24	CTE	232	2E|2	2	4546345	4545557	-	E	MHILKLTFLIVTFVGCFRPLSWTSLFMRVIYNLYRLFIITILYIFAFLQFTDIMINVNNPDDFTNILYMALNVSVSGFKLLIMWLNYNNVTTLITVLNEEPFKPLDLSELKIREKFDKIIRFNTLRYSVLIASSWTFMSLMSLLTDFKHRKLTYREWVPYDYSSYMMFCVTYVHQILSTFYCASVNVACDTLICGFLMHVYCQIEILEYRLKKILSDQSILDYCVRHHNSIF	ATGCATATCTTAAAATTGACATTTTTAATCGTTACATTTGTTGGGTGCTTTCGACCGTTATCGTGGACATCGCTATTTATGCGTGTTATTTACAATCTCTACAGACTATTTATAATTACCATTTTATATATTTTTGCTTTTTTACAATTTACGGACATTATGATAAACGTCAATAATCCTGACGACTTTACTAATATTTTATATATGGCGTTAAATGTGTCCGTTTCTGGTTTTAAATTACTGATAATGTGGCTAAATTATAACAACGTTACAACATTAATTACTGTACTTAACGAGGAACCATTTAAACCATTAGATCTAAGCGAATTGAAAATTCGTGAAAAATTTGATAAAATAATACGGTTTAACACATTACGTTACTCAGTTTTGATTGCGTCA…
AceOr25		370	5E|2200	2	4561188	4558078	-	E	MHILKLTRTIIIVAGCFRPFSWTSLFKQTIYNIYRLYVISMLYFFSMWQFMDIVLNVDNPYDFTNNLNMLLTSSAACYKIFIVWLNYEKIAALINCLIEEPFKPLNLSETKIQRQYDKIIRNNTLRYTSLIGTTCSFIALMSLFTDFRHKRLTYREWVPYNYSSYMTYYFTYAQQMISTFHCASVNVACDTLLCGLLMHICCQLEILEYRLKNISNNEFTLGFCVRHHNRILEYAQLVNVRFTKIVGFQFMTSTMVICCNLYQLTDSALSANHIPLIMYTCCMLTQIFIYCWFGNKVKFKSLQLTDSIFHIEWPILNNNIKKSLLVIMKRVIIPIEISTVYILTINLDSFVALLKTSYSVYNLLVRVQEY	ATGCATATTTTGAAATTGACACGTACAATCATTATAGTCGCTGGATGCTTTCGACCATTTTCGTGGACATCTCTGTTTAAACAGACAATATATAATATTTACAGGTTATATGTAATTAGCATGTTATATTTTTTTTCAATGTGGCAATTTATGGACATTGTTTTAAATGTTGATAATCCTTACGACTTCACTAATAATTTAAATATGCTTTTGACTTCATCTGCTGCATGTTATAAGATATTTATCGTGTGGTTAAATTATGAGAAGATTGCAGCGTTAATTAATTGTCTTATTGAAGAGCCATTCAAACCATTAAATTTGAGTGAGACAAAAATTCAACGACAATACGATAAAATAATACGAAATAACACATTACGTTATACGAGCTTGATTGGAACG…
AceOr26		369	5E|2200	2	4566321	4563898	-	E	MHILKLTRTICMITGCFRPQSWTSLFKWIIYDIYRLYVISMMYTFTFSQIVDIVINVDNPNDFTNNLNMMLNMSASCYKFYIASLSYKNIVTLINYLTEEPFKPLDLDEIKIRRQYDKIIRNNTLRYAIMIATAWTFMTLMSLLTNFRHRRLTYRGWIPYDYSSYIKFCLTYGQQLLSTFHGASINVACDTLLCGFLMHICCQIEILEYRLKKHLCNQFSLGYCIRHHNRIFEFAQMVNTRFTQIIGFQFMASTMVTCSNLYQLTKSTLNADHFALIMYTCATVIQIFVYCWFGNKVKLKSLHLTNSIFQMEWSVVENSIKKNILIIMKRAMIPIEITTVHILTINLDSFVALLKTSYSVYNLLVRIQE	ATGCACATTCTGAAATTAACACGTACAATTTGTATGATCACTGGATGCTTCCGACCGCAATCGTGGACGTCTTTGTTTAAATGGATAATTTACGACATCTACAGATTGTATGTAATTAGCATGATGTATACTTTCACATTCTCGCAAATAGTGGACATTGTTATAAATGTTGATAATCCTAACGATTTTACTAATAATTTGAATATGATGTTAAATATGTCAGCTTCGTGTTATAAGTTTTATATCGCCTCTTTAAGTTACAAAAACATTGTTACATTAATTAATTATCTTACTGAAGAACCATTTAAACCATTAGATTTGGATGAAATAAAAATTCGACGACAATATGATAAAATAATACGAAACAATACTTTGCGCTACGCGATCATGATTGCGACA…
AceOr27		369	5E|2200	2	4573411	4568847	-	E	MSSLKFIFAILTIAGCWRPFSWTSLIKHALYDAYTLLVISVMYSFTFSQFMDVILNVDNPDDFTNTLYTMLTMFAANYKILNLFVNHESFAKLIQNLTEGTFKPLLLVEIEIQRKFDKIIQNIAKCYTILIIITYTGHVLISLLTNFKKRQLTFRGWIPYNYSSFMLFCLTYVHQYIGVIFACLVSVACDSLIVGLLLHVCCQITILQYRLKSLINGQNTLRDCVRQHHHIIKFAYATNKRFTRTIAFQFVASTFVVCSNLYQLTRTKLIVDFIAFFAYTLCILVQIFIYCWFGNKLKLTSLQLVDSIFEIDWIALDLKTKKSLLVIMTRAMKPIEFNSAYILNMNLDSFVALLKTSYSAYNLLSQVQE	ATGAGCTCGCTAAAATTCATATTCGCAATTCTTACAATCGCTGGATGCTGGCGACCGTTCTCGTGGACTTCTCTTATCAAACATGCATTATATGACGCCTATACATTATTAGTAATTAGTGTCATGTACAGCTTTACATTTTCACAATTTATGGATGTTATTCTGAACGTTGATAATCCAGATGATTTTACTAATACTCTATACACAATGTTGACTATGTTCGCTGCAAACTATAAAATACTTAATCTGTTTGTGAATCACGAGAGTTTCGCGAAGTTAATACAAAATCTTACGGAAGGAACATTTAAACCACTGCTACTTGTTGAAATTGAAATTCAACGAAAATTCGACAAGATAATACAGAACATCGCAAAGTGCTATACAATACTGATTATAATC…
AceOr28		369	5E|2200	2	4595957	4593448	-	E	MNSLKFTLAILTIAGCWRPFSSTLLIKHTLYDAYTLLVISIMYSFTFSQFMDIILNVDNPNDFTNTLYAMLTMFAADYKILDLFVNHESFAELIQNLTERTFKPLLLFEIEIQRKFNMIIQNMTKCYTILIMITYAGHVLRSLLTNFKKGQLAFRGWIPYDYSSFVLFCLTYAHQYVGLLFACLVSVACDGLIVGLLLHVCCQITILQYRLKGLINGQNTLRDCVRQHRHIIEFANATNERFRRIIAFQFVASTFVVCSNLYQLTRTELIVDFIAFFAYTLCVLVQIFIYCWFGNKLKLMSLQLVDSIFEIEWIALDHKTRKSLLIIMIRAMKPIEFNSAYIFNMNLDSFVTLLKTSYSAYNLLSQIQE	ATGAACTCGCTAAAATTCACACTCGCAATTCTCACAATCGCTGGATGCTGGCGACCTTTCTCGTCGACTTTGTTGATCAAACATACGTTATATGATGCCTATACATTATTAGTAATTAGTATCATGTACAGCTTTACATTTTCACAATTTATGGATATCATCCTGAACGTTGATAATCCAAATGATTTTACTAATACTCTATACGCGATGTTGACCATGTTTGCTGCAGACTATAAAATACTCGATCTGTTTGTGAATCATGAGAGTTTCGCGGAATTAATTCAAAATCTTACGGAAAGAACGTTTAAACCATTACTACTTTTTGAAATCGAAATTCAACGAAAATTCAACATGATAATACAGAACATGACAAAGTGCTATACCATATTGATTATGATC…
AceOr29	CTE	300	3E|22	2	4602196	4600223	-	E	MDALKFTLVILTIAGCWRPFSWTSLRKHILYNAYTLLIISLMYSFTFTQFMDIVLNADNPDDFTNTVYTMLAIFAACYKIFNLWMNHESFAELIQNLTEGTFKPLVSVEIEIRRKFDKLIQNIAICYVILIMLTCAGHFVISLLTSFKKRQLILRGWIPYDYSSFVLFCLTYTHQYVGVISASLVNVACDSLIVGLLLHLCCQIMILQYRFKGLITGQNTLDDCVRQHHHIIEFAYTTNEKFTRIIAFQFVASTFVVCSNLYQLTRAKLIVDLIILFAYTICVLVQIFIYCWFGNKLKLM	ATGGACGCGCTGAAATTTACACTCGTAATTCTCACAATCGCTGGATGTTGGCGACCGTTCTCGTGGACATCACTCAGAAAACATATATTATATAACGCCTATACATTATTAATAATTAGTCTTATGTATAGTTTTACATTCACCCAATTTATGGATATTGTTCTGAACGCCGATAATCCAGACGATTTTACTAATACTGTATACACGATGTTGGCCATATTCGCTGCATGCTACAAAATATTCAATCTATGGATGAATCATGAAAGTTTCGCGGAGTTAATTCAAAATCTTACGGAAGGAACGTTTAAACCATTAGTATCTGTCGAAATTGAAATTCGACGAAAATTTGACAAGTTGATTCAGAATATTGCAATATGTTATGTTATTTTGATTATGCTC…
AceOr30	NTE	298	5E|2200	2	4605148	4603203	-	E	MLAMVIACCKMLSLLLNRKNIEVLTDALVEKPFRPLESDEIEIRQKYNNIIRTNSIIYTIFVEITCGCMNLTSLLTDFRQGNLAYREWIPFDWSDTVYYLTYFRQLMSLTAASIVNVACDIMICGLLLHIYCQIEILECRVRKSLRNRGNLVECVRHHDHIYKFAYTINEKFRIIIAVQFIASMLVVCSNLYRLAKTTLSPKYIPLMLYTICMCSQILIYCWYGNEIKLKSIQFSDEIFGMDWITAHRKVRENLIMIMNRSLIPIEFSSAHILTVNLDSFVKLLKMSYSVYNILKQTK	ATGCTAGCCATGGTTATCGCTTGCTGCAAGATGCTTAGTTTATTGCTAAATCGCAAGAATATCGAGGTATTAACTGACGCATTGGTTGAGAAACCGTTTAGACCATTGGAATCAGATGAAATTGAAATTCGACAAAAATATAATAACATAATACGGACCAATTCTATAATCTACACGATTTTTGTTGAGATAACGTGCGGCTGCATGAATTTAACGTCTTTGCTTACGGATTTCCGACAAGGAAATTTAGCGTATAGAGAATGGATACCCTTCGACTGGTCCGATACAGTGTATTATCTCACATATTTTCGTCAATTAATGAGCTTAACGGCTGCGTCGATCGTGAATGTTGCTTGCGATATAATGATTTGTGGATTGTTGCTACATATTTATTGCCAA…
AceOr31		367	5E|2200	2	4613907	4610365	-	E	MQVLKFTLKILTVVGCWPPNSWTSLCKRTIYNVYTISIILLLFTFMLPQLMDIVLNVNNANDFTDTFYIMLAMIISCCKMVGLLINRNNIGILTNILTQKPFIPLEADEIEIRQKFDKTIQTNTLWYTILVETTCACVMLTSLFTDFRKGNLTYREWTPYNYTSEVIFYIIYARQLISSTIGSMVNVACDSLICGLLLHVCCQLEILECRLKKNFLGQNNLRECVRQHDCIFKFALMVNEKFKIIIAIQFIVSTLVVCSNLYQLAKMTLIAQCFPLILYTCSMLTQILIYCWYGNEVKLKSVQLIVNIFGMGWLTMKQNRKQSLLIIMNRSLIPIEFSSAYILTMNLNSFVSLLKTSFSAYNILQQI	ATGCAGGTTCTTAAATTTACATTAAAAATTCTTACGGTTGTGGGATGTTGGCCACCAAATTCATGGACCTCATTGTGTAAACGTACTATATATAACGTATATACCATTTCTATAATATTACTGCTTTTCACCTTCATGTTGCCACAACTTATGGATATCGTTTTGAACGTCAACAATGCCAACGATTTTACGGATACTTTCTACATTATGCTCGCCATGATTATTTCCTGTTGTAAAATGGTCGGTCTTTTGATAAATCGCAACAATATAGGGATATTAACCAATATTCTTACTCAAAAACCGTTTATCCCATTAGAGGCTGACGAAATAGAAATCCGCCAAAAATTCGACAAAACAATACAAACGAATACATTATGGTACACAATTTTAGTCGAGACA…
AceOr32		368	5E|2200	2	4617151	4615093	-	E	MHVLQLTFKILTIVGCWRPQSCSSLYLRIIYNAYTVFMIVLLYTFLISQFLDIIWNVDNAEDFTENLYATMASVVSCSKMLSLLVNRKNINMLINVLIKKPYRPLEMDEMRIRYKFDRLIYINTLYYTILVETTCACITVTSLFTMFRKGNLTYRAWLPYDYYSSSIIFCLTYAHQLISLTAGSLVNVACDSLICGLLVHICCQIEILECRLSKVSNDGTLRDCVRHHDSILQYAFRLNNKFRMTIAMQFVVSTLVVCSNLYQMTKSTSLNANYLPLILYMSCMLTQIFIYCWYGNEVKLKSIQLLDNVFAINWMTMNRNLKRNLLIIMSRAAVPIEFTSAYVLSMNLDSFVGLLKTSYSAYNILKQV	ATGCATGTCTTGCAATTAACCTTCAAAATTCTGACGATTGTTGGATGTTGGCGGCCACAATCATGTTCGTCACTTTACTTGCGTATAATATACAATGCATATACAGTTTTTATGATTGTATTATTATATACTTTTTTGATATCGCAATTTTTGGACATTATCTGGAATGTTGACAATGCCGAAGATTTTACCGAAAATTTATACGCCACGATGGCATCGGTTGTTTCGTGCTCTAAAATGCTCAGTTTATTAGTGAATCGAAAGAATATTAATATGTTAATCAATGTACTCATCAAAAAACCATACAGACCATTGGAAATGGACGAAATGAGAATTCGATATAAATTCGATAGACTTATATATATCAACACACTCTACTATACGATTTTGGTGGAAACA…
AceOr33		369	5E|2200	2	4620666	4618106	-	E	MHILKFTFKLLTIFGCWRPDSWLSLHKRIAYYLYTSIIILLLHTFMLSQLMDLILTVDNTDNFSDNFFVLLAMFISCCKLLILLTNRKNIIMLIDMLMEKPYRPSKSTEMEILYKFDKDIEINTRRFVYLGAVTMSCIILSSLSMNFKNRKLTYRAWLPFDYSSMILFYLMYIHQLISLAIAAFINVGCDTLICGLLVHICCQIEILTCRLKKIISYSNVLRGCVYQHYHIIRLAYIVNTKFRLIIIIQFITSTLIICFSLYQISKTTTKAKYIEMTLYISSMLTQIFFYCWYGNEVKIKSHQMIDNIFEMEWLTLNKNKKKSLIIIMRRTIVPIQITCAYIIPMNLDSFMGILKTSYSTYNLLEKIRV	ATGCATATTCTTAAATTTACTTTTAAACTTTTAACGATATTTGGTTGTTGGCGACCCGATTCTTGGTTGTCGTTACATAAACGTATAGCATATTATCTATATACAAGTATAATAATTTTATTACTACATACCTTTATGCTTTCGCAATTGATGGACTTAATATTAACCGTTGATAATACTGATAATTTTTCGGATAATTTTTTTGTATTACTTGCCATGTTTATTTCTTGCTGTAAATTGTTAATTTTGCTAACGAATCGCAAAAACATTATTATGTTAATCGACATGCTGATGGAGAAACCATATAGACCATCCAAATCAACTGAAATGGAGATTTTATATAAATTTGATAAAGACATAGAAATTAATACTCGGCGCTTTGTATACCTGGGAGCTGTA…
AceOr34		369	5E|2200	2	4625107	4621959	-	E	MHILKLNFKLLTIFGGWRPDSWSSLHKRVAYDMYTSIIIIILNTFVLSQLMDVILTVNNADDFSENFFILIAMFISCCKLFILLMNRKNIIMLIGILMKEPCRPSRSTEIEILYKFDKSIQINTRRFICLGTVTCLCVVLTSLSVNFRIRKLTYRAWLPFDYSSTLLFYLMYAHQLICLIAGGFLNIGCDTLICGLLVHICCQIEILTYRLKNIVSYSNVLRNCVYQHYYIFRLAFIVNAKFRLTIAIQFITSTLVVCFSLYQLSTATTKAKYIEMILYISCMLTEIFFYCWYGNELKIKSHRMIDNIFEIEWLALDKNRKKSLMIIMSRAIVPIQITCAYIVPMDLNSFMSLLKTSYSTYNLLQQIRE	ATGCACATTCTTAAACTTAATTTCAAACTTTTGACGATATTTGGAGGCTGGCGACCGGATTCTTGGTCGTCGCTACATAAACGCGTAGCATACGACATGTATACCAGTATAATAATTATAATACTAAATACGTTTGTACTATCGCAACTGATGGACGTAATTCTAACTGTAAACAACGCCGATGATTTTTCTGAAAATTTTTTTATATTAATTGCCATGTTTATTTCTTGTTGTAAATTGTTCATTTTACTGATGAATCGCAAAAACATTATTATGTTGATAGGCATTTTAATGAAAGAACCTTGTAGACCGTCGAGATCGACTGAAATTGAGATTCTATATAAATTCGATAAAAGCATACAAATTAACACTCGACGTTTCATATGTCTGGGAACAGTA…
AceOr35		370	5E|2200	2	4632528	4627224	-	E	MYILRYTFNLLTIFGCWRPDSWSSLCERITYHVYTSIVILIVNTFMLSVLMDVIWTINNGEDFLDNFFPPIATFISSCKVFILLMNRKNIIMLINILRQKLHRPSSSTEMEILNNFDKSIQTNTLRFIYLGIVTMMWIALSSLYINFKNRKLMYKAWLPFDYYSSTVLFYLTSAHQVISLTIAMFVNIGCDTLICGLLVHICCQIEILTYRLRNIIFCSDFLRVCLYQHYHIFRFALIVNEKFGMTIAIQFILSTMMICFNLYQISKTTVKTNYIQLILVTFCLLTQIFLYCWYGNEVKIKSYQIIDDIFKMEWLILDDNIKKSLMMMMMRALVPIQINCVYVIPMNLESFMSILKMSYSTYNLLQQVEN	ATGTACATCCTTAGATATACTTTTAATCTTTTAACGATATTTGGGTGTTGGCGACCCGATTCCTGGTCGTCGCTATGTGAACGCATTACATATCACGTATATACAAGTATAGTAATTCTAATAGTAAATACTTTTATGTTATCGGTATTGATGGATGTAATCTGGACCATAAATAACGGGGAAGATTTTCTCGATAATTTTTTTCCACCAATCGCGACCTTTATTTCTTCTTGTAAAGTATTCATTTTATTGATGAATCGTAAAAATATTATTATGTTAATCAATATATTGAGACAGAAACTACATAGACCGTCGAGTTCAACAGAAATGGAGATTTTGAATAATTTCGATAAAAGCATACAAACAAATACTTTACGCTTCATATATTTGGGAATAGTA…
AceOr36		368	5E|2200	2	4636443	4634000	-	E	MQVLDSTFKFLTICGCWRPDSWTSSCKRVIYHMHTFFVLVLINTFTLSQLLDIILTVDNADDFTDNFYMLLAMIVSCCKMLSMLINRKNIALLINILMETPCRPLEPEEMEIHNKFDKGVQANTIHYAILVETTCVCITLTSLLTDFRRRTLTFRAWLPYDYSSSILFYITYAHQLISLIIGSVLHVACDGLICGLLVHICCQIKILESRLRRIAYEPGILSECILQHNRIFDFAITVNEKFRFTIAIQFMVSTLVVCFNLYQLTRSTTTNAKYVQLVLYMCSMLTQIFFYCWYGNEVKLKSQQLVSNIFDMEWCILDQNVKKILLLIMRRSTVPIEFTTAYIISMNLDSFVGLLKTSYSAYNILQQI	ATGCAAGTATTAGATTCGACTTTTAAATTTCTAACTATTTGTGGTTGTTGGCGACCGGATTCTTGGACATCGTCATGTAAACGTGTAATCTATCATATGCACACATTTTTCGTGCTTGTGTTAATAAACACGTTTACTTTATCACAATTACTGGATATTATTCTTACTGTGGATAATGCGGACGATTTCACTGATAATTTCTACATGTTACTTGCAATGATTGTATCTTGTTGTAAGATGCTTAGTATGTTGATAAATCGCAAAAATATTGCTTTGTTAATAAACATTCTCATGGAAACACCGTGTAGACCATTGGAACCGGAAGAAATGGAAATTCACAACAAATTTGATAAGGGCGTACAAGCAAACACGATACATTACGCAATTTTGGTTGAAACG…
AceOr37		371	5E|2200	2	4639317	4637390	-	E	MFILTFTFKILMICGCGRLDSWPTPYKRLVYHVYTIFVMLLIYTFMLSQLMDLIIIVDNSNDFTDNFYVLLAMIVSCCKMLALLMNRSNIEMLIKTLMRKPFRPVEPDEMKIRQKFEKLIQSNTLYYTILVETTCLSVAVTSLLTEFKKGNLTFRAWLPFDYSSSQLFPFVYAHQLISFTMGSVHHVACDSLICGFLVHICCQIEILEHRLRKSARDPNILRECVLQHNNIFKFARIVNKKFRITIFIQFVVSTLVMCFNLYQFTKSTALRTKYMQLIMYTCSMLSQIFFYCWYGNEVKLRSRQLINNIFEMEWFKFNETAQKTLLMVMRRAVVPIEFTSACVISMNLDSFVGLLKTSYSAYNILKQTQGS	ATGTTCATACTGACCTTTACGTTCAAAATATTGATGATTTGCGGTTGTGGACGACTGGATTCTTGGCCGACTCCATACAAACGGTTAGTTTATCATGTGTATACTATTTTCGTAATGTTACTAATATACACTTTTATGCTATCGCAATTGATGGATCTTATTATAATCGTGGATAATTCCAACGATTTCACCGATAATTTCTACGTGCTACTCGCTATGATCGTTTCTTGCTGTAAGATGCTCGCTCTGTTGATGAATCGTAGCAACATTGAGATGTTAATCAAAACTCTTATGAGAAAACCGTTTCGACCGGTTGAACCCGACGAGATGAAGATTCGACAGAAATTCGAAAAACTCATACAATCAAATACGCTTTACTATACTATCTTGGTCGAGACA…
AceOr38		368	5E|2200	2	4643145	4640549	-	E	MQVLNFTFRILMICGCWIPDSCTTLCKRLVYHFYTILILLLIHTFMLSQLMDLILTVDNPDDFTDNFYMLLAMIVSCCKMFTLLMNRSNIAILIDILVRKPCKPIQSDEIKIQQKFDKHVQTNTLFYAVWVETTCLCIAVTSLLTEFRKGRLTFRAWLPFDYSSSSLFHIVYAHQLISLTAGSILHVACDGLICGLLVHVCCQIEIIECRLQKVAHDQDILRKSVLQHNHLFKFARLMNEKFRLTIVIQFVVSMLVVCVILYQFTKSTASRAQYMQLMMYMGCMLSQIFFYCWYGNEVMLKSRQLINSIFEMEWFELNKQTKQSLLMIMRRSSRPIELTSAYVISMNLDSFVGLLKTSYSAYNVLKQM	ATGCAAGTATTAAATTTTACGTTTAGAATATTAATGATTTGCGGATGCTGGATACCAGATTCTTGCACGACACTATGTAAACGGTTAGTTTATCATTTCTACACTATTTTGATATTGCTACTTATACATACATTTATGCTATCGCAATTGATGGATTTAATTTTAACCGTGGACAATCCCGACGATTTTACTGATAATTTTTACATGCTACTCGCAATGATTGTTTCCTGTTGTAAGATGTTCACTCTGTTGATGAATCGCAGTAATATTGCGATACTAATCGATATTCTTGTAAGGAAACCCTGTAAACCGATCCAGTCCGACGAAATCAAAATTCAGCAGAAATTCGATAAACATGTACAGACAAATACGCTTTTCTATGCAGTTTGGGTTGAAACA…
AceOr39		371	5E|2200	2	4646836	4644627	-	E	MSLLEFTFKILSSCGCWIPNSWMSPHRRLIYHVYTIFILLLINTFTLSQFLDIILIVDNSEDFMDNFYMLLAMIVSCFKMFSLLINRNNITMLTNILINKPCKACDTVEIEIQHKYNKLIETNTLYYMILVELTCASTAVASLLTDYKKEKLTFRAWLPFDYSSTMLFHFTYFHQLISLTVGSVLHVACDSLICGLLLHICCQLEILSCRLKNIAHNPEILRDCVIQHNLLFKFAFLLNKKFRFTITFQFIVSTLVVCFTLYQLTKTSGKFVELGMYMSCMLTQIFLYCWYANEVKLKSLQLVNDLFEMEWFTLRQDIKKDLLTIALRSRMPIEFNSAYIISMNLDSFVGLLKTSYSTYNILQQTQNDKAN	ATGAGCTTATTAGAATTTACATTTAAAATTTTATCGAGTTGCGGTTGTTGGATACCGAATTCTTGGATGTCTCCACATCGACGATTAATATATCACGTGTACACTATTTTTATACTTTTACTGATAAATACATTTACATTGTCGCAATTCTTGGATATAATTCTGATCGTTGACAATTCGGAAGATTTCATGGATAACTTTTACATGCTGCTTGCCATGATTGTTTCTTGTTTCAAAATGTTTAGCCTGTTAATAAATCGTAATAATATCACCATGCTTACAAATATTCTTATCAATAAACCGTGCAAAGCATGTGATACAGTCGAAATAGAAATACAACATAAATACAATAAGCTAATTGAGACAAATACTCTGTATTATATGATCCTAGTTGAATTA…
AceOr40		383	5E|2200	64	85999	82309	-	E	MHTLPLSFALLTCAGYWRPINLTSIKYWAYTVYSIAMNFLLHSFTFCGLVDCFISEDLKTFIEKFSLFLSVLGVSCKVTNLATRRDEIINLTDMLLDDICVPRNAHESNIQRRFNRNAKIITICCEILNESAAFFSIAQFRHFVNTRTLPLYDWVPYDISSTMIFWATLLHQTIIIMICANTSVAHETLISGFMIQICAQLDILCHRARILPDLLQEAWKCSISKEDFKMRERQLIREIVHHHRYIYRFAKRINAVFTLMIFVQFTISSTVLCLCIYQMLTTNLLSVEFAYSSSYLGSMLIQIYLYCWFGNEVTLKSTEIGNAVYEMDWPMLPVDLMKTLLIIITRSVKPIKITSGYIITLSNDSFMKIIKISYSAYNVLQGS	ATGCACACTCTTCCGCTGTCATTCGCACTATTGACATGCGCCGGATACTGGCGACCTATTAACTTAACATCTATCAAATATTGGGCGTATACTGTTTATTCTATTGCCATGAATTTTTTACTTCATTCATTCACATTTTGCGGTTTAGTCGACTGTTTCATAAGCGAAGATCTTAAGACGTTCATCGAGAAATTCTCGCTATTTCTGTCAGTACTTGGCGTTAGCTGCAAAGTGACAAATCTGGCGACACGTCGAGATGAGATCATCAATCTTACTGATATGTTGTTGGATGATATCTGCGTACCCCGGAACGCTCACGAATCGAATATTCAGCGACGCTTCAATCGCAATGCAAAGATAATCACCATATGCTGCGAAATACTAAATGAGTCAGCTGCC…
AceOr41		384	5E|2200	64	112435	157145	+	E	MHTLPLSFALLTYIGYWRPINLTFIKYWAYIIYSIVMNFLLYSFTFCGLVDCFITEDLETFIEKFSLFLSVLGVSCKVMNLTLHRHEIIGLTDMLLQDICVPRNDCEMDIQRRFDRNAKIITICCEILNESAVFFATVAQFRYFISTRTLPLSDWVPYDISSSTAFWATMLHQTIGLIICANASVAHETLISGFMIQTCAQLDILCYRVRMLPSSLREAHKCSISKEDFKAREQRLIRELVHHHHFVYRFAERINAVFTLMISVQFTISSTVLCLSIYKMLTKNLLSLEFAWSSSYLGCMLMQIYLYCWFGNEVTLKSTEIGNVIYEMEWPMLPVDLMKILLLIITRSKRPIKITSGYMITLSNDSFMKIIKISYSAYNVLQGS	ATGCATACTCTTCCGTTATCGTTCGCGCTATTAACATATATCGGATACTGGCGACCCATTAACTTGACATTTATCAAGTATTGGGCGTACATTATTTATTCTATCGTAATGAATTTTCTACTTTATTCATTCACATTTTGCGGTTTAGTTGACTGTTTCATAACAGAGGATCTCGAGACGTTCATCGAGAAATTCTCGTTATTTCTGTCAGTACTCGGCGTTAGCTGCAAAGTGATGAACCTAACGCTACATCGGCATGAAATCATCGGTCTCACTGATATGCTGTTGCAAGACATCTGCGTACCCCGGAACGATTGTGAAATGGATATTCAGCGACGCTTCGATCGTAATGCAAAAATAATCACCATATGCTGCGAAATACTGAACGAGTCAGCCGTC…
AceOr42		384	5E|2200	51	1681953	1483968	-	E	MHTLPLSFALLTYTGYWRPIHFTSIKYWTYTIYSIVMNFLLYSFTFCGLVDCFILKDLETFIEKFSLFLTVLGVSCKVINLAVRRDEIIGLSNMLLQDICIPRNDQETDIQRRFDRNAKIITIYCEILNESAAFFATVAQLRYFINTRTLPLYDWVPYDISSTTAFWATMLHQTIALILCANASVAHETLISGFMIQICAQLDILCYRARTLPELLQEAWQYSNSKEDFKMRERQLIREIVHHHRYVYRFAERINTVFTLMIFVQFSISSTVLCLSIYKMLTKNLLSLDFAYNLSYLGCMLMQIYLYCWFGNEVTLKSTEIGNAVYEMDWPMLSVDLMKTFLVIIIRSMRPIKITSGYVVTLSNESFMKIIKISYSAYNVLQGS	ATGCACACTCTTCCGTTATCGTTTGCGTTATTAACATACACCGGATACTGGCGACCCATTCATTTTACATCCATCAAGTATTGGACGTACACCATTTATTCTATTGTAATGAATTTCCTACTATACTCATTCACATTTTGTGGTTTAGTTGACTGTTTTATACTGAAGGATCTCGAAACTTTCATCGAGAAATTCTCGCTGTTCCTGACAGTACTTGGTGTTAGCTGCAAAGTTATAAACCTGGCAGTACGTCGGGATGAAATTATTGGTCTCAGCAATATGCTACTGCAAGACATTTGCATACCCCGAAACGATCAAGAAACGGATATTCAGCGACGCTTCGATCGCAATGCGAAGATAATCACCATATATTGTGAGATACTGAACGAATCTGCTGCC…
AceOr43		383	5E|2200	48	1346401	1351943	+	E	MQILSLNFLMYTISGLWRPIKWSSKCSKLLYSMFTFSTIYLLSYLMLTHLLYIIFVIDNVEDFASTSPFFFSTISLMFKAVTAVIYRDRIINTIEVLQNEPCKACNKDETDIQMKFDHTIRSYSIYYLLLCTFSAVGAVTAGMLDILEGQLPYNMWVPWNCTSFFSFLFTSLQEIISLIVATIVNIATETIVLGFCLQLCAQFEILEHRLQRMVKRREEEIFPKSSLNKVSREISKLSKHISHHLCIIRLAGTINGIYSKVIFVQFFVSILVLCSIVYHLSSHLTLTDVATLIAYTFSMFVQIFVYCWAGNEVMLKSIGLSEIVYHMDWMLMTNSEQKDLLMIMKRCIKPIKFTSSFLVILSLESYGNLLKMSFSAFNVLQQF	ATGCAGATACTGTCTCTCAATTTCTTAATGTATACTATAAGTGGTTTATGGCGACCAATCAAGTGGTCTTCAAAATGCTCCAAGTTATTGTATAGTATGTTCACCTTTTCCACGATATATTTATTGTCATATTTAATGCTAACTCACTTGCTGTATATCATCTTTGTTATCGATAACGTGGAAGATTTCGCATCGACTTCCCCATTTTTCTTTTCAACAATCAGCTTAATGTTCAAAGCGGTTACTGCTGTTATTTATCGCGATCGAATTATCAACACAATTGAAGTTCTGCAAAATGAACCATGCAAAGCCTGTAATAAAGATGAGACTGATATCCAAATGAAATTTGATCATACAATCAGATCGTATTCCATATATTACTTACTTTTATGTACGTTT…
AceOr44		388	5E|2200	48	1355701	1359504	+	E	MQMFSLNFLMYTIGGVWMPIEWSSNIAKLLYNVFTTVVLVLLYFLMITQFMDIILLVDNIDDFATNTLMFLTIVAVTCKATIVVVRRKAIINLVQVLLTAPYKPRNEDEMTIQTKFDKFIKSCSIKYSLLATSSVTGVTVRSVLNAMQGQLPYRVWLPYNFNVSPMFWITSVQQIITVIFVTIINVGTETLVFGLFLQTCAQFEIFESRLQKLVTNKTNKLMKNKIRYLEHSSPSSNEEKTIISKYIHHHIKIYKYAKTVNVIFNQVLFVQFVGSILVLCTSVYYLSAHKTLSETATLIVYTICMFVQIYVYCWSGNEVILKSMSIGDAIYHMNWPSLSVNERKELLMIMLRSTLPMKFTSSFLITLSLQSYSSILKLSYSAFNVLQK	ATGCAAATGTTTTCTTTAAATTTTTTAATGTATACCATCGGTGGTGTATGGATGCCAATTGAATGGTCATCGAACATCGCTAAGCTTCTGTACAATGTGTTTACCACTGTTGTACTAGTTTTGTTATATTTTTTGATGATAACTCAATTCATGGATATCATTCTTCTCGTCGATAATATCGATGATTTCGCAACAAATACTTTAATGTTCTTAACTATTGTTGCTGTTACTTGTAAAGCAACAATCGTTGTAGTACGTCGGAAGGCGATCATCAACTTAGTGCAAGTATTATTGACGGCACCTTATAAACCTCGAAACGAGGACGAAATGACGATACAAACTAAATTTGATAAATTTATCAAATCATGCTCGATAAAATATTCGCTTTTAGCAACAAGT…
AceOr45		382	5E|2200	48	1362141	1364833	+	E	MQILSLNFLIYNLCGMWRPNEWSSNGAKLLYNVFTFMVIFSEYFLVVTQFMDIILIVDNIDDFATNTLMFLTIVAVCCKATIVVIRRNAINNLMQLLMETPCKPRDEDEIAIKTKFDTFIRSCLIKYMLLSMSSLTGVTIGSVVNIMQGYLPYRIWLPFNYTIPLAFWTISIHQIVTLIFATMINVSTDILVFGLFLHTCAQFEIFESRLHKLVISKTINYLGNAISSLNKDKTEISECIRHHLSIYKYAKMVNVIFNQVLFVQFFASILVLCTSVYYLSIHIRNFSGILPFLVYTIGMFVQIYIYCWSGNEVILKSMSVGDAVYCMDWSLLSVNEKKQLLMVMVRSTIPIKFTSSFLITVSLQSYSSILKLSYSAFNILQK	ATGCAAATACTTTCTCTAAATTTTTTAATATATAATCTTTGTGGTATGTGGCGACCTAATGAATGGTCATCAAATGGTGCAAAACTGCTGTATAATGTATTTACCTTTATGGTAATATTCTCGGAGTACTTTTTGGTGGTAACCCAATTTATGGATATAATTCTTATTGTCGATAATATTGACGATTTTGCCACTAATACTCTAATGTTCTTGACTATTGTTGCCGTATGTTGTAAAGCTACTATCGTTGTGATACGCCGGAATGCGATCAACAATTTGATGCAATTATTAATGGAGACACCATGTAAACCTCGTGACGAGGATGAAATAGCAATAAAAACGAAATTTGATACATTCATCAGGTCGTGTTTGATAAAATATATGCTTTTGTCGATGAGC…
AceOr46		382	5E|2200	48	1366773	1372481	+	E	MQILSLNFLIHSLCGIWRPNEWSSNGAKLMYNVFTFIVIFSEYFLVLTQFMDIVLIVDNIDDFATNTLMFLTIVAVCCKATVVVVRRNAITNLVQILMKTPCKPCDEDEVVIQTKYDMFIRSCSIKYSLLATSSVTGTTIGSVLNIMQGHLPYRIWLPYNYNVSTTFWAISVHQIITVIFSAMINIGTDTLVFGLILHTCAQLKIFESRLHKLIINRTIRYLENTFSPSNKNKIGISECIRHHLSIYKYAKTVNIVFNQVLFVQFFASILVLCTSVYYLSIHITELSGTATFLVYTIGMFVQIYIYCWSGNEVILKSMSVGDAIYYMDWPLLSINEKKELLMVMIRSTIPIKFTSSFLITLSLQSYSNILKTSYSAFNVLQK	ATGCAAATACTTTCTCTAAATTTTTTAATACATAGTCTTTGTGGTATATGGCGACCTAATGAGTGGTCATCAAACGGCGCAAAACTGATGTATAATGTATTTACCTTTATTGTAATATTCTCGGAATACTTTTTGGTGTTAACTCAATTTATGGATATAGTTCTTATTGTCGATAATATCGACGATTTTGCCACTAATACTCTAATGTTCCTAACTATTGTTGCTGTATGTTGTAAAGCGACTGTTGTTGTGGTACGTCGAAATGCAATCACGAACTTGGTGCAAATATTGATGAAAACACCGTGTAAACCCTGTGACGAGGACGAAGTGGTAATACAAACAAAATATGATATGTTTATCAGATCGTGTTCAATAAAATATTCACTTTTAGCAACAAGC…
AceOr47	PSE(S)	382	N/A	48	1376002	1380603	+	E	MQMFSLNFFMYTICGIWRPIEWSSKGVNFLYNVFNYIILLLEYFTMLTQFLDFLFVVNNIDDFIANSIWFVSFVAMVCKATVVVIRRNAIISLIQVLLKGLCKPQDEDEIAIQTKFDQFVR*LCSIKYLLLAILSLTGVTIGSVLNIMNGQLPCRIWLPLDYNVSLVFWIISIQQVIAICFGTIINVATETLVFGLILETCAQLEIFENRLHKLINKKTIKYLGNALYSLNEDKTGISKCIRHHLSIYKYAKTVNVIFNQMLFVQFFASILVLCSAVYYLSMHITELSRIATFLVYTIGMFIQIYIYCWSGNEVILKSMNVGNAIYFMDWPLLSVNEKKELLIVMIRSTIPIKFTSSFLITLSLQSYSNILKTSYSAFNVLKK	N/A
AceOr48		382	5E|2200	48	1381881	1386474	+	E	MQMFSLNFLIYTICGIWRPIEWSSNGANFLYNVFTYIVLFLEYFLMLTQFLDFLFVIDNIDDFVANSIMFVSVAAVVCKATVVVIRRNAIISLIQVLLKDPCKPQDEDEIAIQTKFDQFIRLCSIKYLLLAMISLTGVIIGSVLNIMQEQLPCRIWLPLDYNVSLVFWIISIQQVVAIIAGTIINVGTETLVFGLILETCVQLEIFENRLHKLINNKTVKYLKNAFCSLNEDKTEISKCIRHHLSIYKYAKTVNVIFNQILFVQFFGSILILCTCIYYLSTHITELSGIGTLLVYIICMFVQIYIYCWSGNEVMLKSISIGEAIYCMDWSLLSIIEKKELLMIMIRSTIPIKFTSSFMITLSLQSYSNILKTSYSAFNVLQK	ATGCAAATGTTTTCTTTAAATTTTTTGATATATACCATTTGTGGTATATGGCGACCGATCGAATGGTCATCAAATGGTGCCAATTTTCTGTATAATGTATTTACTTATATTGTATTATTCTTGGAATACTTTTTGATGTTAACTCAATTTCTGGATTTTCTATTTGTTATCGATAATATTGATGATTTCGTTGCTAATTCTATAATGTTCGTGAGTGTTGCTGCTGTTGTATGTAAAGCGACTGTCGTTGTAATACGTCGCAATGCGATCATTAGCTTGATACAAGTATTGTTGAAAGATCCATGTAAACCTCAAGATGAAGACGAAATAGCAATACAAACAAAATTTGATCAGTTCATCAGATTGTGTTCAATAAAATATTTGCTTCTGGCGATGATC…
AceOr49		381	5E|2200	48	1387772	1391728	+	E	MQMLSLNFFIYTVGGIWRPVEWSSNGAKLLYNVFTFIIISSEYFLVLTQFMDIVLIVDNIDDFATNTLMFLTIVAVCCKATVVVVRRNAIINLVQILLKAPYKPRDEDEVAIQTKFDKFIKSCSIKYSLLATSSVTGTTIGSVLNVMQGHLPYRIWLPYNYTVSMFGIISIHQIVTLIFATVINVGTETLIFGLILQTCAQFEIFKSRLHKFITKKTVTYLGHARSLSNEDKTWISECIRHHLSIYKYAKTVNIIFNQILFVQFFSSILVLCTSVYYLSMHIKELSAAASLLIYTICMFVQIFVYCWSGNEVMLKSMSIADAIYRMNWPLLSINEKKGLLMIMIRSTIPVKFTSSFLIILSLQSYSNILKTSYSAFNILQK	ATGCAAATGCTTTCTTTAAATTTTTTTATATACACCGTTGGCGGTATATGGCGACCAGTTGAGTGGTCATCAAATGGTGCCAAGTTGCTATACAATGTATTTACTTTTATTATAATATCTTCGGAATACTTTTTGGTGTTAACTCAATTTATGGATATAGTTCTTATTGTCGATAATATCGATGATTTTGCCACTAATACTCTAATGTTCCTAACTATTGTTGCCGTATGTTGTAAAGCGACTGTCGTTGTGGTACGTCGAAATGCGATCATCAACTTAGTGCAAATATTATTGAAAGCACCATATAAACCTCGAGATGAGGATGAAGTAGCTATACAAACAAAATTTGATAAATTCATTAAATCATGTTCGATAAAATATTCACTTTTAGCAACAAGT…
AceOr50		382	5E|2200	48	1394583	1397066	+	E	MQIFTLNFLMYTIGGIWRPVEWSSNGAKLLYNIFTFIIISSEYFFLLTQFMDIIFIVNNVDDLATNILIFLSMVAVCCKTTVVVVRRNAIINLVEVLLKAPYKPQDEDEIIIQTKFDRFIRSCSIKYSLLATSSITGGTIGSVLNVMQGYLPYRIWLPCNYNVSTIFWTISIHQMVTTIFATMINVGTETLVFGLILQTCAQFEILENRLHKLIINKTVKYLEHASCLLNENKADLSECICHHLSIYKYAKAVNVTFNQVLFVQFFSSILVLCTSVYYLSIHIKNLSATASFLAYTICMFVQIYFYCWSGNEVIFKSTSIADAIYNMNWPLLSINEKKGLLMIMIRSTIPVKFTSSFLITLSLQSYSNVLKTSYSAFSVLQK	ATGCAAATATTTACTCTAAATTTTTTAATGTATACCATTGGCGGTATATGGCGACCTGTTGAGTGGTCATCAAATGGTGCTAAGCTGCTGTATAATATATTTACTTTTATTATAATATCTTCAGAATATTTTTTTCTGTTAACTCAATTTATGGACATAATTTTCATTGTTAATAATGTCGATGATTTGGCTACTAATATTCTAATATTTTTGAGCATGGTAGCCGTTTGTTGTAAAACCACTGTTGTTGTGGTACGTCGGAATGCGATCATCAACTTAGTGGAAGTATTGTTGAAAGCACCATACAAACCTCAAGACGAAGATGAAATAATAATACAAACAAAATTTGATAGATTCATTAGATCATGCTCGATAAAATATTCACTTTTAGCAACAAGT…
AceOr51		380	5E|2200	48	1398591	1401915	+	E	MQLLSLNFLIYTIGGMWRPVEWSSNSAKLLYNIFTFMVIFSEYFLVLTQFMDIIFVVNNVDDFATNTLMFLSIVVVCCKATVIVVRRNTIINLVQILLKAPHKPRDEDEIAIQAKFDKFIRSCSIKYSLLATSSVTGTTIGSVLNVMQGHLPYRIWLPYNYTVSMFGIISIHQIITLIFATLINVGMETLVFGLILQTCAQFEILESRLHKLIINKTVKYLGRESSLSNENETGLSECIHHHLSIYKYAKAVNVTFNQVLFVQFFSSILIICTSVYYLSKHIELSAAASLLVYTACMCVQVFIYCWSGNEVMLKSTSMTDAIYRMNWPLLSINEKKGLLMIMIRSTIPIKFTSSFLITLSIQSYSNILKTSYSAFNILQN	ATGCAATTACTTTCTCTAAATTTTCTTATATATACCATTGGCGGTATGTGGCGACCTGTTGAATGGTCATCAAATAGTGCCAAACTTCTGTATAACATATTTACCTTTATGGTAATATTTTCGGAATATTTTTTGGTGTTAACTCAATTTATGGATATAATTTTTGTTGTCAATAATGTTGATGACTTTGCTACTAATACTCTAATGTTTTTGAGCATTGTTGTCGTTTGTTGCAAAGCCACTGTTATTGTGGTACGTCGGAATACAATAATCAACTTAGTGCAAATATTGTTAAAAGCACCACATAAACCTCGAGATGAGGATGAAATAGCTATACAAGCAAAATTTGATAAATTTATCAGATCATGCTCGATAAAATATTCACTTTTAGCAACAAGT…
AceOr52	PI	214	N/A	48	1416475	1415384	-	E	MQILSLKFLFYTIDGVWRPIKWSSKYSMCLYSAFTLSTIYLLNFSVLTQLIDIVFVVDNIDDFATNSLMLLSAIAAFCKAITAVFHRSEIISLIKILQEKLFKACNEEEIIIQMKYDCLIRXLIIFTFCMFVQIFVYCWAGNQVILKSTGLSEAACQIDWILITINERKDLLMIMKRRIRPIKFTSSFLVTLSLIISYANILKTSYFAFNVLQRS	N/A
AceOr53		379	5E|2200	48	1427730	1434493	+	E	MQILSFNFFLYTITGLWRPIEWSSKCSKLLYNVYTFFTLYLFTYFFLTHFLYVIFVVDNLENLASCCSIFLGTITLFCKAIIIVIRRDRIINLIKILQEEPCKACNEEEINIHIKFDHLIRLHSMPYIILCTISLIGTIIGGILYMLEGAIPYGFVWVPWECTSFLLFCVTSLQEIAAVTIGIIVNIATETTVLGFCLHTCARFEILNHRLQRMIKGEKEGMRKSSINNISRLSKYVSFHLCIIRLAEMINDVFSPVIFIQFCISILVLCSAAYYLSSNITLLNVINFTAYVFCLFVQIYVYCWAGNEVTLKSVELGDEIYHMDWILMTKNEQLDLLMIMKRSTKPIKFTSSFLVTLSLESYSNLLKATFSAFNLLQQL	ATGCAGATACTCTCTTTCAATTTCTTCTTATATACCATAACTGGTTTGTGGCGACCAATTGAATGGTCTTCAAAATGCTCTAAGTTGCTATATAATGTGTACACTTTCTTCACGCTGTATCTATTTACGTATTTTTTTCTAACACACTTCCTATATGTCATCTTTGTTGTCGACAACCTGGAAAACTTGGCCTCGTGTTGTTCTATTTTCCTAGGAACAATTACCCTATTCTGCAAAGCGATTATTATTGTAATTCGTCGCGATCGGATTATCAATTTGATAAAAATACTGCAAGAGGAACCTTGCAAAGCTTGTAACGAGGAGGAGATTAATATCCACATCAAATTCGATCATTTAATCAGATTACATTCCATGCCTTATATAATCTTATGTACGATC…
AceOr54	PI	253	N/A	24	2815725	2804701	-	F	MIHKQLKAYRTYQQFLQNMLISGCXNMPTKSNKFTYWSVCVFLTMILYTTISLYMSYILRHNLKMMKFVGITISWHLAQFSRYLWTVFKVTIFMTNRDSLINYHRTLNNLFEEELMKYEKIQTIIFSSLRTIYILAYFVILVVVIFAFFGSTYIFIIHNLLYLHLTTNYTLPLSRGVGWFXPIPHNFLYHEDFRKGIYFGKWPNSSLDRHVRTNIILIMIQKPLTVYAFFSPVSIMIFTFVNATMSYFFLLQSIDQ	N/A
AceOr55		390	5E|0000	24	2831587	2819870	-	F	MIHKQLKAYRTYQQFLQNLLTICGCWYMPTKSGKFIYYWSIYVFVMMIMYTMMSLHMCYILRHNLKVMMKFVGITITGLGAILKVVTFMINRDSLINYHRTLNNLFEEELMKNEKIQMIIFSSLRTIYILAYTYFVILVVVIFAFFGSTYIFIIHNLLYLHLTTNYTLPLSRGVGWFWPIPHNFLYHLHLFYETSLIILSTMTACGVDSAFGFYVYQFSSTIRAMTFALTNPLPTEKFSDILRTCVVKHQKLLQCRNTLEHIYGPIVFWHIVTNAVLLCSLMYDLISLPDYNFYNVSASLVYAVIKLLQTFIYAWHGTVLTSAGEDFRKGIYFCKWPNSSLDHHMRTNIILIMMQKPMTVNAFFSPVDVIMFTNSVNATMSYFFLLQSIE	ATGATTCATAAACAATTGAAAGCGTATCGCACGTATCAACAATTCCTTCAAAATCTGCTTACTATCTGTGGTTGTTGGTACATGCCCACAAAATCCGGCAAATTTATATATTACTGGTCAATCTATGTATTCGTAATGATGATTATGTATACAATGATGAGCTTGCATATGTGTTATATTCTTAGACATAACTTGAAAGTTATGATGAAATTCGTTGGCATAACAATAACTGGACTTGGCGCTATTCTCAAGGTGGTAACCTTCATGATAAATCGTGACTCTCTGATAAATTATCATCGGACACTGAATAATCTTTTCGAGGAGGAGCTAATGAAGAATGAAAAAATTCAGATGATAATATTTTCGTCCCTACGCACAATATATATCCTGGCATATACA…
AceOr56		394	5E|0000	25	2029450	2032484	+	F	MKMIDKRLQTYRTYQRFTRILLTICGCWYMPTKSDKSMHYYSICVLLTMIMMTMVTLHTSYIHRHNMGNMMKNVGFAITGLSAILKVVSFTINRGSLINYHRILNDLFEEELMRNDKIRTIIFSSLHTMYILTYGYFALATTLLLLYFAPSYLLIIRGLLHFHLSTNYTLPISRGYGHFWTVPDNFLYHLHLVFETTLTGLSGLMACSVDSFFGFYVYQFTSTMRAMNFRLTNPLPTEKFLDLLRMCVAKHQRLLRCRDTLEHVYGPIVFWHIVTNAILLCGLMYDAMPFSDFKRISMFLTYAVVKFVQTFTYAWYGTVLTNASEDFRNGIYFGEWFNSSLDHHVRTNVILIMMQKPITINAIYSPVNITIFTNFVNATMSYFFLLQSIGDKDG	ATGAAAATGATTGATAAACGGTTGCAAACGTACCGCACGTACCAACGTTTCACTCGAATTCTGCTCACCATCTGTGGCTGTTGGTACATGCCCACGAAATCAGACAAATCTATGCATTATTACTCAATTTGTGTGCTCTTGACGATGATCATGATGACAATGGTAACATTGCATACGAGCTACATCCATAGGCATAATATGGGGAATATGATGAAAAACGTAGGCTTTGCAATAACTGGACTTAGCGCTATTCTCAAGGTGGTAAGCTTCACGATAAATCGCGGCTCTCTGATAAATTATCATCGAATATTGAACGATCTTTTCGAGGAGGAACTTATGCGGAATGATAAAATCCGGACAATAATATTTTCGTCTCTACATACGATGTACATTCTGACG…
AceOr57		389	5E|0000	9	6702183	6699301	-	F	MIDKRLKTYRTYKRFFRTLLIINGCWYMPTKSGKLMYYWSICVFLSIIIYTMLSLHISYIVRYNMKIMVKFGGIVLSGCGAIIKVLSFKINRDSLINYHRTLNDLFEKELQNEKVQTIIFSSLRAISTLTYIYFIFLIGIIIAYSKSSYIYLIQNLLYFHLPTNYTLPLSRGFGWFWTVPDNFLYHIHMFYETGLITLSCMMACGIDGAFGFYVYQISSTIRAMMFALTNPLSTEKFSDLLRTYAVKHQKLLQCCNTLEQVYGPIIFWHIVSNAVLLCFLIYDFTSLSILNFENVLLSVTYGGVKLLQTFIYTWYGTYLTNAGEEFRKGIYFSKWPNSKLDCHVRTNVILMMMQKPMTINAVFSPVNVTMFTSFVNTTMSYFFLLQSME	ATGATTGATAAACGGTTAAAAACGTATCGCACGTATAAACGTTTCTTTCGAACTTTGCTTATCATCAATGGCTGTTGGTACATGCCCACAAAATCCGGGAAATTAATGTATTATTGGTCAATTTGTGTGTTCTTATCAATAATTATTTACACAATGCTAAGCTTGCATATAAGCTATATCGTCAGATATAATATGAAGATCATGGTGAAATTCGGTGGAATAGTCTTATCAGGATGTGGCGCCATTATTAAGGTGCTAAGTTTTAAAATAAATCGCGACTCTCTGATAAATTATCATCGGACATTAAATGATCTTTTCGAGAAGGAGCTGCAGAACGAAAAAGTGCAGACAATAATATTTTCGTCCCTGCGCGCAATATCTACTCTGACATACATATAT…
AceOr58		390	5E|0000	9	6717132	6714347	-	F	MTDKWLKTYRTYKRFFRTLLIINGCWYMPTKSGKLMYYWSICVFLSMIIITMISLHMSYIVRHNMKIMVKSGGVVLSGFGAIIKVLTFKINRDTLINYHLTLNDLFEKELMQNEKVQTMIFSSLRAISILTYIYFVFLIGIIVAYSKSSYIYLIQNLLYFHLPTNYTLPLSKGFGWFWNVPDNFLYHIHMFYETVLITLSCMMACGVDSAFGFYVYQISSTIRAMMFALTNPLSTEKFSDLLRTCAIKHQKLLQCRNTLEHVYGPIIFFHIGSNAVVLCFLIYDFTSLSVLNFENISVSVTYGGVKLLQTFIYTWYGTYLTNAGEEFRKGIYFSKWLNSNLDCHVRTNVILMMMQKPMTINAVFSPVNVTMFTSFVNTTMSYFFLLQSME	ATGACTGATAAATGGTTAAAAACGTATCGCACGTATAAACGTTTCTTTCGAACTTTGCTTATCATCAATGGTTGTTGGTACATGCCCACAAAATCCGGGAAATTAATGTATTATTGGTCAATTTGTGTGTTCTTATCAATGATTATTATCACAATGATAAGCTTGCATATGAGCTATATCGTCAGACATAACATGAAGATTATGGTGAAATCCGGTGGAGTAGTTCTATCAGGATTTGGCGCTATTATTAAGGTGCTAACTTTTAAAATAAATCGCGACACTCTGATAAATTATCATCTGACATTGAATGATCTTTTTGAGAAGGAGCTTATGCAGAACGAAAAAGTGCAGACAATGATATTTTCGTCCCTGCGCGCAATATCTATTCTGACATACATA…
AceOr59		396	5E|0000	9	6725131	6721122	-	F	MINKQLKEYRTYQHFLRSLLTITGCWHIPTKFGKSMYYWSVCVLLLMIIYSMLSLRMIYIARHNMRIMMKYVNFVISGLSTVLKVVSFIINRESLINYHRTLNDLFEEELMQNEKISTIIFSSLRTIYTMAYTYFAILVVMMFAYYKSSCICVIHNFLHFHSSTNCTPPISGGFGLFSIDSDNFLYYLRLFYEPGLMTLSSIITCAVDSTFGFYVYQFSSTLRAIISTLMNPLSTEKFSDLLKMCAVKHQKLLQCRNSLEHVYGPIVFWHVVTNAMLICVSMYDFTSLSVFNFRNLSSTVIYAAIKLLQTYMYAWYGTFLTNAGEDFRKGIYFSKWPNSNLDRHIRTNIILMMIQKPMTVNAIFSPIDVIMFINMVNAAISYFFLFKSINIWNKDG	ATGATTAATAAACAGTTGAAAGAGTATCGCACGTATCAACATTTCCTTCGATCTTTGCTTACCATCACTGGTTGTTGGCACATACCAACAAAGTTCGGCAAATCAATGTACTATTGGTCAGTTTGTGTGTTATTGTTAATGATTATTTACTCAATGCTAAGCTTGCGTATGATCTATATCGCCAGACATAACATGAGGATCATGATGAAATATGTTAACTTCGTAATATCAGGATTGAGCACCGTTCTCAAGGTGGTAAGCTTCATAATAAATCGCGAGTCTTTGATAAATTATCATCGGACGCTCAATGATCTTTTTGAGGAGGAGCTTATGCAAAACGAAAAAATCTCGACAATAATATTTTCGTCTCTGCGTACAATATATACTATGGCATATACA…
AceOr60		374	6E|02000	2	9585899	9395310	-	G	MTIIYLKFQRILYILRVLGTFTNTWPLYPDVGKNEYILRNIYYYVATFILMTVWIPMIISAYKNRNDVGVLMKNMSHIAAITEAVLNSILCRIKKKQLQDLMINIEKFAKVSKNYEKAVLQKYMNRYGMFISTIAISFVMAGITVICAPMFLPLEFPLDVWYPFSTKPPLLKFILYFMQIFAIIHTVFCIGVDVMIAVILFYSSAKLEILAFEIQQTTNEIYLISCIKKHQEITNRFISKTQYAIQHILFKTTFTMGFTVISGCFPMLYIQSHILIPQFLSMIMAALQRMYITAWAANDLKEISIQFTWSVYSASWIYESQKVKSNIFMILQGSQKPILISMSGLLPALTLEYFASFLTSVLSYFMTMRAAITT	ATGACAATCATTTATTTGAAGTTTCAACGAATATTATATATCCTTCGAGTACTTGGGACTTTTACTAATACATGGCCATTATATCCAGATGTTGGAAAAAATGAGTATATTCTTCGTAATATTTATTATTATGTTGCTACCTTCATATTGATGACAGTATGGATACCAATGATAATTAGTGCATATAAGAATCGAAATGATGTCGGCGTATTAATGAAAAATATGTCTCATATAGCGGCTATTACAGAAGCTGTACTTAATTCAATTTTATGCAGAATTAAAAAAAAGCAATTGCAGGACTTGATGATAAACATTGAAAAGTTTGCAAAAGTCTCAAAGAATTATGAAAAAGCTGTTCTGCAGAAATATATGAATCGCTATGGGATGTTCATTTCAACT…
AceOr61		379	6E|02000	39	92485	96906	+	H	MQERVTLKKTIAIMKLSLFVIWFWPLPLGTSKCKILCVKLYQYICILMTAGIIASVIYGLVKNKNTNNLDSFMRSLFSLVTLSHVIGNILCHLIIYQRLQFVTFEMENFCALIKPHEETIVQREYVNKYSNFYGFCISLFYMSLFGLFIGPVMLDQPLPTAAEFPFDASHQPLRAITYIHQIIVGLFISAHLCVNAFMALLLWLTSARFKLLTEEFRTITNIYNLAKCIEKHQKLIKYAEDVTLTVRPFAMVTVLFTTVALITFGLVFIAKVPLSLKIQCVLLSSCALLEVFMYAWPAEHLIHVSTNVAQAAFETDWYAKSEYLRKNLQMVILRSQKPILVTLPCGLPSLSLRYYASYLSTIFSYFTTMRMMFEEKEFG	ATGCAAGAGAGAGTAACGCTAAAGAAAACGATTGCCATCATGAAGTTGAGTCTGTTTGTTATATGGTTTTGGCCACTACCATTAGGCACTTCTAAATGCAAAATTTTGTGCGTGAAATTATATCAATATATCTGTATATTAATGACTGCAGGCATAATAGCGTCGGTAATATATGGTCTTGTGAAGAATAAAAATACTAATAATCTTGATAGTTTTATGAGATCATTGTTCTCTTTGGTCACGCTTAGCCACGTTATTGGCAACATTCTATGTCACCTAATTATTTATCAACGATTACAATTCGTTACTTTCGAAATGGAAAATTTTTGCGCATTGATCAAGCCTCACGAGGAAACGATTGTTCAGCGGGAGTATGTTAATAAGTATTCCAATTTTTAT…
AceOr62		379	6E|02000	39	99032	102642	+	H	MLEKPEKLDKLNFKKVIFGVKLSLWITWSWPMPKDATKFKITCMKLYQNLCIILAICMEASMIYTIVNHINDFAIFVELVVQQAPILHAICNFIFHKVNYHHIQNIAFEAEYFCDSMKPREEVVIQRYIDKYAAFYGVSSVIFYFLVIAACAIASIMHQPFLMLNEYPFDVYYEPLRTIIYAHQAIVGFIVSGQLCLNTFVATLLWFASARFEIIIEDLRTFTNVYQLVKCVKEHQKILEYTAEVIIVARCFALTCICCSTVNLIIIGVSFLTNQSLLLRFKYTFMILACLAEVFMFAWPAERLIFLSNDISQAAFDTHWYNQSDEIRKLLQIIMLRSQKVITIAVPYITPSISFNYLTSYCSTIMSYFTTLRVMLNTD	ATGCTAGAGAAGCCAGAGAAATTGGACAAGTTGAATTTCAAAAAAGTTATTTTCGGTGTGAAGTTAAGTTTATGGATAACATGGAGTTGGCCGATGCCAAAAGACGCAACAAAATTTAAAATCACCTGTATGAAACTGTATCAAAATTTGTGTATTATTCTGGCAATTTGCATGGAGGCATCAATGATATATACTATCGTAAATCATATTAACGATTTTGCTATTTTCGTCGAATTAGTTGTTCAACAAGCCCCTATTTTACACGCCATATGTAATTTTATCTTTCACAAAGTCAATTATCATCACATACAAAATATTGCTTTTGAAGCGGAATATTTTTGTGACTCAATGAAACCACGTGAAGAAGTTGTGATTCAACGATACATTGATAAATATGCC…
AceOr63		373	6E|02000	39	103955	106254	+	H	MWSKLTLKKVIAVVKLSLIPTWCWPLPKDTIKLKVICAGIYQYFNIIVLSSVAAGLINAMRNHFNDPVIIAKSISVLCPAIQVVCNIICCRINSCRLQLVTFEMENFCELLKPREEAILQRYINKCVYFYGGSMFWIYLSAVFIISGPVTLDQPFPTNAEYPFDVYHQPLKSIIFIQQTIACVQGAAQLCMNIFMALLIWFTSARLEIFIEKLQKITTISELKKCIQEHQNLLKYAEEVTILIRPIALSTVSFSTIALIIVGLILLTDQPLSMKVQCVGIIFSGLSVVFMYTWPAEHLIHISDEIGQAVFDTEWYQQPVALRKTLQIIMLRAQKPIIISVPCVMPALSLKYYASYLSTIFSYFTTLRVTMQNV	ATGTGGTCAAAGTTGACGTTAAAGAAAGTCATCGCTGTTGTAAAACTAAGTTTGATCCCAACTTGGTGTTGGCCTCTACCAAAAGATACAATCAAATTGAAAGTTATCTGTGCAGGAATATATCAATATTTTAACATAATTGTGCTCTCTAGTGTAGCTGCAGGTTTGATAAATGCGATGCGAAATCACTTTAATGATCCTGTCATTATCGCAAAATCGATAAGTGTTCTGTGTCCCGCTATACAAGTCGTTTGCAATATTATATGCTGTAGAATTAATTCTTGTCGCCTACAATTGGTTACTTTCGAAATGGAAAATTTTTGTGAATTACTTAAACCTCGCGAAGAAGCGATCCTTCAACGATATATTAATAAATGTGTCTATTTCTATGGTGGCTCT…
AceOr64		378	6E|02000	39	108975	119376	+	H	MTETLTLEKIIAFLKVDLTFACCWPLPMKATKFQKIRDKIFRLLCCLNGIIMSISLIYTLSKKYDNMILAMKVGCELSASWQIPIQITLFTLQSDRLQIIIYEMKDYIQQAKLEERNIFQRYIKKCKLFYGTTMCLMTATTIIMWFGPLLLAQSFPIEVEYPFDVNKQPLRTIIYLHHIMAVYQSRTQVCSNIFIALLLWFTVARFEILSHKFQKSTSISEFIICIQLHQRLLRYAKDVTMTVRYIVLSSVGFSTIAVVFSGLTFLSQQPLTIKTQFFAIAASALIEVFICAWPADYLLRMSNDIGHAGYESSWYSKDISLQKNLLYTVSRCQHPVTLTVPCLLPTLSLNYYASFLSTTFSYLTTFRAMLAKKDGLQM	ATGACAGAAACATTGACGCTAGAAAAAATTATTGCCTTCTTAAAGGTAGATCTGACGTTTGCATGTTGTTGGCCACTTCCAATGAAGGCCACAAAATTTCAAAAAATTCGTGACAAGATATTTCGACTTTTATGTTGCTTAAATGGCATCATAATGTCAATATCATTAATATATACATTAAGCAAAAAGTATGATAATATGATTCTTGCGATGAAAGTGGGCTGTGAACTGAGCGCCTCTTGGCAAATTCCAATACAAATTACATTATTCACACTTCAAAGTGACCGTTTGCAAATCATAATATACGAAATGAAAGATTATATTCAACAAGCAAAATTAGAAGAGAGAAACATATTTCAGCGATATATCAAGAAATGCAAATTATTTTACGGTACGACA…
AceOr65		378	6E|02000	39	122405	128380	+	H	MKETLTLEKIIAFLKVDLTFACCWPLPMKATKFQKIRNKIFRLLCCLNSIIMVISLIYTLNRKYNNMIFVMKVGCELTAFVQIPIQITLFTLQSDRLQIIIYKMEDYIQQAKSEERNTFQRYINKCKLVYGTTMCFITVTAIIVSFGPLFLAQPFPIEVEYPFNVNKQPLRTIIYLHHMMIIYQSRVQVCSNVFVALLLWFTAARFEILSHKFQKITSISEFTICIQLHQRLLRYAKDVTMTIRYVALSTIGFSTIGIIFSGLTFLSQQPLTIKTQFFAIAASALIEVFICAWPADYLLRMSNDIGHAGYESSWYSKDISLQKNLLYTVSRCQHPVTLTVPCLLPTLSLNYYASFLSTTFSYLTTFRAMLAKKDGLQM	ATGAAAGAAACATTGACGCTAGAAAAGATTATTGCCTTCTTAAAAGTAGATCTAACGTTTGCATGTTGTTGGCCACTTCCGATGAAGGCTACAAAATTTCAAAAAATTCGTAACAAGATATTTCGGTTGTTATGTTGCTTAAATAGCATTATAATGGTAATATCGTTAATATATACATTAAACAGGAAGTATAATAATATGATTTTTGTGATGAAAGTGGGCTGTGAGCTGACTGCCTTCGTACAAATTCCAATACAAATTACATTGTTCACACTTCAAAGTGATCGTTTACAAATCATAATATATAAAATGGAAGATTATATTCAGCAAGCAAAATCAGAAGAAAGGAACACCTTTCAACGATATATCAATAAATGCAAATTAGTTTACGGTACGACA…
AceOr66		376	6E|02000	39	130949	133051	+	H	MRKKVMLKEVISAVKLSVFPIWCWPLPQDATKFKMFCMTLYHCLSIIVTTGLKLSLIYGITNHLDDPPVLVNQILILSSIIHTTFNFIFHITHYHHIQIATFEIVNFCNVMKPHEEVVIQRYIDKCIIFHGTSIFIFYWLTFITIAVIPALQYQPFPTLAEYPFDVSYQPVKTIIFIQQSMAGIMVAGQLCMNVYMAMLLWFVSARFEILTEELKKTANVYQLFECIKKHQKLLIYAKEVTNAARPFAFTTIYCSTISLIVVFLLLITHQPIALIFQFSGLGVIGIAEVFIYTWPTEHLMYTSKNVAQTAFYILKNNHLIEVWKCLQIIIMRSQKPITMSIPCILPELSLNYFTSYLSTILSYFTTLRVMMDDDNN	ATGCGAAAAAAAGTGATGCTAAAAGAAGTAATCTCCGCTGTGAAGTTAAGTGTGTTCCCAATTTGGTGTTGGCCTTTACCACAAGATGCGACAAAATTTAAAATGTTTTGTATGACATTATATCATTGTTTGAGTATAATTGTAACGACAGGTCTAAAATTATCATTAATATACGGTATCACAAATCATCTTGATGATCCTCCTGTGTTAGTAAACCAAATTCTTATATTAAGTAGCATCATTCACACGACTTTTAACTTTATTTTTCATATAACTCATTATCATCATATACAGATTGCTACTTTTGAAATAGTAAATTTTTGCAATGTGATGAAACCTCATGAAGAAGTTGTGATCCAACGATACATTGATAAATGTATTATATTTCATGGCACATCT…
AceOr67		377	6E|02000	39	135846	144756	+	H	MTETLTLETIIAFLKVDLTFACCWPLPMKATKFQKIRDKIFRSLCCLNSIIMSISLIYTVIKKYDMFVVMKVSLELTAFLQIPIQITLFTLQSDHLQIIIYEMEDYIQQAKSEERNIFQRYINKCKLFYGTALCLITTTAIIMCFGPLLMTQPFPIEVEYPFIVNKQPLKIIIYLHHIMAVYQSCVQVCSNVFVALLLWFIAARFEILSHKFQKITSISEFIICIQLHQRLLRYAKDVTMTIRYIALSTIGFSSIAVIFSGLTFLTQQTLTVKTQCFAISTSALIEVFICAWPADYLLRTSNDIGYAGYESSWYNKDISLQKNLLYTVSRCQHPVTLTVPCLLPSFSLNYYASFLSTTFSYFTTFRAMLAKEDGLQM	ATGACAGAAACATTAACATTAGAAACGATTATTGCCTTCTTAAAAGTAGATCTAACATTTGCATGTTGTTGGCCACTTCCGATGAAGGCAACAAAATTTCAAAAAATTCGTGACAAGATATTTCGGTCGTTATGTTGCTTAAACAGCATCATAATGTCAATATCATTAATATATACAGTAATCAAGAAATATGATATGTTTGTTGTGATGAAAGTGAGCTTAGAACTGACCGCCTTTTTACAAATTCCAATACAAATTACATTGTTCACACTTCAAAGTGACCATTTACAAATCATAATATACGAAATGGAAGATTATATTCAGCAAGCAAAATCAGAAGAGAGGAATATATTTCAGCGATATATCAACAAATGCAAATTATTTTATGGTACGGCATTG…
AceOr68	PSE(S)	375	N/A	39	147210	149624	+	H	MKIAPTLDRVIAFLKIDLLFACCWPLPRTATKFQIICDRIFRYLSMVNGAFMIVEIIYSISNHLDNVLLLMQLACALGIFCEVPLQIFLFTKQHDRLQNVICEMEDYYKQANTEEKDVFQQYINKYILFYGTTLTLTTAITFAGCLIVPLIRSRRFPLEIEYPFRVDYQPITAMLYFHQVLGMYQVTCQVSANVFLALLIWYTTARFEILTNKFRTVIKYSDWKTCIQEHQVTXRKFAKEMSSSIALVVLSSLGVSTIALIFGGVTFLSRFPLSVKIQYIIVCLTSLIKVFLCAWPADHLMRISSNVAEAAYDSLWYNQNIESQKIMLHTLLQCQRAVVISVPGLLKALTFQQYTSYVSTAFSYLTTFRIILSEET	N/A
AceOr69		379	6E|02000	39	157335	161782	+	H	MTRKTTPKNAITFIKVILALSFSWPLSKSASKFQITCFKILRSLFCMNTVVLSIPIAYTLYRNDYDLPRITKLWCTLGAMIQVSVEMTQCALQYDRLQYLISEMERTLERAELYEKNIYQRYIDRCAMFYMSSTAAVFLGAGIGVIVPLTAADQIFPTEAKYPFNVEHEPIKTIIFVHQFIAVWQCFSTVCIGSFISLFIWFAAARFEILSQQFRMVTDIYDITVCVRQHIKLLRYAQEIIIAFHSVLLTIIIICTWAIVASGLTIVSQCSLTDKIQFMALCISALMEVYACAWPADRLIDMSTNVAQAVYESLWYNQDKIFQKNLNFILLRSQIPTTICVSILPALSLQYYASYVSTAFSYLMTLRMVFMEEDSGIKN	ATGACGAGAAAAACAACCCCCAAAAATGCTATCACGTTTATAAAAGTAATACTCGCTTTGTCCTTTTCGTGGCCACTTTCAAAAAGTGCTAGTAAATTTCAAATAACATGCTTCAAAATTTTACGCTCTTTGTTCTGTATGAATACAGTGGTATTGAGTATACCTATAGCGTATACCCTCTACCGTAATGATTATGACCTACCAAGGATAACGAAACTATGGTGTACGTTGGGTGCAATGATACAAGTCTCTGTGGAAATGACACAATGTGCATTACAATATGATCGATTGCAATATTTGATTTCGGAAATGGAACGTACTTTGGAGCGCGCGGAACTATATGAGAAAAATATCTACCAACGGTATATTGATAGATGCGCGATGTTTTACATGAGCTCC…
AceOr70		378	6E|02000	39	164160	168132	+	H	MAIKITPKTAIAFIKVIVALSFAWPLSKNASKFQVIRFKILRTLLCINAVVLSVPTVYTLYRNDYNLARITKLWCLLGAFIQIPLEITQCALQYDRLQYVISEMEHNIKCAQSYEKKLYQQYVDRCAIFYVSLTAAVFLGASITATLPFIAANQIFPTDTKYPFDVEYEPVKTIIFLHQFIVIWQCFSIVCIGSFVGLLIWFAAARFEILSEQFRMVTDIYDITVCVRQHVKLLRYAQEVIIAFRSVILSLIIICTWAMVASGLTIVSRSTLTDKIQFMALCISALMEVYACTWPSDYLKDTSTNVAQTIYESSWYNHDKIFQKNLNFILLRSQTPTTVSVSILPALSLQFYASYVSTAFSYLMTLRMVFVENNGFKK	ATGGCCATAAAAATAACTCCAAAAACTGCTATCGCGTTTATAAAAGTGATAGTCGCTTTGTCGTTTGCGTGGCCACTTTCAAAGAACGCTAGTAAATTTCAAGTAATACGCTTCAAAATTTTACGCACTTTACTCTGTATAAACGCAGTGGTATTGAGTGTACCTACAGTATACACTCTTTATCGTAATGATTACAATCTAGCAAGAATAACGAAGCTATGGTGTTTGTTGGGCGCGTTTATACAAATCCCTCTGGAGATAACACAATGCGCACTGCAATATGACCGATTGCAATATGTGATTTCGGAAATGGAGCATAATATCAAATGTGCGCAATCATATGAGAAAAAGCTCTATCAGCAGTACGTCGATAGATGCGCGATATTTTACGTGAGCCTT…
AceOr71		376	6E|02000	39	171155	175758	+	H	MRRKVTLKEVISVVKLSLFLIWSWPEPHNATKLKMLCMKLHHYLGIITVISLQVPLIYGITNNLDNPAVLTKQVLMLSSVIHAMFNFIVHIINYHHIQNVTFKMIQFCDLMKLHEEIVIQRYIDKCIIFHGTSIFIFYWLTFTAIAVIPALEHQPFPTAAEYPFDVSYQPLKTIIFIQQSIAGIIVAGQLCINVYMALLLWFASARFEMLTKELEKTTNVYQLFKCIKKHQKLLKYAKEVTICAGPFAFITICCSSIGLIVIFLLFISHQPILLIFQFFGMGIIGISEVFMYTWPAEHLMYMSKYVAETTFHMLENNHLIKMWKCLQIIIMRSQKPVTVSMPCFLPILSLNYFTSYLSTILSYFTSLRVMMDNDNN	ATGCGAAGAAAGGTAACATTAAAAGAAGTGATCTCCGTAGTGAAATTAAGTTTGTTCCTAATTTGGAGTTGGCCTGAGCCACATAATGCGACAAAATTGAAAATGCTCTGTATGAAACTGCATCATTATTTGGGCATAATTACAGTAATAAGTTTACAGGTACCATTAATATATGGTATAACAAATAATCTTGACAATCCTGCTGTCTTAACAAAGCAAGTTCTTATGTTAAGTAGCGTTATTCATGCTATGTTTAATTTTATTGTTCATATAATTAATTACCATCATATACAGAATGTTACTTTCAAAATGATACAGTTTTGCGACTTGATGAAATTACATGAAGAAATTGTGATTCAACGATACATTGATAAATGTATTATATTTCATGGTACATCT…
AceOr72		363	6E|02000	39	177764	181271	+	H	MRRKVMLKEVISVVKLSLFPVWCWPLPQDATKFKIFCVKLHHYLSIILGLGLVVPLIYCITNYFDDPVALVNQILVLSSTSHAIANFIFEINVTFEMVHFCDLMKSHEEVVIQRYINKCIMFHSICLFFIYFPITIAIPALLHQPFPVVIDYPFNVSYQPVKTIIFIYQSMMAIMIAGQLCMNILMALLLWFTSARFEVLTEELRKITNVYQLFKCIKKHQKLLKYAREVTIAARPFAFSTICCSTVCLILIFLLVIKRQSTAMMFQFFGIGIIGILEVFTYTWPAEHLMYMTKDVAEATFNMLENDHFIKVWKCLQIIIMRSQKPVTISIPCLMPTLSLNYFTSYLSTVLSYFTTLRVIMDD	ATGCGAAGAAAAGTGATGCTAAAAGAAGTGATTTCCGTCGTGAAGTTAAGTTTGTTTCCAGTTTGGTGTTGGCCCCTGCCACAAGATGCAACAAAATTTAAAATATTCTGTGTAAAACTGCATCATTATTTAAGCATAATTTTAGGGCTAGGCCTAGTGGTACCATTGATATATTGTATTACAAATTATTTCGATGATCCTGTCGCCTTAGTAAACCAAATCCTTGTATTAAGCAGCACTTCTCACGCCATCGCTAACTTTATCTTTGAGATAAATGTTACTTTTGAAATGGTACATTTTTGTGATTTGATGAAATCACATGAAGAAGTTGTGATCCAACGATATATTAACAAATGTATCATGTTTCATAGTATATGTCTATTTTTTATCTACTTTCCT…
AceOr73	I	348	N/A	39	182579	188040	+	H	MIMKKNLTLKKVIAIVKLSLFITSCWPLPKDTVKLKIICVGLYQYLCLILTLGLIVGLTNTVKNHLNDPLIMAKSIIIICPMVHVVCNIISCKINSRRLQLVTFEMENFCQLIKPHEEATIQQYISKCIYFYGGSMLWIYLSAVFVITGPVTLDQPFPTNAEYPFFVYQQPLKSVIFMHQSIILLQISAQLCMNIFMALLLWTTSARFELLVKKLRTITNVYDLIQCIRQHQKLLXQPISIKIQCISFIFSGLSEVFMYTWPAEHLIHISGEIIQQAVFDTQWYKQPVALRKYLQIIMLKAQNPIIIAIPCVMPALSLNYYTSYLSTIFSYFTALRIIMQNGENEELKK	N/A
AceOr74		375	6E|02000	27	3624778	3643720	+	H	MANITMEKLIAFLKVDLLFACCWPLPPTATKCEKIRNKIFRYFSILHGMIMMIAILYTIYSNRSDLFLIMKLCCELCTTTEVPLQIICFSIQYDRLQYVIYELEDFCKRAKPEERNIFHRYINSCKSIYIGSICAFTVTGLLLIISPIVEPHPFPIDIEYPFSVDYQPLKIIIYLHHILLIYQSYAQVCSNIFIALLLWFVSARCDILSNRFRAVTKFTELRACIEEHQELLWYGRKVTLSIRYVMLASLAVSTIVIIFTGCTFLSRQPMSVKSTFLIFFISSLAKVYLCAWPADHLLSASTDIAHAVYDSIWYKGKVEFQKNFLHTLLRAQQPIAVNVPCMLPTVSLHYYASYVSTAFSYLATFRIILEESDED	ATGGCGAATATAACGATGGAAAAACTTATTGCATTTTTGAAAGTGGACTTATTGTTTGCTTGTTGCTGGCCATTACCACCAACTGCCACAAAATGTGAAAAAATACGTAATAAAATATTTCGCTACTTTTCTATTCTACACGGGATGATTATGATGATTGCGATATTATATACAATTTATAGCAATCGGTCGGATTTATTTTTGATAATGAAATTATGCTGCGAGTTATGTACCACTACTGAAGTTCCTTTACAAATAATTTGCTTTTCAATTCAGTACGATCGTCTCCAATACGTAATTTACGAATTGGAAGACTTTTGCAAGCGAGCGAAACCAGAGGAAAGAAATATTTTTCATCGATACATTAACAGTTGTAAATCGATTTACATAGGCTCAATA…
AceOr75		373	7E|012000	27	3656640	3659062	+	H	MEGKVTLDRVIAFLKIYLIFACCWPLSPNATKSQRLLRSAFQCFCVTNSILIAIAAVWTLCNHSDDMLLVMKLGCQLSAIIQVPLQLILFAMQKKRLQFIILEMETCYQRAQEYEKKIFQQYIDKCKLFYGSILCWLAMTGISVILTPLFSSQLFPCETEYPFDVQLQPLKTIIYVHQILIAYQSVIQVSTNTFPALLLWFVAARFEILSVQFRTMTSMKELVNYTRKHSLLLRYAKEVSHAIRYIALLCVTFSTGAVIFGYLTFMSQQPWTVKWTFLMIAFCGFVELYMYAWPADNVISTSSGVASAVYDSLWYDNNLAMQKILIHVILRSQRPVTISIPCALPNLSMNYYASYISTIFSYMAFVRIMIGQE	ATGGAGGGAAAGGTAACACTAGATAGAGTAATTGCTTTTCTAAAGATATACTTGATATTTGCTTGCTGTTGGCCTCTTTCACCGAACGCAACGAAGTCTCAGAGACTTCTTCGCAGTGCTTTCCAGTGTTTCTGCGTCACGAATTCGATACTAATTGCCATCGCGGCGGTATGGACACTCTGTAATCACAGCGACGATATGCTTCTGGTGATGAAATTAGGATGTCAGTTGAGCGCTATCATACAAGTTCCATTACAGTTGATACTCTTTGCGATGCAAAAGAAACGTTTGCAGTTTATTATTTTGGAAATGGAGACTTGTTATCAGCGAGCGCAAGAATATGAAAAAAAAATTTTCCAACAATACATCGACAAATGCAAACTATTTTATGGTAGTATT…
AceOr76		381	7E|002020	72	931014	925665	-	I	MEHQIYADKEYNELIKPIMIAAKFVSFWPLKRDHSTSAEVFKTCHVLWFFFVLISMCISVTADIVNNFNDLDELTACALTGSALYLATLRLIIYTASQKDMLYVVEIMRKDWTCSSYEDRVVLKEKCLFAFRLAKCFIIMVIVTVTTFSCIPILEAYVFGREKIFPFRGYFFVNQSVTPVYECIYVFNVMGGFFGGGTIVGATSFNFVAITHGSAKFAVLRKRLEAMNSNDPNADRAMANCIKDHQNAIIFADALERIINILALGQFVISTGLVCFAGFQITSMMKNKARLMKYSMFLNSAILELFMFSFSGHADAVSKSAYCSYWIGGTFGRSLQIVMMRSKVPSRITAAKFYSMSLESFSQVLSTSFSYIMILKTASEE	ATGGAACATCAAATATACGCTGATAAAGAATACAACGAATTAATCAAGCCCATCATGATAGCTGCCAAATTCGTCTCCTTTTGGCCTTTGAAGAGAGACCATTCAACTAGCGCGGAAGTGTTCAAGACTTGTCATGTGCTCTGGTTCTTTTTCGTACTCATCTCAATGTGTATCAGCGTGACGGCCGATATAGTTAACAATTTTAATGATTTGGACGAACTGACAGCATGCGCTTTAACGGGCTCCGCACTTTATCTCGCCACATTACGTCTCATTATCTACACGGCCTCTCAAAAAGATATGCTATATGTGGTCGAGATTATGAGAAAGGATTGGACTTGTTCATCTTATGAAGATAGAGTCGTTCTAAAGGAGAAGTGCCTTTTTGCATTTCGACTC…
AceOr77		395	8E|2200200	2	8254973	8245298	-	I2	MDINNYVFINRKVLKFVGLYPTNIMRYIICCMCMITIVIPQGLQIYQNWQDLSTVLETSSVLLTILLAILKSLVWISNRRKMDPFIKYMLTDYWNILTTYISEKHTDAIYVKKGYLYTKGYLFLICNSLMFFFSLPIIEIVIAVIKGTNNNTIKHFPFLALYPEYYYNFPMYEITYFSQMIATSLCGLIILGTDTLIATALFHTCGHFKVLKKKLKILALCKLISLIQHTYLEENTMQKIKLHIIDIIKHHYTILWFCDYMETVFSPMLFLQTLASSLIICLVGFQIATANITASTISKSIKYISYLIMALFQLLLFCIPGDALIYESSKIYKTVYTITWYELPVSFKTEICLLMLRSQKSSKITAGKFYVMHLENFNAVLSTAASYFMLLRSFG	ATGGATATCAATAATTATGTATTTATTAACAGAAAGGTTTTAAAATTTGTTGGCCTTTATCCAACGAATATCATGAGATATATCATATGTTGTATGTGTATGATTACCATTGTTATACCACAAGGATTGCAAATTTATCAAAATTGGCAAGATCTGTCTACTGTATTGGAAACGAGTTCAGTATTGCTCACTATTTTACTTGCTATATTAAAATCGTTAGTTTGGATAAGCAATAGAAGAAAAATGGATCCTTTTATCAAATATATGTTAACCGATTATTGGAATATATTGACAACATATATTTCGGAGAAACACACAGATGCAATATACGTGAAGAAAGGATATTTATATACTAAAGGCTATTTATTTTTGATTTGTAATTCTTTAATGTTCTTCTTT…
[truncated: 357 more rows]
